# Supplementary material for: Hepatoviruses promote very-long-chain fatty acid and sphingolipid synthesis for viral RNA replication and quasi-enveloped virus release
Source: Sci Adv. 2023 Oct 20;9(42):eadj4198. doi: 10.1126/sciadv.adj4198 (PMC10588952; doi:10.1126/sciadv.adj4198)
Supplement: Supplementary file 2 — Tables S1 to S5 [file sciadv.adj4198_tables_s1_to_s5.zip]

Archive with 5 entries (5 files):
- adj4198_Table_S1.xlsx
- adj4198_Table_S2.xlsx
- adj4198_Table_S3.xlsx
- adj4198_Table_S4.xlsx
- adj4198_Table_S5.xlsx
