# Supplementary material for: Hepatoviruses promote very-long-chain fatty acid and sphingolipid synthesis for viral RNA replication and quasi-enveloped virus release
Source: Sci Adv. 2023 Oct 20;9(42):eadj4198. doi: 10.1126/sciadv.adj4198 (PMC10588952; doi:10.1126/sciadv.adj4198)
Supplement: Supplementary file 2 — Tables S1 to S5 [file sciadv.adj4198_tables_s1_to_s5.zip › adj4198_Table_S1.xlsx]

## Sheet: 1 norm data p16 HAV infection
Lipids	Main Class	Class	fatty acids	total carbon	total double-bond	sum name	Precursor Mz	Retention Time	QC01	QC02	QC03	QC04	QC05	Day7-Mock01	Day7-Mock02	Day7-Mock03	Day7-p16-01	Day7-p16-02	Day7-p16-03	Day14-Mock01	Day14-Mock02	Day14-Mock03	Day14-p16-01	Day14-p16-02	Day14-p16-03
CE(16:1)	CE	CE		16	1	CE(16:1)	640.603	23.35	46.6009	64.8206	65.4207	65.2069	57.9719	40.7452	37.6219	55.8478	46.4301	60.0028	67.8056	40.6901	42.8373	61.4843	56.5367	59.1598	69.9953
CE(17:1)	CE	CE		17	1	CE(17:1)	654.618	23.52	9.25086	7.09809	9.28654	7.22948	9.33813	3.67357	4.34752	3.91204	9.58426	11.3991	11.1484	4.28198	4.85405	4.16526	9.88889	13.9327	15.5882
CE(18:1)	CE	CE		18	1	CE(18:1)	668.634	23.71	161.358	146.077	147.83	167.232	152.514	124.304	153.569	146.346	113.999	142.154	170.475	106.785	128.396	146.415	128.525	155.045	172.848
CE(18:2)	CE	CE		18	2	CE(18:2)	666.618	23.37	157.751	172.001	191.964	184.106	158.671	168.153	152.595	190.03	148.64	174.262	167.971	150.434	151.825	173.708	135.97	153.464	155.28
CE(18:3)	CE	CE		18	3	CE(18:3)	664.603	23.18	10.094	12.6295	10.4733	10.4509	8.12257	12.4293	10.661	10.5126	19.5392	15.6068	14.2455	12.5885	10.0767	8.40962	7.49152	12.6471	12.4541
CE(19:3)	CE	CE		19	3	CE(19:3)	678.618	23.33	11.0113	10.9424	13.2635	10.2972	12.4699	10.873	13.3792	13.9485	13.0062	14.7921	16.3017	8.2803	9.24966	8.59169	8.78245	10.0174	9.45413
CE(20:1)	CE	CE		20	1	CE(20:1)	696.665	24.02	7.81566	8.31496	8.95779	8.14328	8.28618	5.62258	6.38621	9.56052	5.52861	7.2044	9.71714	4.76506	6.79143	7.0461	6.66266	9.27806	10.2744
CE(20:2)	CE	CE		20	2	CE(20:2)	694.65	23.71	83.6058	77.1002	81.5225	88.0548	83.6488	76.1983	92.1484	93.3982	56.6952	71.0471	79.2646	61.7956	68.9948	75.358	68.9856	86.7659	88.7302
CE(20:4)	CE	CE		20	4	CE(20:4)	690.618	23.21	17.2138	10.152	12.4763	9.89035	9.89113	37.4825	33.8477	21.9978	12.3062	10.0698	7.58984	18.9361	15.6654	11.5868	4.82369	5.95845	6.31049
CE(21:3)	CE	CE		21	3	CE(21:3)	706.65	23.57	23.6198	21.6648	24.6203	22.9322	23.7526	16.4411	18.0736	21.9019	22.2973	25.0067	28.7443	12.5788	14.4705	14.4202	19.1152	23.1044	26.197
CE(22:1)	CE	CE		22	1	CE(22:1)	724.697	24.42	4.21061	3.75055	4.2795	3.44219	3.81009	2.27136	2.9127	3.93279	2.75108	4.49273	5.88423	2.01368	2.41828	3.24099	4.38337	5.34005	5.45478
CE(22:2)	CE	CE		22	2	CE(22:2)	722.681	24.02	18.925	18.3711	20.5423	18.547	20.2613	12.1064	13.5233	19.009	11.9602	15.9705	20.5274	9.31474	12.4732	13.8065	18.7413	24.062	26.7838
CE(22:3)	CE	CE		22	3	CE(22:3)	720.665	23.73	80.3272	71.6843	81.2538	81.4655	97.0057	55.141	53.581	71.1779	60.793	77.3068	89.0292	44.2501	49.0753	53.615	78.1762	103.172	108.303
CE(22:4)	CE	CE		22	4	CE(22:4)	718.65	23.45	72.2422	52.4793	62.53	54.4703	71.7895	50.6983	62.2597	54.6975	68.6395	69.9919	80.6361	41.7301	41.9552	35.829	66.7471	77.5274	86.5603
CE(22:6)	CE	CE		22	6	CE(22:6)	714.618	23.04	70.9576	72.979	70.238	60.6477	65.4309	231.766	194.883	191.857	25.2154	26.1789	22.6069	109.156	99.8773	84.4702	8.42129	8.52054	8.92981
CE(24:1)	CE	CE		24	1	CE(24:1)	752.728	24.83	7.3958	5.74113	6.82137	6.37885	6.26372	3.60954	4.41068	6.73203	4.26234	6.87055	9.90579	2.86672	3.91815	4.70223	7.39298	11.6642	12.5323
CE(24:3)	CE	CE		24	3	CE(24:3)	748.697	24.07	47.0696	42.8139	47.8382	47.9332	50.6214	18.464	20.0276	27.9283	27.5288	38.4727	50.0286	14.1533	17.8233	21.2224	61.2041	82.3611	91.3753
CE(24:4)	CE	CE		24	4	CE(24:4)	746.681	23.78	143.542	127.227	146.545	140.161	157.306	43.0616	47.3684	58.343	95.7492	124.157	143.94	36.1826	42.2249	47.7221	211.092	259.939	272.068
CE(25:5)	CE	CE		25	5	CE(25:5)	758.681	24.07	1.65838	1.36205	1.76455	1.64373	1.99603	0.402693	0.490176	0.626818	0.888945	1.458	1.71779	0.373758	0.480063	0.646592	2.37402	2.92384	3.52905
CE(26:1)	CE	CE		26	1	CE(26:1)	780.759	25.3	3.48656	2.94116	3.52607	3.32833	3.40152	1.71052	2.02329	3.09937	2.32276	4.15849	6.00818	1.27522	1.87134	2.35411	5.79185	7.40707	8.47625
CE(26:3)	CE	CE		26	3	CE(26:3)	776.728	24.42	19.7049	15.8654	18.2828	17.7291	21.1872	4.50569	5.6345	7.50032	8.98486	13.33	18.2987	3.4935	4.49973	6.01134	35.2739	45.0207	51.9805
CE(26:4)	CE	CE		26	4	CE(26:4)	774.712	24.09	122.48	109.488	122.371	125.402	140.918	21.8784	25.6337	33.8772	59.2735	87.3948	114.169	18.4442	23.8243	28.5272	214.619	281.161	319.853
CE(26:6)	CE	CE		26	6	CE(26:6)	770.681	23.49	76.6878	60.7673	68.1194	53.672	73.6794	72.5924	76.7731	73.0314	41.6724	45.01	44.622	38.5022	42.7067	39.1143	76.6748	107.038	110.488
CE(28:3)	CE	CE		28	3	CE(28:3)	804.759	24.8	1.65914	1.20862	1.47645	1.51417	1.72514	0.147502	0.187562	0.23858	0.601905	0.941491	1.30751	0.0874915	0.171628	0.204736	3.70772	5.17231	6.39992
CE(28:4)	CE	CE		28	4	CE(28:4)	802.744	24.42	23.3792	19.0145	21.6386	21.5561	26.6069	1.64764	1.99935	2.87628	8.46483	13.0693	18.2242	1.50686	2.02162	2.6846	52.1599	68.2385	81.8493
CE(30:4)	CE	CE		30	4	CE(30:4)	830.775	24.8	2.26326	1.65777	1.78982	1.93003	2.34386	0.0465101	0.0394802	0.098771	0.782683	1.30564	1.83049	0.0610468	0.0834515	0.0876415	5.18145	7.08641	9.52167
CE(30:5)	CE	CE		30	5	CE(30:5)	828.759	24.42	5.985	4.73853	5.33262	5.58769	6.94221	0.226361	0.287541	0.373062	1.81526	2.749	3.74715	0.224331	0.307198	0.396696	14.0443	18.2452	21.8586
CE(32:5)	CE	CE		32	5	CE(32:5)	856.79	24.78	1.0235	0.778348	0.930407	0.925499	1.17958	0.0172626	0.0214023	0.0137747	0.320475	0.562924	0.713968	0.00940559	0.0262487	0.0173923	2.67712	3.45031	4.39019
CE(34:6)	CE	CE		34	6	CE(34:6)	882.806	24.85	0.65102	0.53557	0.527611	0.523223	0.684654	0.0322188	0.0214023	0.0249941	0.228801	0.290814	0.464576	0.0014075	0.00422419	0.00608031	1.71873	2.25798	2.78681
Cer(d16:0_16:0)	Cer	Cer		32	0	Cer(d32:0)	512.504	16.21	0.287642	0.268023	0.252886	0.263506	0.292211	0.205642	0.161142	0.198351	0.230791	0.311285	0.354653	0.157676	0.174883	0.165798	0.235075	0.243091	0.313235
Cer(d16:0_22:0)	Cer	Cer		38	0	Cer(d38:0)	596.598	21.21	0.0881015	0.0715183	0.0999684	0.101635	0.123104	0.0477209	0.0476946	0.0655405	0.0460428	0.0743905	0.101423	0.04616	0.0666578	0.0950618	0.0525348	0.0783833	0.10237
Cer(d16:0_24:0)	Cer	Cer		40	0	Cer(d40:0)	624.629	21.69	0.12238	0.084654	0.117949	0.132802	0.170795	0.0514187	0.0485573	0.0859829	0.0495826	0.0659017	0.128711	0.0377708	0.0674055	0.127589	0.027205	0.0575966	0.0849531
Cer(d16:0_24:1)	Cer	Cer		40	1	Cer(d40:1)-1	622.613	21.17	0.622529	0.607006	0.655439	0.666697	0.748956	0.234567	0.201803	0.241535	0.186399	0.238749	0.306538	0.140789	0.16553	0.193073	0.233237	0.327574	0.392495
Cer(d16:1_14:0)	Cer	Cer		30	1	Cer(d30:1)	482.457	12.78	0.21228	0.19519	0.199565	0.205556	0.207472	0.114438	0.10652	0.114038	0.230586	0.221906	0.237217	0.132232	0.121573	0.120722	0.268875	0.252446	0.298975
Cer(d16:1_22:0)	Cer	Cer		38	1	Cer(d38:1)	594.582	21	0.609492	0.58001	0.651155	0.711093	0.828889	0.176151	0.155307	0.23254	0.328051	0.559832	0.834903	0.213291	0.256606	0.338074	0.542796	0.817261	1.03157
Cer(d16:1_24:0)	Cer	Cer		40	1	Cer(d40:1)-2	622.613	21.55	1.42596	1.15907	1.38801	1.47043	2.11423	0.420071	0.398776	0.694589	0.58305	1.14426	1.85425	0.371775	0.533279	0.763544	0.933013	1.31518	1.80502
Cer(d16:1_24:1)	Cer	Cer		40	2	Cer(d40:2)-1	620.598	20.93	1.91705	2.05576	1.78989	1.9445	2.24321	0.873541	0.682229	0.641896	1.76855	2.19118	2.51975	0.723202	0.834118	0.92917	2.46887	2.8816	3.51801
Cer(d16:1_24:2)	Cer	Cer		40	3	Cer(d40:3)	618.582	20.22	0.186516	0.194466	0.197363	0.1712	0.170618	0.0731073	0.0545966	0.0520153	0.145983	0.202122	0.180645	0.0574019	0.0630964	0.0535737	0.288442	0.338059	0.39262
Cer(d17:0_16:0)	Cer	Cer		33	0	Cer(d33:0)	526.519	17.61	0.098318	0.0942763	0.127117	0.130068	0.159262	0.00632211	0.00541201	0.0424664	0.0788009	0.127211	0.168432	0.0187163	0.0387152	0.0375279	0.141033	0.161584	0.208729
Cer(d17:1_14:0)	Cer	Cer		31	1	Cer(d31:1)	496.472	13.96	0.119061	0.117472	0.123734	0.125778	0.120891	0.0212359	0.0138876	0.0147744	0.133463	0.150423	0.143491	0.0165649	0.0212812	0.0166392	0.203783	0.233797	0.239297
Cer(d17:1_16:0)	Cer	Cer		33	1	Cer(d33:1)	524.504	16.57	1.28201	1.44175	1.55497	1.50038	1.49572	0.226081	0.216409	0.25506	1.05396	1.47482	1.66748	0.198913	0.248136	0.24536	2.13216	2.65702	3.2469
Cer(d17:1_20:0)	Cer	Cer		37	1	Cer(d37:1)	580.566	20.6	0.0697659	0.0615398	0.073896	0.0825099	0.0939818	0.0119069	0.011692	0.0136907	0.0289719	0.0449205	0.0642085	0.0110103	0.00891198	0.021506	0.0829898	0.141414	0.163881
Cer(d17:1_22:0)	Cer	Cer		39	1	Cer(d39:1)	608.598	21.29	0.370784	0.35759	0.410247	0.444988	0.595001	0.0625504	0.0604278	0.103102	0.160232	0.313268	0.475483	0.0550827	0.0762524	0.110002	0.452696	0.655069	0.964531
Cer(d17:1_24:1)	Cer	Cer		41	2	Cer(d41:2)	634.613	21.24	1.64795	1.61707	1.8395	1.78677	2.10454	0.42766	0.363237	0.340705	1.20964	1.67036	2.02315	0.296112	0.350391	0.283456	2.62445	3.64761	3.94048
Cer(d18:0_16:0)-1	Cer	Cer		34	0	Cer(d34:0)-1	540.535	19.01	0.761695	0.786263	0.888569	0.885532	1.05261	0.531197	0.498959	0.718109	0.405813	0.629987	0.920638	0.413493	0.538031	0.702939	0.395616	0.502562	0.688759
Cer(d18:0_16:0)-2	Cer	Cer		34	0	Cer(d34:0)-2	540.535	19.44	0.168981	0.137284	0.168211	0.19158	0.196067	0.115638	0.10298	0.150465	0.0945102	0.134038	0.163278	0.0935355	0.109481	0.161568	0.0638133	0.0823161	0.10284
Cer(d18:0_18:0)	Cer	Cer		36	0	Cer(d36:0)	568.566	20.48	0.0938282	0.0617295	0.0927858	0.089088	0.118938	0.0670227	0.0586909	0.0622012	0.0492434	0.0744796	0.0788206	0.0315576	0.0587383	0.0693151	0.0455992	0.0595189	0.0844218
Cer(d18:0_24:1)	Cer	Cer		42	1	Cer(d42:1)-1	650.645	21.66	0.352195	0.28263	0.365912	0.430954	0.459715	0.235844	0.224879	0.314154	0.146262	0.0887208	0.222174	0.148193	0.165952	0.232176	0.233406	0.2957	0.392776
Cer(d18:1_16:0)	Cer	Cer		34	1	Cer(d34:1)	538.519	17.94	3.86775	4.33791	4.85794	4.96162	4.96419	1.84413	1.5836	2.44018	3.15431	4.92694	5.93492	1.67727	1.88213	2.27494	3.74448	4.82443	5.72047
Cer(d18:1_17:0)	Cer	Cer		35	1	Cer(d35:1)-1	552.535	19.32	0.191435	0.174622	0.186362	0.209034	0.257881	0.0344534	0.0310137	0.0433722	0.103209	0.169998	0.203433	0.0347339	0.0453564	0.0544815	0.222949	0.315769	0.377125
Cer(d18:1_18:0)	Cer	Cer		36	1	Cer(d36:1)	566.551	20.08	0.479121	0.442249	0.513722	0.584745	0.631197	0.187046	0.148121	0.216646	0.203869	0.400196	0.546781	0.154059	0.218789	0.272685	0.439957	0.659616	0.836748
Cer(d18:1_24:0)	Cer	Cer		42	1	Cer(d42:1)-2	650.645	21.88	1.50013	1.33764	1.61293	1.74186	2.17371	0.850163	0.806483	1.27937	0.55442	0.939473	1.71298	0.789483	1.01539	1.50205	0.525559	0.755684	1.14148
Cer(d18:1_24:1)	Cer	Cer		42	2	Cer(d42:2)	648.629	21.48	3.79677	3.5937	3.98621	4.45367	4.56627	1.75679	1.76237	2.36115	2.84161	3.7577	4.77403	1.6598	2.11861	2.25845	3.26171	4.23886	4.89372
Cer(d18:1_26:1)	Cer	Cer		44	2	Cer(d44:2)	676.66	21.83	0.867532	0.918672	0.969053	1.04093	1.18179	0.554931	0.503494	0.66888	0.618379	0.900505	1.11881	0.437797	0.510205	0.618871	0.822266	1.04335	1.22695
Cer(d18:2_16:0)-1	Cer	Cer		34	2	Cer(d34:2)-1	536.504	15.64	0.439498	0.456199	0.473122	0.456339	0.460606	0.245314	0.147762	0.17239	0.69249	0.614389	0.643867	0.225646	0.182339	0.17459	0.602188	0.637373	0.71337
Cer(d18:2_16:0)-2	Cer	Cer		34	2	Cer(d34:2)-2	536.504	16.28	0.270823	0.279834	0.2904	0.291159	0.264942	0.206595	0.175708	0.178163	0.359861	0.452992	0.453136	0.24603	0.244299	0.263216	0.160967	0.175618	0.191166
Cer(d18:2_18:0)	Cer	Cer		36	2	Cer(d36:2)	564.535	18.42	0.14845	0.16642	0.170577	0.168374	0.147075	0.0921419	0.0794352	0.0798952	0.216309	0.216277	0.234799	0.0851762	0.0986452	0.099963	0.186694	0.178821	0.196616
Cer(d18:2_20:0)-1	Cer	Cer		38	2	Cer(d38:2)-1	592.566	20.27	0.117765	0.115486	0.0984157	0.124181	0.119356	0.0557102	0.0457334	0.0484788	0.102218	0.14636	0.125928	0.0518139	0.0551276	0.0659192	0.140073	0.140985	0.208196
Cer(d18:2_20:0)-2	Cer	Cer		38	2	Cer(d38:2)-2	592.566	20.48	0.0733755	0.0611739	0.0781111	0.0758881	0.0885925	0.0483429	0.0386873	0.0390058	0.0745083	0.0762152	0.0930603	0.0615939	0.0677128	0.0709683	0.0423819	0.0575038	0.0594881
Cer(d18:2_22:0)	Cer	Cer		40	2	Cer(d40:2)-2	620.598	21.21	0.382189	0.374634	0.403864	0.381752	0.461595	0.289494	0.230758	0.281065	0.392327	0.473712	0.505522	0.364707	0.371157	0.451943	0.194345	0.239674	0.27007
Cer(d18:2_23:1)-1	Cer	Cer		41	3	Cer(d41:3)-1	632.598	20.67	0.246102	0.234397	0.237442	0.245199	0.256186	0.0593881	0.0420103	0.0448816	0.192343	0.242548	0.221989	0.0364567	0.0468967	0.0337583	0.446522	0.5634	0.601057
Cer(d18:2_23:1)-2	Cer	Cer		41	3	Cer(d41:3)-2	632.598	20.86	0.160809	0.188249	0.188796	0.200248	0.207145	0.0878789	0.0526901	0.0672716	0.23276	0.344903	0.283283	0.0921804	0.078366	0.0949127	0.236576	0.244714	0.336532
Cer(d18:2_24:1)	Cer	Cer		42	3	Cer(d42:3)	646.613	21.02	2.57568	2.74517	2.4886	2.66009	2.88079	1.81405	1.36369	1.51229	2.68183	3.17997	3.33842	1.38118	1.31914	1.45887	2.83773	3.51905	3.98049
Cer(d18:2_25:1)	Cer	Cer		43	3	Cer(d43:3)	660.629	21.31	0.830199	0.771912	0.827647	0.802142	0.881793	0.291425	0.235114	0.248372	0.776056	0.934431	0.964918	0.226094	0.250705	0.264997	1.28814	1.46943	1.69601
Cer(d18:2_26:1)	Cer	Cer		44	3	Cer(d44:3)	674.645	21.55	1.1805	1.02048	1.09948	1.08475	1.25149	0.693741	0.516444	0.586201	1.00939	1.29783	1.33942	0.488814	0.48644	0.544706	1.3014	1.69891	1.78959
Cer(d18:2_26:2)	Cer	Cer		44	4	Cer(d44:4)	672.629	21.19	0.371576	0.366897	0.368799	0.361985	0.40958	0.12602	0.108713	0.120317	0.384193	0.444764	0.467707	0.10758	0.118451	0.125174	0.617681	0.753073	0.85964
Cer(d19:1_16:0)	Cer	Cer		35	1	Cer(d35:1)-2	552.535	18.8	0.376451	0.319275	0.359476	0.33601	0.407904	0.0899792	0.0648058	0.0970987	0.377454	0.459992	0.499814	0.116491	0.128176	0.11233	0.418115	0.564473	0.585563
Cer(d19:1_22:0)	Cer	Cer		41	1	Cer(d41:1)	636.629	21.74	1.05473	0.952042	1.15471	1.15108	1.53462	0.308539	0.306094	0.470313	0.453544	0.774263	1.26029	0.29563	0.385045	0.551801	0.74185	0.847432	1.56331
Cer(d19:1_24:0)	Cer	Cer		43	1	Cer(d43:1)	664.66	21.95	0.493071	0.488235	0.547925	0.595766	0.729995	0.206512	0.215237	0.332571	0.243629	0.460031	0.713245	0.227757	0.297654	0.403596	0.277825	0.432563	0.502671
Cer(d19:1_24:1)	Cer	Cer		43	2	Cer(d43:2)	662.645	21.69	1.57418	1.47547	1.60434	1.55537	1.9427	0.46548	0.394768	0.491882	1.27204	1.73529	1.9755	0.552228	0.608264	0.661385	1.73497	2.31417	2.66087
Cer(d19:1_26:1)	Cer	Cer		45	2	Cer(d45:2)	690.676	21.9	0.155367	0.156841	0.189428	0.184883	0.196717	0.0576064	0.047795	0.0663786	0.106172	0.157489	0.226317	0.0335082	0.0288805	0.0591337	0.187392	0.223694	0.267752
Cer(m18:0_18:0)	Cer	Cer		36	0	Cer(m36:0)	552.571	20.93	0.0852651	0.0813611	0.0669984	0.0904601	0.112673	0.0642795	0.0639528	0.0524709	0.0581341	0.0813239	0.0979891	0.074193	0.0828705	0.0943984	0.0520145	0.0432216	0.0563218
Cer(m18:0_24:1)	Cer	Cer		42	1	Cer(m42:1)	634.65	21.9	0.265616	0.297934	0.304361	0.313737	0.306568	0.272792	0.236249	0.243434	0.354176	0.398139	0.387602	0.233503	0.256546	0.293458	0.19458	0.227699	0.245591
Cer(m18:1_20:0)	Cer	Cer		38	1	Cer(m38:1)	578.587	21.02	0.1357	0.146824	0.148928	0.130979	0.149655	0.096918	0.0795888	0.0868879	0.157113	0.181438	0.168386	0.101252	0.106298	0.1092	0.129331	0.157005	0.190873
Cer(m18:1_24:1)	Cer	Cer		42	2	Cer(m42:2)	632.634	21.52	0.284026	0.253112	0.258114	0.266954	0.308488	0.197729	0.138707	0.141898	0.291839	0.32236	0.3401	0.131497	0.159029	0.157994	0.261628	0.289707	0.37007
DG(14:0_14:0)	DG	DG		28	0	DG(28:0)	530.478	17.3	0.159175	0.202833	0.185471	0.170812	0.135983	0.126852	0.147786	0.182131	0.220707	0.191755	0.210599	0.21238	0.221604	0.232018	0.108147	0.0716949	0.100579
DG(14:0_22:6)	DG	DG		36	6	DG(36:6)	630.509	16.97	0.057684	0.0439924	0.0646015	0.045406	0.0555035	0.101536	0.0976444	0.11011	0.0219613	0.0259364	0.0226868	0.0877854	0.105176	0.132964	0.00799819	0.00506449	0.0103057
DG(15:0_14:0)-1	DG	DG		29	0	DG(29:0)-1	544.494	18.16	0.143556	0.168844	0.179597	0.151219	0.129928	0.05637	0.044482	0.0587542	0.218634	0.241743	0.259636	0.103316	0.0943804	0.130508	0.18489	0.205876	0.183796
DG(15:0_14:0)-2	DG	DG		29	0	DG(29:0)-2	544.494	18.65	0.0763642	0.0929476	0.0800303	0.091556	0.0616032	0.0392964	0.0380847	0.0423951	0.113004	0.12742	0.133884	0.044847	0.055964	0.0839293	0.0669809	0.0840585	0.0924914
DG(15:0_16:0)-1	DG	DG		31	0	DG(31:0)-1	572.525	20.15	1.05521	1.1458	1.11598	0.990196	1.03829	0.390436	0.34858	0.371206	1.27486	1.38945	1.51949	0.630084	0.633161	0.736492	1.32363	1.38047	1.61939
DG(15:0_16:0)-2	DG	DG		31	0	DG(31:0)-2	572.525	20.34	0.507769	0.493874	0.53779	0.492881	0.583848	0.189404	0.201386	0.206097	0.454335	0.584709	0.741144	0.27189	0.311027	0.384722	0.587744	0.621705	0.695856
DG(15:0_16:1)-1	DG	DG		31	1	DG(31:1)-1	570.509	18.39	0.273978	0.303685	0.289477	0.287515	0.242797	0.113836	0.127077	0.139831	0.380816	0.420306	0.400861	0.204826	0.154751	0.229724	0.367031	0.360384	0.332552
DG(15:0_16:1)-2	DG	DG		31	1	DG(31:1)-2	570.509	18.96	0.267727	0.315516	0.324452	0.302747	0.273838	0.183019	0.165571	0.202118	0.320198	0.41639	0.369847	0.211543	0.228575	0.263927	0.365242	0.363754	0.376691
DG(15:0_16:1)-3	DG	DG		31	1	DG(31:1)-3	570.509	19.29	0.394181	0.403096	0.44903	0.377907	0.420825	0.231558	0.228482	0.224129	0.533227	0.606667	0.615347	0.304765	0.295272	0.383905	0.379795	0.415262	0.469851
DG(15:0_20:3)	DG	DG		35	3	DG(35:3)-1	622.54	20.22	0.528834	0.486577	0.542292	0.481547	0.527541	0.321158	0.241766	0.270153	0.590553	0.611746	0.704152	0.423521	0.441221	0.54985	0.406208	0.436764	0.569442
DG(16:0_14:0)	DG	DG		30	0	DG(30:0)	558.509	19.75	1.51036	1.24858	1.61542	1.40751	1.40492	1.33596	1.15334	1.18948	1.33614	1.5072	1.49427	1.40299	1.58692	1.66994	1.01891	1.15161	1.1837
DG(16:0_14:1)	DG	DG		30	1	DG(30:1)-1	556.494	17.54	1.34051	1.47215	1.4502	1.34372	1.15219	1.42868	1.37295	1.44017	1.48425	1.40799	1.45643	1.65944	1.72013	2.04322	0.734216	0.769004	0.802367
DG(16:0_16:0)	DG	DG		32	0	DG(32:0)	586.54	20.79	5.85647	5.61981	6.39352	6.52687	7.25494	4.1876	4.21689	4.75181	3.72906	5.09256	6.09756	4.96907	6.41044	6.59316	3.80993	4.70852	5.32072
DG(16:0_16:1)	DG	DG		32	1	DG(32:1)-1	584.525	20.08	8.82064	9.30205	9.3622	9.23813	7.93492	7.95739	7.37389	7.82366	7.51217	8.70062	9.5587	10.4781	12.3187	14.4306	4.65538	5.23905	5.08938
DG(16:0_17:0)	DG	DG		33	0	DG(33:0)	600.556	21.02	1.91912	1.91519	1.99595	1.90822	2.06858	0.848166	0.757663	0.812212	2.0432	2.40215	2.59202	1.33273	1.60513	1.82286	2.10818	2.31698	2.80423
DG(16:0_18:1)	DG	DG		34	1	DG(34:1)	612.556	20.86	25.7755	24.6872	25.0653	23.7531	25.7498	24.7469	23.3597	21.0253	23.1274	23.0311	24.8328	29.4973	32.3591	35.9812	14.2699	14.6477	17.1533
DG(16:0_18:3)	DG	DG		34	3	DG(34:3)	608.525	19.58	0.881779	0.792983	0.824482	0.871855	0.863615	0.785299	0.657225	0.665117	1.05755	1.3057	1.22666	1.02378	1.10766	1.16739	0.500188	0.520232	0.552912
DG(16:0_20:3)	DG	DG		36	3	DG(36:3)-1	636.556	20.67	3.49271	3.30507	3.24031	3.23666	3.67883	2.95204	2.58172	2.31645	3.41355	3.49608	3.7165	3.58994	4.33942	4.49858	2.16702	2.29701	2.86888
DG(16:0_22:1)	DG	DG		38	1	DG(38:1)	668.619	21.81	0.414938	0.423199	0.449865	0.438978	0.442425	0.33843	0.306257	0.297021	0.504773	0.540131	0.569412	0.332568	0.374995	0.399018	0.400994	0.436009	0.44063
DG(16:0_22:6)	DG	DG		38	6	DG(38:6)	658.54	19.53	0.460291	0.43691	0.42522	0.414325	0.453574	0.761059	0.709009	0.622374	0.234355	0.257834	0.246552	0.583802	0.672745	0.700323	0.11391	0.128882	0.155297
DG(16:0_24:1)	DG	DG		40	1	DG(40:1)	696.65	22.07	0.209042	0.22451	0.236184	0.237414	0.24556	0.129057	0.136943	0.156243	0.209344	0.240065	0.281963	0.117105	0.146908	0.166206	0.220793	0.23354	0.23688
DG(16:1_12:0)-1	DG	DG		28	1	DG(28:1)-1	528.462	15.01	0.140607	0.130327	0.146783	0.154809	0.136538	0.145732	0.129308	0.127756	0.127836	0.132597	0.138409	0.175147	0.183556	0.210205	0.0732133	0.0762281	0.0770529
DG(16:1_12:0)-2	DG	DG		28	1	DG(28:1)-2	528.462	15.29	0.0726296	0.0654355	0.0562893	0.0641535	0.0627332	0.0678063	0.0643324	0.0749655	0.0669392	0.0735614	0.0715837	0.0807225	0.0889102	0.0979996	0.0192733	0.0345329	0.0271414
DG(16:1_14:0)	DG	DG		30	1	DG(30:1)-2	556.494	17.94	0.975619	1.20909	1.2659	1.03788	0.91651	0.96984	0.948243	1.12401	1.24388	1.28558	1.26996	1.2539	1.3958	1.53428	0.592693	0.573635	0.637017
DG(16:1_16:1)-1	DG	DG		32	2	DG(32:2)-1	582.509	17.85	1.1827	1.28134	1.28502	1.25282	0.992451	1.32814	1.23347	1.45327	1.33769	1.47909	1.40634	1.44619	1.31931	1.5089	0.719582	0.68067	0.78525
DG(16:1_16:1)-2	DG	DG		32	2	DG(32:2)-2	582.509	18.2	1.6221	1.93683	1.83741	1.9274	1.64052	1.68054	1.77967	1.84133	1.96334	1.97201	1.94702	2.17299	2.37661	2.6738	0.79642	0.857583	0.839121
DG(16:1_16:1)-3	DG	DG		32	2	DG(32:2)-3	582.509	18.61	1.17051	1.37003	1.46944	1.34589	0.96785	1.14618	1.2796	1.46422	1.09109	1.07223	1.18725	1.91963	2.32462	2.45353	0.366176	0.364184	0.3115
DG(16:1_17:0)	DG	DG		33	1	DG(33:1)	598.54	20.43	3.61876	3.36221	3.71051	3.53125	3.63491	1.91833	1.76456	1.64336	4.3877	4.49657	4.82805	2.78708	3.0595	3.34813	3.33512	3.98468	4.12941
DG(16:1_18:1)	DG	DG		34	2	DG(34:2)	610.54	20.17	24.8306	22.5135	23.5334	23.2802	23.9476	25.3949	23.6221	23.0196	22.5292	23.8709	25.3924	27.1434	29.9961	34.056	12.6852	13.4838	14.9438
DG(16:1_20:3)	DG	DG		36	4	DG(36:4)	634.54	19.91	0.895963	0.726312	0.913235	0.732713	0.759565	1.26682	1.12305	1.07436	0.689949	0.730015	0.76793	1.015	0.996336	1.13805	0.336146	0.42403	0.431165
DG(16:1_22:4)	DG	DG		38	5	DG(38:5)	660.556	19.98	1.35253	1.13739	1.21746	1.19984	1.25689	1.44589	1.24157	1.13564	1.34631	1.48362	1.50507	1.08547	1.23961	1.36011	0.768879	0.861144	0.97733
DG(17:0_18:1)	DG	DG		35	1	DG(35:1)	626.572	21.05	3.78384	3.67829	3.78855	3.51079	3.86785	1.95952	1.85444	1.77011	4.84448	5.11044	5.40005	2.77964	3.14394	3.36854	3.58822	4.04076	4.40868
DG(17:0_20:3)	DG	DG		37	3	DG(37:3)-1	650.572	21.05	0.675062	0.66015	0.668572	0.642495	0.696005	0.448484	0.396837	0.377987	0.782103	0.851165	0.858657	0.476135	0.556222	0.657125	0.698392	0.752311	0.829915
DG(17:0_20:4)	DG	DG		37	4	DG(37:4)	648.556	20.27	0.73471	0.696243	0.70342	0.715214	0.751711	0.448077	0.398894	0.378738	0.953183	1.02542	1.05536	0.441469	0.517927	0.578837	0.678418	0.708837	0.830757
DG(17:1_18:1)	DG	DG		35	2	DG(35:2)	624.556	20.62	3.22026	2.97029	3.08486	3.03051	3.2341	1.76082	1.64792	1.52028	4.20467	4.2398	4.47533	2.07932	2.54582	2.61749	2.93376	3.35498	3.78952
DG(17:1_18:2)	DG	DG		35	3	DG(35:3)-2	622.54	19.91	0.26336	0.240309	0.288896	0.255582	0.303797	0.188225	0.182786	0.176548	0.448764	0.492741	0.436137	0.215608	0.220128	0.279377	0.194201	0.234474	0.256732
DG(17:1_20:2)	DG	DG		37	3	DG(37:3)-2	650.572	20.86	1.10242	1.02366	1.05119	1.00738	1.04108	0.610979	0.582373	0.521597	1.43131	1.54015	1.565	0.597895	0.695986	0.743948	1.16117	1.36043	1.4743
DG(18:0_16:0)	DG	DG		34	0	DG(34:0)	614.572	21.43	4.05103	4.26956	4.96193	4.70707	5.38918	2.73348	2.92176	3.72708	1.87502	3.3211	3.51776	3.15117	4.54416	4.93039	2.36857	3.39352	3.32048
DG(18:0_17:0)	DG	DG		35	0	DG(35:0)	628.587	21.57	0.438535	0.438543	0.444096	0.426947	0.477105	0.184599	0.170107	0.174808	0.372133	0.473317	0.568303	0.319817	0.405484	0.430637	0.406757	0.442884	0.442995
DG(18:0_18:0)	DG	DG		36	0	DG(36:0)	642.603	21.83	1.54903	1.45808	1.88214	1.86443	2.25795	1.06389	1.16282	1.62732	0.690942	1.21017	1.49076	0.928317	1.34677	1.46806	0.865349	1.26323	1.16311
DG(18:0_18:1)	DG	DG		36	1	DG(36:1)	640.587	21.45	5.74331	5.75044	5.88295	5.51816	5.82199	5.57806	5.10183	4.82163	4.977	5.28503	5.63066	7.26948	8.36472	9.06871	2.97142	3.31993	3.55812
DG(18:0_20:0)	DG	DG		38	0	DG(38:0)	670.634	22.09	0.0457972	0.0421638	0.054008	0.0606248	0.0620286	0.0254235	0.0270938	0.0449071	0.0156191	0.0352679	0.0554536	0.0261273	0.0540465	0.0473625	0.0195668	0.0257058	0.0378614
DG(18:0_20:3)	DG	DG		38	3	DG(38:3)-1	664.587	21.33	6.2668	5.72532	5.88495	5.91645	6.11269	5.8241	5.31879	5.11456	5.79985	6.21807	6.31819	5.2457	5.84671	6.40929	4.63227	4.88732	4.22601
DG(18:0_20:4)	DG	DG		38	4	DG(38:4)	662.572	20.88	2.13548	1.98101	1.87293	2.01409	1.92802	3.13726	2.98716	3.14419	1.42166	1.50781	1.55546	2.26183	2.68742	2.88044	0.964351	1.07175	0.996287
DG(18:0_22:3)	DG	DG		40	3	DG(40:3)	692.619	21.64	1.05376	0.942586	0.933986	0.948634	0.958634	0.573023	0.552335	0.525834	1.15049	1.11324	1.28881	0.451372	0.489722	0.501706	1.33726	1.36486	1.42396
DG(18:0_22:5)	DG	DG		40	5	DG(40:5)-1	688.587	21.12	0.120827	0.0862843	0.114017	0.103378	0.128142	0.164008	0.142524	0.146395	0.0666853	0.0832006	0.0742398	0.126025	0.144493	0.156212	0.0441033	0.0369534	0.0460089
DG(18:0_22:6)	DG	DG		40	6	DG(40:6)	686.572	20.67	0.65501	0.633556	0.61342	0.602382	0.710563	1.04864	1.00432	0.914724	0.25033	0.264389	0.289457	0.772068	0.957137	1.02128	0.226019	0.235308	0.289381
DG(18:1_14:0)	DG	DG		32	1	DG(32:1)-2	584.525	19.89	10.8529	9.97589	10.8218	8.66282	9.26541	11.7618	10.5057	10.5238	9.51045	9.86327	10.3071	11.5579	12.8022	13.6534	5.63309	5.87756	6.23575
DG(18:1_18:1)	DG	DG		36	2	DG(36:2)	638.572	20.88	17.8704	17.402	16.6744	17.3937	17.4855	18.2772	17.496	15.9628	18.8555	18.5845	18.5548	19.3396	22.4551	23.9902	10.1122	11.3846	12.7673
DG(18:1_18:2)	DG	DG		36	3	DG(36:3)-2	636.556	20.27	8.96484	8.65602	9.05491	8.87803	9.54641	8.5624	8.0127	7.83298	9.24327	10.0498	10.3021	8.17307	9.2355	10.5001	5.37335	5.8196	6.58975
DG(18:1_20:2)	DG	DG		38	3	DG(38:3)-2	664.587	21.19	4.80972	4.60273	4.69727	4.48851	4.96269	3.8863	3.69883	3.50494	5.31426	5.47958	5.74988	3.27227	3.61925	4.07492	4.50687	4.87555	5.56761
DG(18:1_21:1)	DG	DG		39	2	DG(39:2)	680.619	21.64	0.240429	0.217589	0.237324	0.225791	0.224577	0.086807	0.0732558	0.0689382	0.281143	0.302986	0.322389	0.0607435	0.0731959	0.0672385	0.363564	0.387233	0.407389
DG(18:1_22:1)	DG	DG		40	2	DG(40:2)	694.634	21.81	0.545602	0.534084	0.562798	0.545724	0.532798	0.363464	0.320244	0.296343	0.776435	0.777922	0.799889	0.268527	0.292412	0.311908	0.725884	0.749681	0.750731
DG(18:1_22:3)	DG	DG		40	4	DG(40:4)	690.603	21.21	1.36327	1.28892	1.33569	1.30877	1.40077	0.710631	0.725679	0.682599	1.68583	1.82388	1.90889	0.539254	0.593103	0.657808	1.76619	1.92821	2.0703
DG(18:1_22:4)	DG	DG		40	5	DG(40:5)-2	688.587	20.79	1.11408	1.00725	1.03318	1.00547	1.0127	0.563737	0.557052	0.512356	1.51264	1.60426	1.66287	0.468575	0.540121	0.578047	1.27614	1.46344	1.53323
DG(18:1_22:6)-1	DG	DG		40	7	DG(40:7)-1	684.556	19.6	0.250192	0.225048	0.220725	0.214707	0.213802	0.458858	0.402847	0.343623	0.148397	0.155055	0.168907	0.287114	0.318214	0.341765	0.062037	0.0655833	0.074473
DG(18:1_22:6)-2	DG	DG		40	7	DG(40:7)-2	684.556	19.84	0.0655424	0.0522492	0.0515668	0.0606089	0.0415597	0.0928795	0.0875646	0.0754307	0.0279677	0.0261304	0.0266484	0.0811617	0.0866635	0.0921828	0.00915166	0.0078804	0.00526684
DG(18:1_23:1)	DG	DG		41	2	DG(41:2)	708.65	21.95	0.124399	0.117686	0.130945	0.131066	0.122647	0.0329598	0.0383921	0.0321819	0.147653	0.144465	0.166124	0.0278175	0.0297028	0.0298908	0.196475	0.222038	0.232736
DG(18:1_24:1)	DG	DG		42	2	DG(42:2)	722.666	22.07	0.354064	0.430609	0.454161	0.412583	0.425284	0.226371	0.23981	0.249857	0.486317	0.502522	0.556299	0.161064	0.164908	0.205795	0.483173	0.515222	0.503194
DG(18:1_24:2)	DG	DG		42	3	DG(42:3)	720.65	21.83	0.312675	0.32031	0.316706	0.3169	0.308853	0.14887	0.129558	0.124437	0.431983	0.441077	0.464406	0.107019	0.104175	0.121342	0.493779	0.541921	0.510768
DG(19:1_18:0)	DG	DG		37	1	DG(37:1)	654.603	21.57	0.531376	0.460031	0.466324	0.46484	0.461848	0.241725	0.216527	0.209837	0.619897	0.628599	0.700336	0.296493	0.341689	0.354043	0.528314	0.585469	0.608905
DG(19:1_18:1)	DG	DG		37	2	DG(37:2)	652.587	21.24	1.23212	1.14624	1.20571	1.15141	1.26531	0.626886	0.579065	0.568157	1.55641	1.6479	1.77297	0.634237	0.717762	0.794667	1.42607	1.5779	1.58212
DG(19:1_20:3)	DG	DG		39	4	DG(39:4)	676.587	20.88	0.563099	0.546844	0.545829	0.521464	0.586212	0.25575	0.251541	0.229685	0.817715	0.848847	0.877693	0.195719	0.236374	0.255592	0.784101	0.935897	0.996236
DG(20:1_18:1)	DG	DG		38	2	DG(38:2)	666.603	21.45	2.68082	2.44195	2.53523	2.4691	2.34698	2.10354	1.87473	1.80724	2.86967	3.0704	3.05376	1.84868	2.12254	2.18676	2.45721	2.67706	2.69227
DG(20:1_22:4)	DG	DG		42	5	DG(42:5)	716.619	21.36	0.523695	0.494087	0.505793	0.498948	0.524417	0.181134	0.178261	0.166047	0.647561	0.742817	0.727653	0.129423	0.152188	0.163628	0.750551	0.834837	0.904274
DG(26:1_16:0)	DG	DG		42	1	DG(42:1)	724.681	22.33	0.123916	0.126889	0.132019	0.13349	0.139688	0.0794712	0.0831049	0.099994	0.0681353	0.112849	0.128999	0.0403596	0.0722073	0.0957927	0.150088	0.149951	0.155587
HexCer(d16:0_16:0)	HexCer	HexCer		32	0	HexCer(32:0)	674.557	13.89	0.120616	0.128676	0.152955	0.161295	0.192115	0.0336782	0.0270386	0.0468117	0.0948669	0.164031	0.184856	0.0517687	0.0652592	0.0919551	0.120285	0.162586	0.183592
HexCer(d16:1_16:0)	HexCer	HexCer		32	1	HexCer(32:1)	672.541	13.01	0.496491	0.486676	0.536385	0.557773	0.582547	0.119529	0.101983	0.122063	0.490534	0.677361	0.726522	0.177993	0.194487	0.214501	0.602675	0.710352	0.836005
HexCer(d16:1_22:0)	HexCer	HexCer		38	1	HexCer(38:1)	756.635	20.08	0.208821	0.173692	0.207456	0.246351	0.259708	0.0276094	0.03596	0.0574404	0.0553823	0.144854	0.248185	0.0430051	0.0777576	0.138763	0.11808	0.180947	0.258348
HexCer(d16:1_24:1)	HexCer	HexCer		40	2	HexCer(40:2)-1	782.65	20.01	0.263038	0.285483	0.256139	0.307989	0.392149	0.0801	0.0813081	0.112628	0.198016	0.274432	0.436845	0.0920148	0.111931	0.152671	0.292642	0.404399	0.475326
HexCer(d17:1_14:0)	HexCer	HexCer		31	1	HexCer(31:1)	658.525	11.92	0.031873	0.033473	0.0355918	0.036008	0.0376994	0.0037313	0.002211	0.00373882	0.0349949	0.0468309	0.0496323	0.00417974	0.00518028	0.00606267	0.0575904	0.0667947	0.0779433
HexCer(d17:1_16:0)	HexCer	HexCer		33	1	HexCer(33:1)	686.557	14.18	0.740271	0.745459	0.844936	0.917478	0.954047	0.0809901	0.0738851	0.115429	0.517566	0.803494	0.986939	0.115858	0.135831	0.177685	0.96476	1.26133	1.58419
HexCer(d17:1_22:0)	HexCer	HexCer		39	1	HexCer(39:1)	770.65	20.55	0.129431	0.112136	0.131753	0.152184	0.19534	0.0160307	0.0140638	0.0299038	0.0343034	0.0825011	0.146327	0.0253461	0.0353822	0.0615925	0.100876	0.150707	0.272416
HexCer(d17:1_24:0)	HexCer	HexCer		41	1	HexCer(41:1)	798.682	21.19	0.370696	0.296146	0.3473	0.388387	0.544489	0.0670167	0.0467965	0.122827	0.104996	0.251975	0.434423	0.111732	0.09923	0.229797	0.263055	0.350312	0.581174
HexCer(d17:1_24:1)	HexCer	HexCer		41	2	HexCer(41:2)	796.666	20.48	0.320095	0.474727	0.424412	0.366351	0.477903	0.0516835	0.0569399	0.0882553	0.325406	0.298676	0.48858	0.0561464	0.0844269	0.104782	0.45323	0.606927	0.648256
HexCer(d18:0_16:0)	HexCer	HexCer		34	0	HexCer(34:0)	702.588	16.4	0.739758	0.652623	0.865476	0.870151	0.943582	0.175063	0.193973	0.376434	0.262922	0.53426	0.77562	0.264669	0.366589	0.593672	0.301012	0.459837	0.714868
HexCer(d18:1_16:0)	HexCer	HexCer		34	1	HexCer(34:1)	700.572	15.41	2.79777	3.01512	2.99669	3.4791	4.12964	0.895381	0.978677	1.36965	1.88695	3.22156	4.25137	1.15659	1.30351	1.9216	2.23717	2.74701	3.93542
HexCer(d18:1_16:1)	HexCer	HexCer		34	2	HexCer(34:2)-1	698.557	13.82	0.107627	0.0901192	0.122708	0.124925	0.131643	0.0418951	0.0288095	0.042765	0.143465	0.156676	0.180618	0.0403861	0.0694829	0.0730337	0.0926751	0.129889	0.122211
HexCer(d18:1_18:0)	HexCer	HexCer		36	1	HexCer(36:1)	728.603	18.06	0.14499	0.173842	0.18224	0.20701	0.22688	0.0257882	0.0156032	0.0519181	0.0606839	0.122599	0.205557	0.0526882	0.0605098	0.11057	0.0669848	0.128375	0.176588
HexCer(d18:1_22:0)	HexCer	HexCer		40	1	HexCer(40:1)	784.666	20.91	0.432748	0.381011	0.461486	0.52613	0.52839	0.0863243	0.0730779	0.202071	0.119358	0.261616	0.54326	0.116067	0.194482	0.371916	0.218064	0.323441	0.545357
HexCer(d18:1_24:0)	HexCer	HexCer		42	1	HexCer(42:1)	812.697	21.43	0.52219	0.401596	0.530625	0.561796	0.674939	0.101679	0.0808907	0.241647	0.124435	0.27721	0.45837	0.114985	0.162226	0.461475	0.254703	0.300036	0.473324
HexCer(d18:1_24:1)	HexCer	HexCer		42	2	HexCer(42:2)	810.682	20.84	1.32384	1.14429	1.38262	1.4554	1.87238	0.413884	0.490712	0.703084	0.861252	1.09141	1.58988	0.481275	0.554226	0.935203	1.01101	1.21888	1.85941
HexCer(d18:1_26:1)	HexCer	HexCer		44	2	HexCer(44:2)	838.713	21.38	0.410016	0.347567	0.415429	0.409662	0.458469	0.0786883	0.0606599	0.0636091	0.256626	0.348126	0.239613	0.0718204	0.0952785	0.111322	0.471043	0.624231	0.65487
HexCer(d18:2_16:0)	HexCer	HexCer		34	2	HexCer(34:2)-2	698.557	13.35	0.199559	0.206583	0.173241	0.219647	0.206787	0.0669647	0.0601546	0.0612026	0.278104	0.312952	0.338869	0.0871998	0.0701772	0.0948576	0.243027	0.262221	0.302532
HexCer(d18:2_22:0)	HexCer	HexCer		40	2	HexCer(40:2)-2	782.65	20.22	0.100252	0.118127	0.101589	0.149561	0.125472	0.0574293	0.0450829	0.0488355	0.104071	0.130777	0.164239	0.0757634	0.0658396	0.0823274	0.110071	0.113906	0.118471
HexCer(d18:2_24:1)	HexCer	HexCer		42	3	HexCer(42:3)	808.666	20.15	0.317084	0.287269	0.276522	0.327964	0.367173	0.107132	0.109635	0.132205	0.275961	0.370719	0.426913	0.11359	0.122978	0.127821	0.407471	0.377752	0.471965
HexCer(d19:1_16:0)	HexCer	HexCer		35	1	HexCer(35:1)	714.588	16.19	0.281799	0.284755	0.322384	0.356038	0.397604	0.0295199	0.030449	0.0545382	0.348055	0.501432	0.593698	0.0879727	0.0799076	0.0864224	0.328378	0.357483	0.459988
HexCer(d19:1_24:1)	HexCer	HexCer		43	2	HexCer(43:2)	824.697	21.14	0.507629	0.48381	0.577696	0.593899	0.710953	0.176065	0.154412	0.187922	0.559483	0.552745	0.763234	0.213373	0.188353	0.384982	0.567881	0.701076	0.856766
LPC(14:0)-1	PC	LPC		14	0	LPC(14:0)-1	468.308	4.34	0.0319508	0.0291547	0.0351642	0.0374658	0.0372377	0.0281786	0.0255153	0.0280012	0.0260095	0.0331005	0.0290381	0.0224509	0.0447808	0.0301959	0.0316787	0.0354748	0.036536
LPC(14:0)-2	PC	LPC		14	0	LPC(14:0)-2	468.308	4.62	0.185689	0.179864	0.197017	0.192883	0.188488	0.187846	0.1537	0.162134	0.15281	0.175927	0.154477	0.12846	0.238126	0.175644	0.167206	0.213864	0.21937
LPC(15:0)-1	PC	LPC		15	0	LPC(15:0)-1	482.324	4.77	0.0280106	0.0273484	0.0300053	0.0343693	0.0301295	0.00635785	0.00754335	0.00708398	0.0303803	0.0350161	0.0330543	0.0105079	0.0157991	0.0142127	0.0539031	0.0658639	0.0681963
LPC(15:0)-2	PC	LPC		15	0	LPC(15:0)-2	482.324	5.03	0.0600049	0.0610839	0.062128	0.0593453	0.0651333	0.0229372	0.020744	0.0189978	0.0541297	0.0655056	0.0551576	0.022034	0.0548743	0.0269814	0.099942	0.123035	0.128048
LPC(15:0)-3	PC	LPC		15	0	LPC(15:0)-3	482.324	5.26	0.26086	0.2589	0.271298	0.272927	0.296465	0.0855475	0.0782514	0.0944382	0.250772	0.284754	0.260322	0.0943812	0.137529	0.112486	0.492495	0.539267	0.578974
LPC(16:0)-1	PC	LPC		16	0	LPC(16:0)-1	496.34	5.57	0.38647	0.392773	0.420699	0.43281	0.447643	0.272821	0.317533	0.286503	0.241337	0.270985	0.28368	0.2421	0.367719	0.340621	0.445525	0.644597	0.555577
LPC(16:0)-2	PC	LPC		16	0	LPC(16:0)-2	496.34	5.81	8.9923	9.1974	9.4716	9.39583	10.222	6.01408	5.03428	5.86944	6.77354	7.95388	7.36492	6.12864	8.44471	7.77028	12.1498	13.759	14.8397
LPC(16:1)	PC	LPC		16	1	LPC(16:1)	494.324	5.1	0.484014	0.480137	0.516487	0.528516	0.529299	0.434805	0.404408	0.380099	0.367269	0.408573	0.412434	0.406264	0.528078	0.489041	0.366799	0.46585	0.410319
LPC(17:0)-1	PC	LPC		17	0	LPC(17:0)-1	510.355	5.9	0.0997085	0.0900176	0.101725	0.102981	0.117346	0.027283	0.0240519	0.0274923	0.10225	0.106496	0.100745	0.0355898	0.0566094	0.0405436	0.199012	0.23889	0.244024
LPC(17:0)-2	PC	LPC		17	0	LPC(17:0)-2	510.355	6.19	0.647101	0.64886	0.669918	0.620915	0.657319	0.253652	0.215325	0.23015	0.698232	0.743709	0.670526	0.332407	0.459659	0.377372	1.00825	1.1513	1.20357
LPC(17:0)-3	PC	LPC		17	0	LPC(17:0)-3	510.355	6.4	0.184698	0.190039	0.19755	0.205713	0.223302	0.0760971	0.0683215	0.0746605	0.157735	0.194793	0.18226	0.0925105	0.117639	0.124174	0.286777	0.332561	0.375502
LPC(17:1)-1	PC	LPC		17	1	LPC(17:1)-1	508.34	5.29	0.0376082	0.0390717	0.0419471	0.0426791	0.047293	0.0157925	0.0185726	0.0161147	0.0364128	0.0406287	0.0377785	0.0182937	0.0276707	0.0227793	0.0648908	0.0812849	0.0760133
LPC(17:1)-2	PC	LPC		17	1	LPC(17:1)-2	508.34	5.62	0.138863	0.133146	0.141588	0.142518	0.152253	0.0711296	0.0624801	0.0589652	0.143272	0.143259	0.146043	0.0749547	0.0951436	0.089908	0.195243	0.235383	0.238917
LPC(18:0)-1	PC	LPC		18	0	LPC(18:0)-1	524.371	6.73	0.0838479	0.0847609	0.0884365	0.0946264	0.100141	0.0396508	0.0510205	0.0436377	0.0421967	0.0525777	0.0654272	0.0460317	0.0751084	0.0799698	0.0668861	0.085872	0.0848497
LPC(18:0)-2	PC	LPC		18	0	LPC(18:0)-2	524.371	7.04	2.46679	2.80613	3.04706	3.08412	3.44941	1.78631	1.70439	1.99309	1.62514	2.23841	2.31474	1.99007	2.66661	3.07488	2.52863	3.09202	3.40047
LPC(18:1)	PC	LPC		18	1	LPC(18:1)	522.355	6	1.88717	1.8025	1.94226	1.89071	1.95899	1.73213	1.54574	1.56553	1.64962	1.69408	1.54539	1.4999	1.87271	1.81353	1.80657	2.01777	2.21067
LPC(18:2)-1	PC	LPC		18	2	LPC(18:2)-1	520.34	5.12	0.147915	0.146098	0.159105	0.173312	0.181177	0.142063	0.127104	0.125555	0.11795	0.132806	0.12779	0.147287	0.174589	0.180286	0.132728	0.174472	0.193017
LPC(18:2)-2	PC	LPC		18	2	LPC(18:2)-2	520.34	5.34	0.223012	0.227562	0.24688	0.219956	0.237745	0.196818	0.187722	0.186675	0.176721	0.19659	0.189475	0.171732	0.166055	0.213988	0.189107	0.207659	0.21108
LPC(18:3)	PC	LPC		18	3	LPC(18:3)	518.324	4.62	0.0379964	0.0450142	0.0400541	0.0463713	0.045166	0.0259474	0.022026	0.0243176	0.0448951	0.0465558	0.0510039	0.0400268	0.0412585	0.0457681	0.030524	0.0381512	0.0394243
LPC(19:0)	PC	LPC		19	0	LPC(19:0)	538.387	7.73	0.0123276	0.0173645	0.0184156	0.0199281	0.0221879	0.0088991	0.00826663	0.0126869	0.00997754	0.0148473	0.0144275	0.006849	0.00838736	0.012035	0.0197948	0.0230496	0.0277313
LPC(19:1)	PC	LPC		19	1	LPC(19:1)	536.371	6.64	0.0246568	0.0225285	0.0236382	0.0231974	0.025653	0.010545	0.00739933	0.0102307	0.0271134	0.0253758	0.0275376	0.0106102	0.0118074	0.0114183	0.0346387	0.0425126	0.047842
LPC(20:0)	PC	LPC		20	0	LPC(20:0)	552.402	8.49	0.0223578	0.0225131	0.0258903	0.0284806	0.0307415	0.0150325	0.0157899	0.0193656	0.0125195	0.0186704	0.0192004	0.0125457	0.01557	0.0219727	0.0153499	0.0210653	0.0223485
LPC(20:1)	PC	LPC		20	1	LPC(20:1)	550.387	7.18	0.104694	0.10809	0.10995	0.105549	0.110358	0.0710439	0.0720602	0.0669971	0.093481	0.105406	0.108119	0.0591027	0.0860956	0.0738442	0.124886	0.147477	0.142845
LPC(20:2)	PC	LPC		20	2	LPC(20:2)	548.371	6.05	0.0526829	0.0473553	0.0456254	0.0528359	0.0453258	0.0405662	0.03665	0.0380043	0.0437924	0.0326558	0.0408324	0.0409202	0.0523853	0.0453027	0.0546238	0.0637447	0.0700321
LPC(20:3)	PC	LPC		20	3	LPC(20:3)	546.355	5.69	0.120405	0.120557	0.12734	0.135889	0.148174	0.102762	0.0874617	0.100755	0.117926	0.123966	0.129518	0.11049	0.150824	0.13039	0.108137	0.13916	0.14029
LPC(20:4)	PC	LPC		20	4	LPC(20:4)	544.34	5.22	0.0152433	0.0150386	0.0185056	0.0192052	0.0206291	0.0187445	0.0192481	0.0159149	0.0105192	0.0129505	0.0138983	0.0104763	0.0146694	0.0147564	0.0100727	0.0149008	0.0111671
LPC(22:1)	PC	LPC		22	1	LPC(22:1)	578.418	8.51	0.00662159	0.00550035	0.0073256	0.00697072	0.0066625	0.0063126	0.00678431	0.00535382	0.00578449	0.00653599	0.00585559	0.00381937	0.00470736	0.00620448	0.00804231	0.010902	0.0104499
LPC(22:6)	PC	LPC		22	6	LPC(22:6)	568.34	4.93	0.0149182	0.0161878	0.0154051	0.0189694	0.0183037	0.0290604	0.0258236	0.0265491	0.00851335	0.00964504	0.00856557	0.0159401	0.0175582	0.0172839	0.00755081	0.00798694	0.0094756
LPC(24:1)	PC	LPC		24	1	LPC(24:1)	606.449	10.15	0.0229908	0.0243844	0.0273065	0.0244899	0.0277117	0.0114517	0.0106043	0.0120048	0.0238801	0.0259678	0.026424	0.00852778	0.00902802	0.0104843	0.0366772	0.0422924	0.0475265
LPC(26:1)	PC	LPC		26	1	LPC(26:1)	634.481	12.07	0.0155	0.0149588	0.0197224	0.0171189	0.0185915	0.0047789	0.00350619	0.00559132	0.0141484	0.0186423	0.0184896	0.00397439	0.0029417	0.00669277	0.0241949	0.0291087	0.0333661
LPC(O-16:2)	PC	LPC-O		16	2	LPC(O-16:2)	478.329	6.28	0.184927	0.191268	0.199553	0.192612	0.200983	0.172532	0.166771	0.174713	0.13472	0.146597	0.12429	0.172533	0.205021	0.223065	0.210155	0.224315	0.22634
LPC(O-18:1)	PC	LPC-O		18	1	LPC(O-18:1)	508.376	7.52	0.0691003	0.0688265	0.077627	0.0804134	0.0835553	0.104189	0.107613	0.117274	0.0395507	0.0568993	0.0576213	0.0471009	0.0622345	0.0719679	0.0370567	0.0512044	0.0541819
LPC(O-18:2)	PC	LPC-O		18	2	LPC(O-18:2)	506.361	7.54	0.121057	0.135806	0.129298	0.120922	0.139674	0.108606	0.0980704	0.116578	0.0813327	0.0912548	0.071371	0.129727	0.148804	0.148299	0.109874	0.108374	0.126646
LPC(O-18:3)	PC	LPC-O		18	3	LPC(O-18:3)	504.345	6.47	0.0581166	0.0554286	0.0611093	0.0646311	0.056719	0.0602227	0.0590215	0.059289	0.040228	0.0447353	0.0362138	0.0549999	0.0584187	0.0665863	0.0563054	0.0536534	0.0563032
LPC(O-20:0)	PC	LPC-O		20	0	LPC(O-20:0)	538.423	9.29	0.0108387	0.0115143	0.0136924	0.0122509	0.0120146	0.00784274	0.00939418	0.00941364	0.00415035	0.0063744	0.00748436	0.00519496	0.00762443	0.00827052	0.00459797	0.00570725	0.00714891
LPC(O-20:1)	PC	LPC-O		20	1	LPC(O-20:1)	536.407	9.03	0.0460679	0.0419024	0.0521353	0.056816	0.0610572	0.0346299	0.035219	0.0425317	0.0205825	0.0313056	0.036973	0.0224012	0.0299824	0.0379855	0.0346477	0.0400529	0.0538924
LPE(15:0)	PE	LPE		15	0	LPE(15:0)	440.277	5.38	0.0364229	0.0389145	0.04044	0.0445274	0.0453727	0.00854505	0.0112698	0.0136992	0.0182518	0.0285618	0.0306914	0.00942484	0.0173265	0.019349	0.0510104	0.0602539	0.0679147
LPE(16:0)	PE	LPE		16	0	LPE(16:0)	454.293	5.95	1.28965	1.43667	1.7233	1.767	1.97307	0.535036	0.657936	0.975989	0.526053	0.906024	1.09694	0.577662	0.875133	1.28453	1.3296	1.62858	1.9681
LPE(16:1)-1	PE	LPE		16	1	LPE(16:1)-1	452.277	5.07	0.24227	0.232758	0.220171	0.275212	0.244621	0.157344	0.157573	0.149131	0.229624	0.228076	0.24003	0.180286	0.177282	0.206827	0.299982	0.306651	0.35512
LPE(16:1)-2	PE	LPE		16	1	LPE(16:1)-2	452.277	5.22	0.147589	0.141509	0.150019	0.15062	0.161144	0.131149	0.116684	0.107263	0.116113	0.127867	0.117234	0.144211	0.167327	0.177661	0.136042	0.139596	0.143831
LPE(17:0)	PE	LPE		17	0	LPE(17:0)	468.308	6.35	0.102242	0.106554	0.109162	0.117199	0.124019	0.0328878	0.0306824	0.0388807	0.0929994	0.104037	0.106271	0.0429665	0.0609347	0.0642015	0.17647	0.161079	0.183766
LPE(17:1)	PE	LPE		17	1	LPE(17:1)	466.293	5.76	0.0862364	0.0945166	0.0964144	0.0958832	0.101251	0.0443064	0.0431877	0.0382118	0.100951	0.101981	0.088773	0.0546952	0.0591298	0.0653843	0.155165	0.158017	0.166783
LPE(18:0)-1	PE	LPE		18	0	LPE(18:0)-1	482.324	7.3	2.12868	2.06628	2.42323	2.77707	3.34321	0.609519	0.824783	1.46468	0.407111	0.986787	1.56082	0.755222	2.09689	2.27283	1.07535	1.67528	2.01272
LPE(18:0)-2	PE	LPE		18	0	LPE(18:0)-2	482.324	7.47	0.475984	0.449933	0.545271	0.600044	0.669908	0.126554	0.145994	0.279033	0.0937421	0.226377	0.352077	0.163138	0.271259	0.421938	0.230021	0.382504	0.48023
LPE(18:1)	PE	LPE		18	1	LPE(18:1)	480.308	6.19	2.81539	2.65049	2.92407	2.82965	2.80761	2.17121	2.02912	2.04734	2.75133	2.68923	2.56664	2.32385	2.74067	2.71207	2.98413	2.892	3.14407
LPE(18:2)	PE	LPE		18	2	LPE(18:2)	478.293	5.45	0.282661	0.290745	0.279977	0.298146	0.311779	0.196237	0.172102	0.162175	0.301942	0.267316	0.269346	0.212909	0.255906	0.264004	0.296406	0.340663	0.371068
LPE(19:1)	PE	LPE		19	1	LPE(19:1)	494.324	6.88	0.0519186	0.0524022	0.0501519	0.053617	0.0526488	0.0263086	0.0218647	0.0238381	0.047026	0.0569352	0.0543213	0.0225036	0.0258066	0.0214998	0.0865131	0.0914513	0.0941029
LPE(20:3)	PE	LPE		20	3	LPE(20:3)	504.308	5.64	0.0451176	0.0477764	0.0451432	0.0512868	0.0495223	0.024299	0.0248442	0.0253644	0.0440139	0.0451893	0.0435169	0.0199743	0.0171191	0.0246257	0.0765368	0.0943411	0.0893239
LPE(20:4)	PE	LPE		20	4	LPE(20:4)	502.293	5.17	0.18368	0.168673	0.172999	0.196715	0.211181	0.297498	0.242576	0.267994	0.0951469	0.0882776	0.0835409	0.167327	0.180736	0.208192	0.101045	0.112855	0.122928
LPE(22:6)	PE	LPE		22	6	LPE(22:6)	526.293	5.07	0.0762404	0.0740806	0.0745992	0.0979849	0.0978105	0.141409	0.127052	0.152649	0.041546	0.0339596	0.0407435	0.0782563	0.0695035	0.104696	0.0284649	0.0370276	0.0434089
PC(15:0_15:0)	PC	PC	(15:0_15:0)	30	0	PC(30:0)-1	706.538	14.51	19.5173	19.8161	23.2757	24.0247	25.1866	15.8815	16.5363	22.4815	8.31822	14.1295	16.7472	12.972	17.1337	21.2747	10.5514	13.5577	15.5472
PC(15:0_16:1)	PC	PC	(15:0_16:1)	31	1	PC(31:1)-1	718.538	14.01	19.9506	20.5026	20.8638	20.1666	20.7249	10.3134	8.81238	9.79244	20.5582	24.1604	23.2952	10.1601	10.7977	12.1185	27.7462	31.8052	36.2706
PC(16:0_22:6)	PC	PC	(16:0_22:6)	38	6	PC(38:6)-1	806.569	16.9	0.76735	0.723664	0.699336	0.692254	0.638826	0.802582	0.805379	0.748045	0.837695	0.786669	0.748257	0.873464	0.86696	0.828768	0.781982	0.691265	0.642684
PC(17:1_14:1)	PC	PC	(17:1_14:1)	31	2	PC(31:2)-1	716.522	12.37	0.673648	0.644104	0.706317	0.68099	0.672458	0.482431	0.388455	0.408198	0.749214	0.860055	0.806171	0.418705	0.440854	0.479031	0.715681	0.822108	1.00907
PC(17:1_16:1)	PC	PC	(17:1_16:1)	33	2	PC(33:2)-1	744.554	14.6	7.57564	7.19369	7.72899	7.36557	7.19796	5.11336	4.43016	4.56232	7.96892	8.96693	8.60508	6.02506	6.47169	6.93256	8.28671	9.02933	9.64659
PC(17:1_18:0)	PC	PC	(17:1_18:0)	35	1	PC(35:1)-1	774.601	19.18	2.58611	3.03053	3.22218	3.42794	3.69139	0.681771	0.644132	0.886447	1.92434	2.7786	3.43884	1.13113	1.62717	1.99321	3.09891	3.95413	4.57863
PC(17:1_18:1)	PC	PC	(17:1_18:1)	35	2	PC(35:2)-1	772.585	16.78	18.0827	19.0336	19.342	17.8296	16.9217	12.3692	10.6141	10.9958	20.1591	21.1714	21.4772	9.1818	9.53013	9.92606	23.7903	25.4177	27.4319
PC(17:1_20:3)	PC	PC	(17:1_20:3)	37	4	PC(37:4)-1	796.585	19.93	0.40514	0.363858	0.373556	0.383068	0.465116	0.150184	0.152018	0.196284	0.373068	0.394465	0.382539	0.138377	0.132221	0.150175	0.704626	0.812716	0.904559
PC(18:0)-1	PC	PC	(18:0)	18	0	PC(18:0)-1	538.35	6	0.0243873	0.0276975	0.0294942	0.0279814	0.0301688	0.034808	0.0352563	0.0362819	0.0168791	0.0189284	0.0157705	0.027018	0.0348361	0.0375975	0.0188344	0.0192602	0.020495
PC(18:0)-2	PC	PC	(18:0)	18	0	PC(18:0)-2	538.35	6.16	0.126801	0.129554	0.136408	0.129319	0.133934	0.103073	0.0997542	0.117007	0.0986547	0.102188	0.0846784	0.102495	0.122573	0.134214	0.153589	0.161234	0.177658
PC(18:0_9:0)-1	PC	PC	(18:0_9:0)	27	0	PC(27:0)-1	664.491	10.88	0.0447049	0.0445553	0.0473824	0.0457072	0.0441124	0.0304439	0.0252819	0.0272042	0.0431115	0.0469019	0.0479619	0.034936	0.0336736	0.0412893	0.0534097	0.0608	0.0677423
PC(18:1)	PC	PC	(18:1)	18	1	PC(18:1)	536.335	5.34	0.0556785	0.0517476	0.0553689	0.0543742	0.0540264	0.0551757	0.0456939	0.0528041	0.0417184	0.0438661	0.0362134	0.0486005	0.064067	0.061746	0.063934	0.0639787	0.0692228
PC(18:1_20:3)	PC	PC	(18:1_20:3)	38	4	PC(38:4)-1	810.601	19.75	0.850225	0.740782	0.732529	0.804947	0.835142	0.976215	0.937247	0.834807	0.790615	0.718618	0.734369	0.908527	0.986384	0.955801	0.680906	0.667419	0.715414
PC(18:4_14:0)	PC	PC	(18:4_14:0)	32	4	PC(32:4)	726.507	12.85	0.323795	0.278483	0.34801	0.31776	0.356212	0.397047	0.356506	0.367791	0.312721	0.356385	0.318853	0.330149	0.3185	0.321909	0.260177	0.26524	0.297755
PC(18:4_15:0)	PC	PC	(18:4_15:0)	33	4	PC(33:4)-1	740.522	14.03	0.268997	0.281117	0.264163	0.267685	0.291876	0.182894	0.171618	0.1815	0.332538	0.327038	0.344972	0.182025	0.188798	0.185871	0.376852	0.370428	0.397939
PC(18:4_16:1)	PC	PC	(18:4_16:1)	34	5	PC(34:5)-1	752.522	13.46	0.482889	0.467575	0.468569	0.510791	0.515201	0.535193	0.499179	0.498086	0.52354	0.468062	0.471542	0.649172	0.638735	0.593941	0.386546	0.372098	0.415256
PC(19:0_18:1)	PC	PC	(19:0_18:1)	37	1	PC(37:1)-1	802.632	20.38	1.14467	1.04742	1.28796	1.30269	1.56638	0.510585	0.527177	0.74158	0.635618	0.976295	1.2176	0.43889	0.560581	0.75317	1.12609	1.50919	1.74896
PC(20:0)	PC	PC	(20:0)	20	0	PC(20:0)	566.382	7.4	0.0438549	0.047914	0.0441283	0.0451817	0.0471433	0.0413232	0.0324106	0.0415608	0.0328388	0.0307265	0.0310376	0.0508509	0.0506553	0.0594027	0.0428909	0.0438637	0.0434388
PC(20:1)	PC	PC	(20:1)	20	1	PC(20:1)	564.366	6.19	0.170663	0.164013	0.180194	0.164506	0.175084	0.177622	0.167527	0.181711	0.128127	0.130327	0.102081	0.174587	0.195048	0.205886	0.183094	0.171758	0.178972
PC(21:1)	PC	PC	(21:1)	21	1	PC(21:1)	578.382	6.99	0.0145516	0.0154057	0.013471	0.0133865	0.0171028	0.0108669	0.0103268	0.0111333	0.0102159	0.0106851	0.00802288	0.00755848	0.0126838	0.0122182	0.022809	0.0251878	0.0228462
PC(22:0)	PC	PC	(22:0)	22	0	PC(22:0)	594.413	8.27	0.00788308	0.00885466	0.00888659	0.00898482	0.00867716	0.00862155	0.00843469	0.00712258	0.00574373	0.00653729	0.00521795	0.00741094	0.0112782	0.0120951	0.00840481	0.00913786	0.00951711
PC(22:1)	PC	PC	(22:1)	22	1	PC(22:1)	592.397	7.37	0.0353852	0.0361015	0.0359418	0.0410385	0.040251	0.0219244	0.0216451	0.0273302	0.0221754	0.0229225	0.0196146	0.0229565	0.036253	0.0358561	0.0473074	0.045081	0.0487186
PC(23:1)	PC	PC	(23:1)	23	1	PC(23:1)	606.413	7.8	0.0265659	0.0266655	0.0258577	0.0279066	0.0266479	0.0244177	0.0206045	0.0241485	0.0162578	0.0171057	0.0133248	0.0237111	0.0295794	0.0318885	0.0342798	0.0348972	0.037644
PC(24:1)	PC	PC	(24:1)	24	1	PC(24:1)	620.429	8.3	0.0121391	0.0129077	0.0126152	0.0146939	0.0135977	0.00992223	0.0108049	0.00912899	0.00793856	0.00863969	0.00692822	0.00970272	0.00967396	0.0093415	0.0126769	0.0136351	0.0139547
PC(25:0_16:1)	PC	PC	(25:0_16:1)	41	1	PC(41:1)	858.695	21.57	0.0933608	0.100879	0.113769	0.12423	0.124718	0.0368372	0.0289959	0.0390623	0.128079	0.146893	0.1861	0.056428	0.0526439	0.0711208	0.228186	0.252349	0.276605
PC(25:1)	PC	PC	(25:1)	25	1	PC(25:1)	634.444	9.25	0.0125727	0.0104741	0.0120211	0.0119712	0.0134594	0.0100422	0.00907127	0.0100635	0.00617205	0.00682069	0.00445573	0.0121921	0.0159199	0.0174645	0.0113084	0.0114901	0.0128826
PC(25:2)	PC	PC	(25:2)	25	2	PC(25:2)	632.429	8.27	0.0213047	0.020936	0.0209274	0.0203265	0.022129	0.0173108	0.0126218	0.0170975	0.0163857	0.0165644	0.0129555	0.0214471	0.0214204	0.023731	0.0245631	0.0247928	0.0284741
PC(28:0)	PC	PC	(15:0_13:0)	28	0	PC(28:0)	678.507	11.85	0.0433501	0.0389182	0.0413792	0.0377266	0.0416172	0.0126412	0.00880965	0.0086109	0.0353864	0.0448395	0.0401079	0.0115868	0.0103359	0.0158999	0.0776606	0.0900981	0.116045
PC(28:1)	PC	PC	(16:1_12:0)	28	1	PC(28:1)	676.491	10.86	0.17441	0.167231	0.178533	0.177337	0.174731	0.206647	0.166634	0.176254	0.140165	0.161108	0.150555	0.15847	0.176493	0.192576	0.103799	0.117168	0.139353
PC(29:1)-1	PC	PC	(15:0_14:1)	29	1	PC(29:1)-2	690.507	11.14	0.0220259	0.0257399	0.0235531	0.0267505	0.0230419	0.0142029	0.0118976	0.0113395	0.024762	0.028885	0.0300596	0.0154549	0.0154176	0.0197002	0.0421195	0.0457185	0.0543489
PC(29:1)-2	PC	PC	(15:0_14:1)	29	1	PC(29:1)-3	690.507	11.85	0.206805	0.204786	0.214482	0.20618	0.209501	0.120848	0.101297	0.106078	0.231214	0.274032	0.24042	0.0916919	0.104159	0.11711	0.282626	0.325368	0.383762
PC(30:0)	PC	PC	(15:0_15:0)	30	0	PC(30:0)-2	706.538	14.03	2.09598	2.11654	2.17348	2.13796	2.19324	0.323856	0.297388	0.324508	1.9876	2.26982	2.27985	0.394664	0.395174	0.474148	4.17967	5.02512	5.60517
PC(30:1)-1	PC	PC	(16:1_14:0)	30	1	PC(30:1)-1	704.522	12.52	9.20247	8.57194	9.21482	8.97059	8.87993	12.0369	9.78558	10.0168	7.40833	8.33203	7.88928	6.65359	7.24012	7.81546	7.13515	7.90623	9.3767
PC(30:1)-2	PC	PC	(16:1_14:0)	30	1	PC(30:1)-2	704.522	12.85	14.7499	14.637	14.932	14.7612	15.1031	16.9126	14.243	15.1616	12.8762	14.5956	14.3199	11.8738	12.0144	13.8169	11.9161	13.2799	14.7245
PC(30:2)-1	PC	PC	(16:1_14:1)	30	2	PC(30:2)-1	702.507	10.9	0.0726061	0.0619553	0.0663947	0.0633507	0.0665289	0.0710847	0.0661461	0.065119	0.0647269	0.0704031	0.0650775	0.0449371	0.058682	0.0646786	0.0506456	0.0548232	0.0645546
PC(30:2)-2	PC	PC	(16:1_14:1)	30	2	PC(30:2)-2	702.507	11.17	0.202534	0.190405	0.197698	0.198173	0.201754	0.176723	0.150839	0.158743	0.219901	0.247437	0.231241	0.127167	0.139417	0.158964	0.181432	0.204888	0.248732
PC(30:2)-3	PC	PC	(16:1_14:1)	30	2	PC(30:2)-3	702.507	11.38	0.459994	0.433828	0.472108	0.464531	0.444961	0.478348	0.46415	0.464151	0.388277	0.487972	0.46398	0.384109	0.43524	0.475936	0.302046	0.327833	0.352534
PC(31:0)-1	PC	PC	(15:0_16:0)	31	0	PC(31:0)-1	720.554	14.72	0.20068	0.248618	0.213364	0.283837	0.187932	0.073172	0.0623162	0.0710986	0.174906	0.206431	0.191208	0.0701891	0.0634247	0.0848434	0.609633	0.652751	0.702984
PC(31:0)-2	PC	PC	(15:0_16:0)	31	0	PC(31:0)-2	720.554	15.27	14.0862	13.6631	14.8749	14.3312	14.8365	4.85309	4.63105	4.93479	14.3622	16.3986	16.5432	5.87388	6.18299	6.88318	24.6728	25.9331	26.4519
PC(31:0)-3	PC	PC	(15:0_16:0)	31	0	PC(31:0)-3	720.554	15.74	4.61243	4.84332	5.63874	5.93505	6.84796	1.76633	2.08168	3.38599	2.0661	3.87048	5.43352	1.69062	2.37486	3.56894	3.79848	4.95966	6.00393
PC(31:1)	PC	PC	(15:0_16:1)	31	1	PC(31:1)-2	718.538	13.65	11.8626	11.644	12.0852	11.7143	11.9412	6.56157	5.6338	5.76604	11.348	12.4607	12.3065	5.22684	5.4107	5.9022	18.1236	21.3881	23.82
PC(31:2)-1	PC	PC	(31:2)	31	2	PC(31:2)-2	716.522	11.81	0.0840401	0.0643495	0.0878892	0.09428	0.0875576	0.0489349	0.0324067	0.032159	0.101523	0.110823	0.103506	0.0376655	0.0406148	0.0369276	0.139299	0.144454	0.213674
PC(31:2)-2	PC	PC	(31:2)	31	2	PC(31:2)-3	716.522	12.11	0.476263	0.4604	0.469004	0.483234	0.498412	0.23727	0.206165	0.223529	0.511798	0.623516	0.57523	0.193423	0.197747	0.240723	0.673746	0.763516	0.973037
PC(32:0)	PC	PC	(17:0_15:0)	32	0	PC(32:0)-2	734.569	16.52	7.81103	8.58623	9.37179	9.43341	8.9177	0.867242	0.843731	1.12654	6.1504	5.78414	8.55001	1.19328	1.51951	1.56322	14.9594	17.864	18.4444
PC(32:1)-1	PC	PC	(16:0_16:1)	32	1	PC(32:1)-1	732.554	14.84	149.824	150.781	156.479	154.343	141.72	155.715	149.707	149.691	116.318	126.26	120.409	123.109	130.15	143.902	147.286	156.055	161.676
PC(32:1)-2	PC	PC	(16:0_16:1)	32	1	PC(32:1)-2	732.554	15.17	174.367	163.789	169.587	169.856	168.31	162.459	157.847	150.105	146.245	160.062	162.867	160.095	167.222	184.763	156.118	155.927	160.825
PC(32:1)-3	PC	PC	(16:0_16:1)	32	1	PC(32:1)-3	732.554	15.62	20.6525	20.6109	22.8482	22.401	22.9609	18.2533	18.3526	21.743	13.3888	15.3883	16.1309	18.3711	21.9814	24.767	14.9686	14.499	15.1066
PC(32:2)-1	PC	PC	(16:1_16:1)	32	2	PC(32:2)-1	730.538	12.8	10.2429	9.54537	10.2336	9.65914	10.1044	12.2407	11.1782	11.3324	7.64171	8.53068	8.28069	6.54641	6.93825	7.47266	9.70859	10.5409	11.9102
PC(32:2)-2	PC	PC	(16:1_16:1)	32	2	PC(32:2)-2	730.538	13.11	30.4074	29.1083	29.5538	29.0965	31.8745	37.6124	31.4667	32.2415	23.82	26.1897	25.5215	26.6339	28.3134	31.1762	23.0032	24.8789	28.6792
PC(32:2)-3	PC	PC	(16:1_16:1)	32	2	PC(32:2)-3	730.538	13.44	41.5447	39.9257	41.7146	42.2136	43.2707	47.2605	42.0243	44.2145	35.1102	37.1777	36.9122	47.6243	49.1445	51.8816	25.6853	28.9933	32.882
PC(33:0)-1	PC	PC	(16:0_17:0)	33	0	PC(33:0)-1	748.585	17.61	11.6672	15.4529	16.2252	15.0103	15.5517	4.0571	4.02227	5.45092	10.0786	13.4412	15.2703	5.43199	6.12448	6.88463	25.0676	27.2778	29.1173
PC(33:0)-2	PC	PC	(16:0_17:0)	33	0	PC(33:0)-2	748.585	17.83	15.2726	17.8851	20.228	21.0895	20.3745	4.807	4.88595	7.23003	11.9667	17.8904	19.9226	7.01461	8.62106	9.52478	24.1358	27.9421	29.0222
PC(33:1)	PC	PC	(16:1_17:0)	33	1	PC(33:1)	746.569	16	53.7618	58.102	57.4929	57.5835	58.4839	29.4459	26.0945	30.1203	48.9954	58.267	63.5978	30.8451	32.6292	35.4932	79.4016	86.2649	92.1091
PC(33:2)-1	PC	PC	(17:1_16:1)	33	2	PC(33:2)-2	744.554	13.89	4.85625	4.99243	5.01203	4.93017	4.82375	3.13232	2.75161	2.80287	4.82003	5.15055	4.8851	2.46149	2.65491	2.78886	7.66529	8.68623	9.35195
PC(33:2)-2	PC	PC	(17:1_16:1)	33	2	PC(33:2)-3	744.554	14.27	12.6146	11.6432	12.2417	12.1351	12.5227	7.21816	6.06101	6.66493	11.9937	12.6949	12.7251	7.27895	7.75983	8.41118	16.7809	18.3815	20.7052
PC(33:2)-3	PC	PC	(15:0_18:2)	33	2	PC(33:2)-4	744.554	14.96	2.35401	2.31759	2.43143	2.49841	2.25906	0.975536	0.835108	0.892945	2.53299	2.85177	2.69696	1.11911	1.32503	1.49751	3.7023	3.95431	3.99189
PC(33:3)	PC	PC	(15:0_18:3)	33	3	PC(33:3)	742.538	13.27	1.27015	1.31416	1.30567	1.29711	1.35944	0.495411	0.421305	0.478482	1.58195	1.84345	1.75066	0.853942	0.648511	0.675794	1.72254	1.92652	2.22797
PC(34:0)	PC	PC	(17:0_17:0)	34	0	PC(34:0)-2	762.601	18.47	1.94935	2.30559	2.27738	2.27341	2.01136	0.153575	0.144381	0.226233	1.90758	2.27988	2.45447	0.456516	0.606191	0.566061	3.70554	4.39907	4.60748
PC(34:1)-1	PC	PC	(16:0_18:1)	34	1	PC(34:1)-2	760.585	17.3	215.604	262.332	262.203	248.579	228.874	220.25	211.33	252.543	179.495	205.251	219.369	227.643	238.521	250.038	202.193	208.236	222.624
PC(34:1)-2	PC	PC	(18:0_16:1)	34	1	PC(34:1)-3	760.585	17.83	47.811	58.6571	58.8936	57.8875	56.6044	39.5887	36.818	47.4574	40.186	49.1505	52.4907	54.8823	61.9215	66.038	39.1983	46.0502	46.7511
PC(34:2)-1	PC	PC	(16:1_18:1)	34	2	PC(34:2)-1	758.569	15.05	53.2531	50.8168	52.9445	51.1461	50.7743	67.7412	60.5048	59.8346	41.5111	44.3783	42.629	45.248	46.8393	51.0495	44.318	47.7973	46.3595
PC(34:2)-2	PC	PC	(16:1_18:1)	34	2	PC(34:2)-2	758.569	15.48	143.461	154.297	147.628	150.261	143.503	146.632	132.743	145.646	125.584	135.899	131.557	155.123	160.227	169.156	128.068	136.503	143.017
PC(34:2)-3	PC	PC	(16:0_18:2)	34	2	PC(34:2)-3	758.569	15.91	23.6027	23.5434	27.6697	22.8873	25.6361	29.1192	26.8598	29.7087	17.3996	15.7281	15.2485	28.1384	29.3014	32.3868	20.975	22.3496	23.6097
PC(34:3)-1	PC	PC	(16:1_18:2)	34	3	PC(34:3)-1	756.554	13.39	14.0747	13.4634	13.1487	13.0272	13.7188	13.6743	11.9402	12.3098	10.4299	11.0594	11.0563	9.90171	10.6451	10.6745	10.3384	12.0278	13.3341
PC(34:3)-3	PC	PC	(16:0_18:3)	34	3	PC(34:3)-3	756.554	14.44	31.2208	30.2226	30.8182	30.0723	29.5746	22.5582	18.9792	20.4415	40.0142	41.7392	38.763	29.2863	30.8992	31.7294	31.1114	33.3934	36.7966
PC(34:4)-1	PC	PC	(34:4)	34	4	PC(34:4)-1	754.538	12.18	0.344077	0.331253	0.362743	0.33988	0.352719	0.432958	0.36896	0.387145	0.229052	0.263665	0.260338	0.313023	0.344571	0.400223	0.190159	0.189862	0.216232
PC(34:4)-2	PC	PC	(16:1_18:3)	34	4	PC(34:4)-2	754.538	12.47	1.38158	1.31589	1.37942	1.39421	1.37496	1.19497	0.949873	1.04444	1.5715	1.79201	1.69746	1.06743	1.13034	1.27017	1.06595	1.24732	1.43451
PC(34:4)-3	PC	PC	(16:1_18:3)	34	4	PC(34:4)-3	754.538	12.73	3.21811	3.09993	3.19855	3.07453	3.18576	3.47844	2.98087	3.00994	2.96683	3.30064	3.32598	3.36056	3.58848	3.90835	1.67557	1.91611	2.27964
PC(34:4)-4	PC	PC	(16:1_18:3)	34	4	PC(34:4)-4	754.538	13.06	1.32269	1.39953	1.25185	1.46375	1.39937	1.40547	1.21886	1.2082	1.21822	1.39931	1.25416	1.57676	1.50329	1.55182	0.681414	0.615736	0.699834
PC(34:5)	PC	PC	(14:0_20:5)	34	5	PC(34:5)-2	752.522	11.4	0.0691197	0.0619432	0.0666716	0.0691308	0.0663412	0.0849003	0.0934609	0.09226	0.0369156	0.0467207	0.0494342	0.0642828	0.0694901	0.0764972	0.0256807	0.0310777	0.0337148
PC(35:1)-1	PC	PC	(17:0_18:1)	35	1	PC(35:1)-2	774.601	17.94	28.6785	31.2281	32.0257	30.3888	28.1794	14.6213	13.2171	15.3722	33.6304	35.1403	36.0263	16.6868	16.9438	18.4955	42.9231	46.2333	48.4818
PC(35:1)-2	PC	PC	(17:0_18:1)	35	1	PC(35:1)-3	774.601	18.7	14.6478	17.5458	18.5233	17.7183	15.9687	7.89449	7.52902	9.46048	15.6301	16.1651	17.9925	10.0958	11.4913	11.8966	16.8838	19.6193	20.9129
PC(35:2)-1	PC	PC	(17:1_18:1)	35	2	PC(35:2)-2	772.585	16.28	20.5925	20.5714	22.1176	21.4261	19.46	13.4314	12.5188	13.7211	20.6369	22.0307	20.8765	12.779	13.7481	14.7306	27.3346	31.0731	31.0892
PC(35:2)-2	PC	PC	(17:0_18:2)	35	2	PC(35:2)-3	772.585	17.49	1.76956	1.9078	2.08035	1.84189	1.78482	0.185126	0.175178	0.295471	1.82741	2.13386	2.31972	0.593199	0.585245	0.455531	3.47144	3.7078	3.61227
PC(35:3)-1	PC	PC	(17:1_18:2)	35	3	PC(35:3)-1	770.569	14.48	3.67088	3.31465	3.53496	3.11628	3.14378	2.38722	1.95865	2.12461	3.60787	3.75773	3.51342	2.16139	2.25589	2.47631	5.11617	5.68746	5.92019
PC(35:3)-2	PC	PC	(17:1_18:2)	35	3	PC(35:3)-2	770.569	15.01	4.3891	3.97433	4.51329	4.41987	4.4017	2.40422	2.21709	2.51327	5.15465	5.18281	6.09966	2.90401	2.99232	3.52465	6.61565	7.17999	5.9908
PC(35:3)-3	PC	PC	(35:3)	35	3	PC(35:3)-3	770.569	15.62	13.3763	13.6588	13.4533	14.0177	13.0594	8.51814	7.03878	7.95886	16.1843	17.195	17.4249	9.57936	9.57145	10.1956	17.3385	17.5787	20.0618
PC(35:4)	PC	PC	(15:0_20:4)	35	4	PC(35:4)	768.554	13.51	1.10246	1.02582	1.12599	1.07871	1.21729	0.490179	0.421297	0.447849	1.26093	1.35336	1.35449	0.489184	0.492349	0.517855	1.28819	1.42564	1.77652
PC(36:1)	PC	PC	(18:0_18:1)	36	1	PC(36:1)	788.616	19.72	86.12	87.3761	92.568	93.4085	99.9603	72.9673	72.1705	84.4587	52.9012	67.2912	78.3667	74.9997	87.7039	97.3961	57.967	67.4393	75.513
PC(36:2)-1	PC	PC	(18:1_18:1)	36	2	PC(36:2)-1	786.601	17.54	105.296	112.895	113.059	110.953	101.158	125.171	113.251	126.301	103.757	103.404	103.89	114.554	118.068	123.881	93.2628	96.2413	95.6057
PC(36:2)-2	PC	PC	(18:0_18:2)	36	2	PC(36:2)-2	786.601	18.13	50.9564	53.223	57.1698	54.5722	52.0232	52.6549	46.262	53.0556	56.4226	55.0569	59.989	64.1809	64.2671	69.3759	47.3986	52.7737	56.0894
PC(36:2)-3	PC	PC	(18:0_18:2)	36	2	PC(36:2)-3	786.601	18.89	8.08507	9.10541	9.80888	8.99433	8.55009	2.97034	2.6359	3.76898	8.69776	10.78	11.6156	4.58759	4.50016	4.94882	11.0909	12.9251	13.4649
PC(36:3)-1	PC	PC	(18:1_18:2)	36	3	PC(36:3)-1	784.585	15.72	49.4531	53.8546	52.3659	57.7695	50.5567	68.1476	57.5272	62.4638	44.7265	46.8899	45.9539	59.9843	61.855	65.5008	44.8555	46.9901	49.9472
PC(36:3)-2	PC	PC	(16:0_20:3)	36	3	PC(36:3)-2	784.585	16.28	43.9038	43.7389	44.1917	45.3625	39.7057	24.146	20.2708	21.8975	60.7982	55.1119	62.5965	30.4702	32.9827	33.9571	59.9768	63.1881	59.4622
PC(36:3)-3	PC	PC	(16:0_20:3)	36	3	PC(36:3)-3	784.585	16.85	96.5036	101.921	102.518	105.24	96.2591	78.9981	73.6986	80.6549	97.1931	103.89	113.577	97.1059	109.32	108.915	84.9173	95.9792	99.8952
PC(36:4)-1	PC	PC	(18:1_18:3)	36	4	PC(36:4)-1	782.569	14.63	10.4402	9.63616	10.9384	9.9835	10.2603	7.94912	6.48101	7.3632	10.7252	13.1254	12.2916	9.37463	10.3607	10.8016	7.36692	8.00301	9.70434
PC(36:4)-2	PC	PC	(16:0_20:4)	36	4	PC(36:4)-2	782.569	15.05	26.2401	25.7201	26.445	26.4692	26.2865	34.3613	30.3531	31.3136	19.2357	21.4163	21.5988	24.07	26.4408	28.058	19.556	21.6192	21.9773
PC(36:4)-3	PC	PC	(16:0_20:4)	36	4	PC(36:4)-3	782.569	15.46	8.59142	8.61512	8.94803	8.69898	8.58731	10.2201	9.79211	9.82809	9.4657	9.9359	9.45586	8.48189	8.47071	9.19623	6.61047	7.15711	7.47819
PC(36:5)-1	PC	PC	(18:3_18:2)	36	5	PC(36:5)-1	780.554	13.01	1.65725	1.63	1.63037	1.61967	1.58889	2.16672	1.77361	1.89092	1.15279	1.40311	1.25611	1.7197	1.86429	1.95032	0.856563	0.947357	1.15646
PC(36:5)-2	PC	PC	(16:1_20:4)	36	5	PC(36:5)-2	780.554	13.3	1.34078	1.20802	1.31706	1.26426	1.29767	2.1036	1.7696	1.62123	0.804892	0.904372	0.937067	1.22664	1.24323	1.41937	0.722646	0.72659	0.896701
PC(36:5)-3	PC	PC	(16:0_20:5)	36	5	PC(36:5)-3	780.554	13.56	4.2407	4.45432	4.51847	4.08608	4.30864	6.8081	5.89431	5.65887	2.98263	3.22541	2.91855	4.34801	4.40915	4.60543	2.11209	2.37087	2.67071
PC(36:6)-1	PC	PC	(36:6)	36	6	PC(36:6)-1	778.538	11.69	0.0616142	0.0666111	0.0720237	0.0632455	0.065617	0.0966028	0.0916528	0.10295	0.0364176	0.0383105	0.0377326	0.0518721	0.050879	0.0544236	0.0323871	0.0398362	0.0471813
PC(36:6)-2	PC	PC	(36:6)	36	6	PC(36:6)-2	778.538	11.95	0.114064	0.112116	0.112802	0.107724	0.11097	0.182872	0.169032	0.169359	0.0595253	0.0646162	0.06742	0.108592	0.114982	0.126812	0.030379	0.0399493	0.0447307
PC(36:6)-3	PC	PC	(14:0_22:6)	36	6	PC(36:6)-3	778.538	12.26	0.506087	0.456457	0.479139	0.454372	0.468328	0.857292	0.644725	0.675725	0.251382	0.301081	0.21717	0.415348	0.445054	0.487814	0.17794	0.196977	0.242947
PC(36:7)-1	PC	PC	(36:7)	36	7	PC(36:7)-1	776.522	12.45	0.030789	0.0267443	0.0280153	0.0287004	0.0283588	0.0264171	0.0241163	0.0220943	0.0370023	0.0440787	0.037182	0.0313391	0.0293789	0.0329264	0.0206212	0.0228911	0.0304432
PC(36:7)-2	PC	PC	(36:7)	36	7	PC(36:7)-2	776.522	12.73	0.0664465	0.0585404	0.0683407	0.0605005	0.054278	0.0832908	0.0632878	0.0629423	0.0678004	0.076365	0.0811414	0.0832257	0.0855858	0.0923001	0.0365235	0.0373378	0.0458393
PC(37:0)	PC	PC	(37:0)	37	0	PC(37:0)	804.648	20.93	0.0607082	0.0575598	0.0728573	0.0791784	0.0991227	0.00757038	0.00913371	0.0140676	0.0229945	0.0473458	0.0752558	0.0111465	0.0197774	0.0284429	0.0792579	0.131058	0.150746
PC(37:1)	PC	PC	(19:0_18:1)	37	1	PC(37:1)-2	802.632	20.03	4.2167	4.20999	4.15256	4.38034	4.55294	1.79178	1.61657	1.76602	3.67144	4.5323	5.04713	2.12252	2.34351	2.62434	5.21668	6.31097	6.75477
PC(37:3)	PC	PC	(37:3)	37	3	PC(37:3)	798.601	18.23	8.51761	9.23789	9.32275	8.92971	8.25021	5.58951	4.96659	5.95964	9.28326	10.1233	10.5644	7.21352	7.77641	8.48592	8.55724	9.02143	8.92361
PC(37:4)-1	PC	PC	(37:4)	37	4	PC(37:4)-2	796.585	15.12	0.191534	0.166666	0.163001	0.135884	0.167096	0.161781	0.144864	0.141571	0.261795	0.263814	0.272193	0.100821	0.1256	0.153481	0.254675	0.270498	0.263635
PC(37:4)-2	PC	PC	(17:1_20:3)	37	4	PC(37:4)-3	796.585	15.79	6.74869	6.75704	6.95669	6.60449	6.62857	4.65085	4.09065	4.23561	7.98632	8.25354	8.11072	4.97929	4.75081	5.28377	7.29552	7.90321	8.525
PC(37:4)-3	PC	PC	(17:0_20:4)	37	4	PC(37:4)-4	796.585	16.69	0.494327	0.548905	0.543117	0.539371	0.492216	0.332847	0.34779	0.378146	0.839476	0.762219	0.91627	0.494349	0.50917	0.520432	0.503321	0.504741	0.520877
PC(37:5)	PC	PC	(17:1_20:4)	37	5	PC(37:5)	794.569	14.08	1.07927	1.01422	1.08339	0.999302	1.06586	0.976875	0.776454	0.893812	0.97853	1.05465	1.14347	0.864951	0.909424	0.953151	1.00426	1.10503	1.24888
PC(37:6)	PC	PC	(15:0_22:6)	37	6	PC(37:6)	792.554	13.32	0.211768	0.211502	0.21052	0.209571	0.205944	0.238463	0.226981	0.211488	0.15527	0.172356	0.192412	0.151517	0.150086	0.157229	0.299984	0.3272	0.325673
PC(38:3)-1	PC	PC	(18:0_20:3)	38	3	PC(38:3)-1	812.616	18.94	15.4057	16.4217	16.1627	15.2928	15.1821	6.82771	5.78658	6.90948	16.8375	18.5519	18.6673	10.6894	11.2733	12.6939	17.2717	19.162	20.5724
PC(38:3)-2	PC	PC	(18:0_20:3)	38	3	PC(38:3)-2	812.616	19.44	33.2179	35.8421	37.0336	34.481	37.2241	31.4074	27.3657	30.2023	30.8942	32.7527	37.2892	38.015	39.7281	40.8626	23.2052	26.999	28.6362
PC(38:4)-1	PC	PC	(18:1_20:3)	38	4	PC(38:4)-2	810.601	16.4	12.5993	13.3502	12.8358	13.0541	11.6133	9.08816	6.92846	7.47242	17.6804	18.0988	18.3239	8.24155	8.74205	8.91997	16.4282	18.3795	18.1726
PC(38:4)-2	PC	PC	(18:1_20:3)	38	4	PC(38:4)-3	810.601	17.09	24.4818	26.2416	27.0704	26.6516	24.3626	25.9644	21.636	23.2227	27.35	28.4537	29.1779	24.9515	25.7756	28.1066	22.8193	23.1128	23.8997
PC(38:4)-3	PC	PC	(18:0_20:4)	38	4	PC(38:4)-4	810.601	17.61	9.8347	10.5084	10.5896	10.2839	9.38927	14.8577	12.6283	14.7641	8.2981	8.68168	8.42858	12.1221	12.2796	13.4371	6.784	7.00968	6.92035
PC(38:4)-4	PC	PC	(18:0_20:4)	38	4	PC(38:4)-5	810.601	18.04	3.94025	4.02376	4.63732	4.5235	4.26535	4.12812	3.66193	3.89254	4.01748	3.76705	4.21061	4.60624	4.09893	5.18287	2.3026	2.50865	2.59145
PC(38:5)	PC	PC	(20:3_18:2)	38	5	PC(38:5)	808.585	14.7	1.99306	1.99041	1.9417	1.96953	1.81146	1.96037	1.92209	2.00696	1.87544	1.95442	1.83507	1.84441	1.95709	2.08139	1.64739	1.78419	1.96721
PC(38:6)-1	PC	PC	(18:2_20:4)	38	6	PC(38:6)-2	806.569	13.58	1.31236	1.18513	1.22712	1.29391	1.34002	2.3116	1.92044	1.94993	0.762153	0.799282	0.746269	1.19422	1.13853	1.27858	0.569395	0.664395	0.716511
PC(38:6)-2	PC	PC	(16:0_22:6)	38	6	PC(38:6)-3	806.569	14.48	7.89643	7.01257	7.88551	6.85648	6.42887	15.2719	14.9389	14.8094	4.83674	4.99076	4.66447	10.084	10.6782	10.7629	5.05298	5.65209	5.86813
PC(38:7)-1	PC	PC	(38:7)	38	7	PC(38:7)-1	804.554	12.21	0.115243	0.095983	0.103465	0.102282	0.100801	0.159804	0.167324	0.177806	0.0315917	0.038651	0.043565	0.0982757	0.103307	0.119698	0.0261394	0.0270557	0.0296686
PC(38:7)-2	PC	PC	(16:1_22:6)	38	7	PC(38:7)-2	804.554	12.49	0.531061	0.505873	0.535342	0.512432	0.539128	0.957405	0.830352	0.822277	0.280776	0.338143	0.318591	0.439275	0.435374	0.529343	0.220469	0.239395	0.27547
PC(38:7)-3	PC	PC	(16:1_22:6)	38	7	PC(38:7)-3	804.554	12.78	1.43264	1.38574	1.34645	1.36712	1.34884	2.49987	2.21108	2.19423	0.686146	0.748975	0.766445	1.48427	1.60397	1.69227	0.476994	0.537362	0.621921
PC(38:8)-1	PC	PC	(38:8)	38	8	PC(38:8)-1	802.538	12.99	0.0589139	0.0505186	0.0479933	0.0582151	0.0515802	0.0692423	0.0653393	0.0644963	0.0606308	0.0494476	0.0535898	0.0577324	0.0555177	0.0540189	0.0354392	0.0307252	0.0304159
PC(38:8)-2	PC	PC	(38:8)	38	8	PC(38:8)-2	802.538	13.3	0.0381463	0.0314962	0.0306854	0.0309167	0.0296055	0.0633443	0.0580228	0.0551976	0.0310925	0.0282189	0.0221892	0.041837	0.0410902	0.0444616	0.0186527	0.018614	0.0144154
PC(38:8)-3	PC	PC	(38:8)	38	8	PC(38:8)-3	802.538	13.56	0.0637686	0.057366	0.0594722	0.0599471	0.0646127	0.117252	0.11497	0.110227	0.0530298	0.0518826	0.0445999	0.0825029	0.0845842	0.0781528	0.0427252	0.033988	0.0346775
PC(39:1)	PC	PC	(39:1)	39	1	PC(39:1)	830.663	20.93	0.21253	0.209985	0.22426	0.228002	0.278611	0.0403926	0.0470982	0.0537044	0.203919	0.259159	0.301981	0.0528997	0.0649297	0.079457	0.317703	0.392868	0.45389
PC(39:6)	PC	PC	(39:6)	39	6	PC(39:6)	820.585	15.72	0.361292	0.348004	0.314478	0.345122	0.334203	0.401841	0.366228	0.364306	0.247149	0.297702	0.25401	0.353406	0.362034	0.321347	0.257647	0.272102	0.29025
PC(39:7)-1	PC	PC	(39:7)	39	7	PC(39:7)-1	818.569	13.56	0.136901	0.141522	0.135627	0.136939	0.133651	0.147677	0.147851	0.130972	0.108037	0.112871	0.117088	0.113571	0.105095	0.118306	0.120581	0.122652	0.139175
PC(39:7)-2	PC	PC	(39:7)	39	7	PC(39:7)-2	818.569	13.89	0.0898826	0.101408	0.0870778	0.0918308	0.118778	0.121241	0.126769	0.117211	0.0722899	0.0827535	0.0787736	0.0959564	0.0831021	0.0860478	0.0514583	0.0582991	0.0701033
PC(40:5)	PC	PC	(18:0_22:5)	40	5	PC(40:5)	836.616	18.73	0.590843	0.663033	0.711508	0.677763	0.602449	1.04665	0.869201	0.959331	0.359365	0.422679	0.43791	0.923536	0.987337	1.11298	0.160143	0.186258	0.210815
PC(40:6)	PC	PC	(18:0_22:6)	40	6	PC(40:6)	834.601	17.02	3.95191	4.44808	4.40364	4.13828	4.07532	7.82609	6.66209	7.05058	2.10925	2.21481	2.21764	5.36254	5.65742	6.03811	1.48151	1.69804	1.79219
PC(40:7)	PC	PC	(18:1_22:6)	40	7	PC(40:7)	832.585	14.7	3.22773	3.09784	3.2373	3.32547	3.00704	5.7338	4.93079	5.08954	1.69719	1.85595	1.59071	3.41265	3.52531	3.88889	1.16351	1.30998	1.43097
PC(40:8)	PC	PC	(18:2_22:6)/(18:3_22:5)/(18:4_22:4)	40	8	PC(40:8)	830.569	13.04	0.552398	0.571572	0.567028	0.57116	0.580944	1.03236	0.883267	0.950693	0.221594	0.26358	0.273303	0.586187	0.61018	0.662945	0.178991	0.254708	0.310798
PC(40:9)	PC	PC	(40:9)	40	9	PC(40:9)	828.554	12.04	0.0322892	0.0318106	0.0312848	0.0338684	0.0359306	0.0350177	0.0269783	0.0302946	0.025273	0.0266008	0.0269884	0.0393982	0.0343008	0.0430151	0.00989112	0.0136495	0.014283
PC(41:2)	PC	PC	(41:2)	41	2	PC(41:2)	856.679	21.14	0.245528	0.247539	0.253093	0.261203	0.274774	0.0461961	0.0562536	0.0394951	0.16025	0.17006	0.160204	0.0419075	0.029788	0.0429962	0.220825	0.254712	0.301139
PC(41:4)	PC	PC	(19:0_22:4)	41	4	PC(41:4)	852.648	19.6	0.102232	0.0907747	0.0761341	0.0794794	0.103312	0.019556	0.0174164	0.0146397	0.0946741	0.100766	0.0966631	0.00799384	0.0119346	0.0154145	0.220459	0.252758	0.261121
PC(42:10)	PC	PC	(20:4_22:6)	42	10	PC(42:10)	854.569	12.54	0.036573	0.0391992	0.0366762	0.0314137	0.0361006	0.0847809	0.0705134	0.0681577	0.0136387	0.0153421	0.0153216	0.0369669	0.0404546	0.0426077	0.00928791	0.00898525	0.0136299
PC(42:9)	PC	PC	(20:3_22:6)	42	9	PC(42:9)	856.585	14.13	0.170281	0.150691	0.168895	0.173729	0.142492	0.211622	0.18735	0.202438	0.120252	0.112056	0.120711	0.177554	0.183995	0.209017	0.0605622	0.0718801	0.0759852
PC(44:12)	PC	PC	(22:6_22:6)	44	12	PC(44:12)	878.569	12.09	0.0216153	0.0201869	0.0212196	0.0206697	0.0218857	0.0430401	0.0407797	0.0409062	0.00206831	0.00335658	0.00321697	0.0242113	0.0261278	0.0298738	0.000838743	0.00218532	0.00150725
PC(44:3)	PC	PC	(44:3)	44	3	PC(44:3)	896.71	21.45	0.320079	0.302269	0.308618	0.306252	0.338022	0.102962	0.125464	0.135175	0.350263	0.379553	0.406679	0.116686	0.118729	0.137417	0.423496	0.460204	0.518962
PC(44:6)-1	PC	PC	(44:6)	44	6	PC(44:6)-1	890.663	19.63	0.109332	0.108591	0.0891774	0.107457	0.111885	0.0377439	0.0197814	0.017003	0.0970025	0.0956563	0.0946748	0.0140024	0.015661	0.0158701	0.312133	0.276975	0.316677
PC(44:6)-2	PC	PC	(44:6)	44	6	PC(44:6)-2	890.663	19.98	0.289877	0.247203	0.258763	0.251907	0.257935	0.0625409	0.0595994	0.0594462	0.221541	0.29638	0.310685	0.0419503	0.0636598	0.0523157	0.505236	0.559422	0.625756
PC(46:4)	PC	PC	(46:4)	46	4	PC(46:4)	922.726	21.78	0.137742	0.14021	0.149493	0.139658	0.150602	0.0364031	0.0345207	0.0395271	0.159497	0.142246	0.193671	0.0380029	0.0349739	0.0507306	0.212616	0.227021	0.261067
PC(46:5)	PC	PC	(46:5)	46	5	PC(46:5)	920.71	21.31	0.206734	0.19543	0.192851	0.199327	0.221085	0.0485546	0.0361407	0.0404313	0.235191	0.233476	0.243686	0.0336286	0.0355419	0.0419532	0.391036	0.443427	0.504365
PC(46:6)	PC	PC	(46:6)	46	6	PC(46:6)	918.695	20.79	0.187427	0.180108	0.181504	0.188532	0.19794	0.0200248	0.0136677	0.0127623	0.158107	0.170317	0.174279	0.00997938	0.0171331	0.0186262	0.405283	0.484337	0.523521
PC(46:7)	PC	PC	(46:7)	46	7	PC(46:7)	916.679	20.05	0.0908598	0.0908959	0.0971133	0.0805927	0.0891031	0.00726467	0.00327391	0.00649191	0.0714112	0.0757398	0.0731874	0.00377056	0.00218401	0.00489786	0.219724	0.20715	0.215344
PC(O-14:0_16:1)-1	PC	PC-O	(O-14:0_16:1)	30	1	PC(O-30:1)-1	690.543	13.89	0.0502615	0.0467966	0.0465932	0.0426401	0.0473181	0.0779605	0.0839853	0.0850467	0.0254882	0.0236247	0.0244748	0.0426778	0.0507754	0.0476596	0.00887856	0.0096494	0.0132673
PC(O-14:0_16:1)-2	PC	PC-O	(O-14:0_16:1)	30	1	PC(O-30:1)-2	690.543	14.27	0.0461672	0.0434431	0.0473259	0.0371597	0.0417853	0.0775567	0.0708813	0.0669788	0.0239892	0.0249967	0.0250959	0.049375	0.0571738	0.055552	0.00836875	0.0107525	0.00920341
PC(O-14:0_18:0)	PC	PC-O	(O-14:0_18:0)	32	0	PC(O-32:0)	720.59	18.82	0.0340749	0.0330465	0.0401965	0.0445193	0.0512875	0.0214892	0.0289853	0.0295722	0.00196187	0.00810236	0.0142855	0.00945607	0.013926	0.0281798	0.00172184	0.0019472	0.00393685
PC(O-14:0_18:1)	PC	PC-O	(O-14:0_18:1)	32	1	PC(O-32:1)-1	718.575	16.43	0.0942434	0.0902555	0.109504	0.0986054	0.0872462	0.199141	0.174977	0.213954	0.0356135	0.0477938	0.0440844	0.100029	0.108881	0.136492	0.0136371	0.0126311	0.0113354
PC(O-16:1_16:0)	PC	PC-O	(O-16:1_16:0)	32	1	PC(O-32:1)-2	718.575	16.85	0.082836	0.0979212	0.0959393	0.0991894	0.0925313	0.156882	0.16025	0.170778	0.0277992	0.0472107	0.0405427	0.122455	0.126636	0.120996	0.0144215	0.0157559	0.0215899
PC(O-16:1_22:5)	PC	PC-O	(O-16:1_22:5)	38	6	PC(O-38:6)	792.59	16.33	0.0310857	0.0370455	0.0397578	0.0366548	0.0367845	0.12769	0.118664	0.124085	0.0136964	0.0141186	0.00944765	0.0391516	0.0411286	0.0436337	0.00292877	0.00848935	0.00597883
PC(O-16:1_24:2)	PC	PC-O	(O-16:1_24:2)	40	3	PC(O-40:3)	826.668	21.14	0.0771829	0.0795107	0.0924697	0.0876044	0.0759695	0.0862974	0.0982099	0.100413	0.0254539	0.033798	0.0378961	0.0701865	0.0810275	0.0861078	0.0369388	0.0504092	0.0504495
PC(O-18:1_16:0)	PC	PC-O	(O-18:1_16:0)	34	1	PC(O-34:1)-1	746.606	18.92	0.378042	0.426528	0.468494	0.431006	0.459638	0.637509	0.619219	0.747432	0.157006	0.223334	0.247112	0.293232	0.339184	0.398325	0.0958291	0.119954	0.12467
PC(O-18:3_14:0)	PC	PC-O	(O-18:3_14:0)	32	3	PC(O-32:3)	714.543	13.46	0.0205694	0.0158013	0.0201284	0.0218875	0.0206276	0.0477274	0.0424224	0.0373221	0.00447167	0.00752779	0.00794685	0.0191638	0.0191905	0.0185882	0.00135107	0.00286282	0.00313163
PC(O-20:4_18:1)	PC	PC-O	(O-20:4_18:1)	38	5	PC(O-38:5)	794.606	16.78	0.0578993	0.0635567	0.0575812	0.0562547	0.0605093	0.17438	0.151976	0.137159	0.0238971	0.0236593	0.0237749	0.0451921	0.0534002	0.0541824	0.0119373	0.0131371	0.015208
PC(O-27:0)	PC	PC-O	(O-27:0)	27	0	PC(O-27:0)-3	650.512	12.47	0.0257843	0.0270654	0.0282826	0.0276125	0.0281484	0.052232	0.0461226	0.0544939	0.00710388	0.0115764	0.0124045	0.0176171	0.0190084	0.0266699	0.00320495	0.00378532	0.00194667
PC(O-29:0)	PC	PC-O	(O-29:0)	29	0	PC(O-29:0)	678.543	14.79	0.0838083	0.0733713	0.0958294	0.103216	0.102317	0.0748204	0.111604	0.165653	0.0129485	0.0225594	0.0370448	0.0595079	0.0556942	0.0788121	0.00546061	0.00290147	0.00391013
PC(O-29:1)-1	PC	PC-O	(O-29:1)	29	1	PC(O-29:1)-1	676.528	12.75	0.0545186	0.0514881	0.0592826	0.0586507	0.051021	0.138071	0.111047	0.112305	0.0220651	0.0227714	0.0225822	0.0505701	0.0551423	0.0533947	0.00608561	0.00785255	0.0087195
PC(O-29:1)-2	PC	PC-O	(O-29:1)	29	1	PC(O-29:1)-2	676.528	13.11	0.156961	0.163986	0.153533	0.158479	0.157421	0.307706	0.255842	0.260775	0.0950671	0.0990584	0.0918288	0.17193	0.195155	0.203027	0.0216507	0.0208516	0.0260601
PC(O-29:1)-3	PC	PC-O	(O-29:1)	29	1	PC(O-29:1)-3	676.528	13.54	0.0442419	0.0522133	0.0588987	0.0617236	0.0522329	0.101349	0.0972098	0.0719879	0.0277112	0.0286603	0.0302648	0.0529993	0.0521568	0.0586222	0.00441474	0.000973505	0.00121422
PC(O-29:2)	PC	PC-O	(O-29:2)	29	2	PC(O-29:2)	674.512	11.95	0.0154198	0.0140324	0.0148614	0.0161169	0.0165576	0.0249148	0.0209029	0.0208126	0.0127334	0.013329	0.0113492	0.0188924	0.0208578	0.0239163	0.00110484	0.00150233	0.00181819
PC(O-31:2)	PC	PC-O	(O-31:2)	31	2	PC(O-31:2)	702.543	13.37	0.0285614	0.0297492	0.031421	0.0273133	0.0271946	0.0689982	0.0720454	0.0610188	0.0134591	0.0104871	0.0120963	0.0388853	0.0410467	0.0484945	0.00486445	0.00560843	0.0123713
PC(O-31:3)-1	PC	PC-O	(O-31:3)	31	3	PC(O-31:3)-1	700.528	12.16	0.0257148	0.0272414	0.0297843	0.0236568	0.025349	0.0451213	0.0368665	0.0420751	0.00776523	0.00800854	0.00814174	0.0324201	0.0328121	0.0410891	0.00240141	0.00191357	0.000832938
PC(O-31:3)-2	PC	PC-O	(O-31:3)	31	3	PC(O-31:3)-2	700.528	12.4	0.0195697	0.0218477	0.0219856	0.0192462	0.0195177	0.036615	0.0341091	0.0237453	0.0136323	0.017903	0.0143952	0.0187534	0.0202842	0.02536	0.00191209	0.00296679	0.00223542
PC(O-33:4)-1	PC	PC-O	(O-33:4)	33	4	PC(O-33:4)-2	726.543	12.94	0.0261665	0.0276835	0.0334926	0.0285499	0.0280512	0.0765314	0.0673089	0.0650728	0.00956899	0.0131976	0.0130704	0.0280621	0.0305061	0.0256693	0.000749143	0.00110386	0.00216699
PC(O-33:4)-2	PC	PC-O	(O-33:4)	33	4	PC(O-33:4)-3	726.543	13.32	0.0189341	0.0166186	0.0165281	0.0150591	0.0163118	0.0334277	0.0328436	0.0317078	0.0109781	0.0120545	0.0104612	0.0186002	0.024249	0.0220519	0.000749143	0.00110386	0.00216699
PC(O-36:1)	PC	PC-O	(O-36:1)	36	1	PC(O-36:1)	774.637	20.53	0.0552428	0.0580642	0.0672963	0.0697209	0.0857364	0.069766	0.0784622	0.0952183	0.0145148	0.0235405	0.0285895	0.0339571	0.0464279	0.0584478	0.00981007	0.0142978	0.0106881
PC(O-38:3)	PC	PC-O	(O-38:3)	38	3	PC(O-38:3)	798.637	20.31	0.0897	0.103194	0.109789	0.106338	0.0971339	0.141781	0.119546	0.137374	0.0422282	0.0586784	0.0636707	0.0896635	0.0812276	0.0956325	0.0345288	0.0428712	0.0437131
PC(O-38:4)	PC	PC-O	(O-38:4)	38	4	PC(O-38:4)	796.621	18.68	0.0956764	0.118646	0.114902	0.109903	0.0930466	0.179528	0.165505	0.191242	0.0507935	0.057458	0.0609503	0.138017	0.126504	0.155936	0.0358197	0.0352076	0.0409479
PC(O-42:6)	PC	PC-O	(O-20:0_22:6)	42	6	PC(O-42:6)	848.653	20.31	0.0562775	0.0491278	0.0522919	0.0468851	0.054865	0.0968344	0.0895648	0.0882377	0.0182941	0.0267134	0.0248817	0.0389351	0.0433628	0.0469113	0.00752435	0.0117332	0.0140235
PE(14:0_22:6)	PE	PE		36	6	PE(36:6)-1	736.491	12.94	0.344215	0.349236	0.312525	0.336346	0.316269	0.522987	0.41903	0.497116	0.195171	0.211121	0.19979	0.335197	0.324174	0.394715	0.213423	0.238999	0.259935
PE(15:0_20:4)	PE	PE		35	4	PE(35:4)-1	726.507	14.63	1.04359	1.02944	1.05984	1.04988	1.01852	0.514034	0.460832	0.511403	1.1347	1.184	1.36846	0.569702	0.539523	0.626776	1.35816	1.42462	1.58385
PE(15:0_22:6)	PE	PE		37	6	PE(37:6)	750.507	14.06	0.300516	0.299728	0.326722	0.279193	0.287052	0.249701	0.215754	0.252948	0.251245	0.25906	0.28511	0.18405	0.171241	0.228517	0.323931	0.350253	0.43084
PE(16:0_16:1)-1	PE	PE		32	1	PE(32:1)-1	690.507	15.69	5.92434	6.11385	6.75487	7.11488	7.21693	2.69398	3.00419	3.95652	3.18066	4.70417	5.70891	2.35417	2.7489	3.44664	7.34204	8.55488	10.3552
PE(16:0_16:1)-2	PE	PE		32	1	PE(32:1)-2	690.507	16.07	4.57685	4.64604	5.12935	5.84115	5.99465	1.41786	1.61706	2.55986	2.12937	3.6761	4.92462	1.69056	2.19522	2.87218	5.2911	6.94628	7.46257
PE(16:0_18:1)	PE	PE		34	1	PE(34:1)-1	718.538	18.28	9.32713	10.0947	11.5871	11.8296	12.0277	3.16707	4.12086	6.7238	4.08536	7.5044	10.8054	3.57943	4.84492	6.54965	9.10667	11.7304	13.895
PE(16:0_18:3)	PE	PE		34	3	PE(34:3)-1	714.507	15.29	2.60312	2.48649	2.99349	3.02543	3.33309	1.03157	0.991288	0.993857	3.13235	3.56061	4.0067	2.3075	2.18705	2.47285	2.96394	3.3439	3.51742
PE(16:0_20:4)-1	PE	PE		36	4	PE(36:3)-4	740.522	15.88	21.0729	21.6647	22.5187	21.8674	22.3674	27.0128	24.6484	29.3997	14.5771	15.1066	16.8487	19.7343	18.8575	21.6253	15.5771	17.0558	17.6305
PE(16:0_20:4)-2	PE	PE		36	4	PE(36:3)-5	740.522	16.31	3.29052	3.60716	3.27693	3.37967	3.35023	3.69767	3.56903	3.92102	2.64614	2.99567	3.71447	2.53857	2.85792	2.54591	2.28447	3.06263	2.68659
PE(16:0_20:5)	PE	PE		36	5	PE(36:5)-1	738.507	14.29	2.28951	2.30077	2.47074	2.41679	2.37687	3.26397	3.00758	3.1787	1.60081	1.61358	1.62535	2.28115	2.23944	2.59992	1.41697	1.46137	1.60231
PE(16:0_22:6)	PE	PE		38	6	PE(38:6)	764.522	15.29	7.35246	7.3125	7.91526	8.01199	8.94767	11.3815	11.3365	11.1468	4.29408	4.69016	4.5497	7.51829	7.05551	7.91773	4.79831	5.18177	5.12051
PE(16:1_14:0)-1	PE	PE		30	1	PE(30:1)-1	662.476	13.25	0.253394	0.266271	0.287808	0.273585	0.319192	0.166974	0.159149	0.197905	0.201439	0.24962	0.216066	0.148428	0.128253	0.157644	0.354732	0.360384	0.403417
PE(16:1_14:0)-2	PE	PE		30	1	PE(30:1)-2	662.476	13.65	0.26836	0.297155	0.335071	0.328559	0.307878	0.151492	0.133257	0.172808	0.216137	0.273564	0.29175	0.130041	0.144889	0.191333	0.353457	0.428067	0.455258
PE(16:1_16:1)-1	PE	PE		32	2	PE(32:2)-1	688.491	13.54	1.35131	1.36582	1.38614	1.35265	1.45363	1.1022	0.870755	0.894732	1.57964	1.60636	1.57638	0.76581	0.681344	0.78002	1.89398	1.95322	2.27622
PE(16:1_16:1)-2	PE	PE		32	2	PE(32:2)-2	688.491	13.89	2.47694	2.25958	2.43273	2.19818	2.48202	1.33071	1.26362	1.3554	2.6095	2.88965	2.90985	1.38955	1.32905	1.55529	3.05229	3.4116	3.70097
PE(16:1_16:1)-3	PE	PE		32	2	PE(32:2)-3	688.491	14.2	1.12254	1.05633	0.924736	1.0257	1.04414	0.759562	0.728423	0.74416	1.12934	1.17241	1.18424	0.990175	0.917663	1.02032	1.12405	1.27998	1.43006
PE(16:1_18:1)-1	PE	PE		34	2	PE(34:2)-1	716.522	15.91	13.3788	13.3736	13.1897	13.8828	14.1267	10.5176	9.15038	9.98536	15.7798	14.8712	16.1074	8.28331	7.35522	8.46837	17.3677	16.6981	17.3245
PE(16:1_18:1)-2	PE	PE		34	2	PE(34:2)-2	716.522	16.33	20.8484	19.5895	20.9992	21.1695	20.8109	12.6747	12.5371	14.1211	19.0923	20.6389	22.2154	13.3688	12.6552	14.8905	22.8261	23.6269	25.363
PE(16:1_18:2)-1	PE	PE		34	3	PE(34:3)-2	714.507	14.15	3.43379	3.08423	3.36091	3.1485	3.52893	2.64574	2.3599	2.53743	3.79668	4.02302	3.9907	2.33043	2.04403	2.33097	3.95711	3.95985	4.56577
PE(16:1_18:2)-2	PE	PE		34	3	PE(34:3)-3	714.507	14.51	2.22844	1.94325	2.26667	2.22457	2.04732	2.46087	1.81644	1.94238	2.54138	2.2571	2.40007	2.26983	2.28002	2.3265	2.0761	2.0312	2.19666
PE(16:1_18:3)-1	PE	PE		34	4	PE(34:4)-1	712.491	12.85	0.148908	0.139093	0.134743	0.14972	0.122407	0.124088	0.118602	0.136322	0.135744	0.149584	0.148866	0.132037	0.14464	0.114792	0.141735	0.158049	0.152217
PE(16:1_18:3)-2	PE	PE		34	4	PE(34:4)-2	712.491	13.16	1.08907	1.04025	1.07052	1.13765	1.07599	0.482555	0.352059	0.396667	1.75182	1.81266	1.85479	0.680473	0.695008	0.822347	1.01247	1.06816	1.23681
PE(16:1_18:3)-3	PE	PE		34	4	PE(34:4)-3	712.491	13.44	0.834979	0.759601	0.907144	0.934329	0.880598	0.591401	0.528119	0.577617	1.12325	1.13883	1.09814	0.794004	0.710876	0.821832	0.737194	0.79757	0.88946
PE(16:1_20:4)-1	PE	PE		36	5	PE(36:5)-2	738.507	13.73	3.26407	3.25405	3.29074	2.98817	2.95337	3.69082	3.33189	3.43716	2.98973	3.07187	3.10213	2.87116	2.68704	2.8871	2.44565	2.44484	2.78139
PE(16:1_20:4)-2	PE	PE		36	5	PE(36:5)-3	738.507	14.06	1.25173	1.24432	1.24564	1.14306	1.12076	1.4818	1.37439	1.45386	1.15236	1.1969	1.14346	1.13976	1.18062	1.27731	0.777974	0.883537	0.957641
PE(16:1_20:5)-1	PE	PE		36	6	PE(36:6)-2	736.491	12.33	0.187483	0.191267	0.194848	0.186358	0.168386	0.323294	0.29146	0.284104	0.155595	0.148178	0.16532	0.225939	0.207787	0.234475	0.102033	0.114734	0.125914
PE(16:1_20:5)-2	PE	PE		36	6	PE(36:6)-3	736.491	12.61	0.0896163	0.0831872	0.109013	0.105908	0.0965988	0.134727	0.136187	0.122625	0.102384	0.106035	0.113503	0.149591	0.124446	0.119215	0.036464	0.0660152	0.101962
PE(16:1_22:6)-1	PE	PE		38	7	PE(38:7)-1	762.507	13.2	1.16399	1.18165	1.13067	1.22275	1.13102	1.77556	1.6756	1.65461	0.865065	0.884039	0.890272	1.13039	0.992507	1.17103	0.660874	0.635277	0.798069
PE(16:1_22:6)-2	PE	PE		38	7	PE(38:7)-2	762.507	13.49	1.98791	1.9261	2.05036	1.98497	2.05632	3.34524	2.90963	3.09382	1.38309	1.29062	1.33335	2.37985	2.19452	2.23376	0.807704	1.01606	0.96895
PE(17:0_18:3)	PE	PE		35	3	PE(35:3)	728.522	16.5	5.07068	5.25217	5.51131	5.56594	5.12896	1.29001	1.31383	1.81914	4.96733	5.7412	6.46242	2.02815	2.25648	2.62831	7.39818	8.38248	7.97396
PE(17:0_20:3)	PE	PE		37	3	PE(37:3)	756.554	19.18	7.82291	8.39223	8.84367	9.09529	10.633	2.53407	2.95194	3.78345	5.4874	8.21621	10.8375	3.30664	4.26098	5.45889	8.43046	10.086	12.4245
PE(17:0_20:4)	PE	PE		37	4	PE(37:4)	754.538	17.21	2.68344	2.86309	2.91474	2.86695	2.58385	1.99305	1.87172	1.86434	3.59627	3.31398	3.59264	1.90815	1.73118	1.97315	3.33322	3.28128	3.33447
PE(17:0_22:6)	PE	PE		39	6	PE(39:6)	778.538	19.2	0.283169	0.236916	0.258695	0.271682	0.339668	0.140604	0.157815	0.165587	0.208195	0.277372	0.301867	0.175858	0.180081	0.217844	0.270572	0.305642	0.363254
PE(17:1_16:1)-1	PE	PE		33	2	PE(33:2)-1	702.507	14.7	0.726694	0.677409	0.602267	0.54125	0.48294	0.162741	0.164219	0.160771	0.807237	0.819779	0.774247	0.174827	0.152808	0.204524	1.4714	1.3178	1.26268
PE(17:1_16:1)-2	PE	PE		33	2	PE(33:2)-2	702.507	15.08	1.1048	0.952299	0.952355	0.989729	0.820803	0.328737	0.284069	0.363518	1.13201	1.03227	1.08397	0.353714	0.32046	0.454798	1.70878	1.64631	1.63173
PE(17:1_16:1)-3	PE	PE		33	2	PE(33:2)-3	702.507	15.41	0.470473	0.526477	0.50027	0.488009	0.48737	0.0921044	0.0541024	0.103713	0.497494	0.418359	0.504676	0.178734	0.132822	0.216366	0.583546	0.439913	0.581461
PE(17:1_18:3)	PE	PE		35	4	PE(35:4)-2	726.507	14.27	1.02391	0.905342	0.921312	1.05829	0.941359	0.3067	0.30656	0.34337	1.51532	1.52945	1.50068	0.468638	0.423144	0.459413	1.27941	1.43381	1.397
PE(17:1_20:4)	PE	PE		37	5	PE(37:5)	752.522	14.89	0.973942	1.06974	1.21494	1.11082	1.09202	0.695718	0.672533	0.671597	1.26984	1.41851	1.28214	0.7177	0.657375	0.671085	1.36895	1.30717	1.36562
PE(18:0_16:1)	PE	PE		34	1	PE(34:1)-2	718.538	18.82	2.90218	2.66562	3.02018	3.15744	3.26207	0.65071	0.758785	1.26974	0.97303	1.93402	2.98308	1.09557	1.40138	2.19714	2.39664	3.50661	4.20124
PE(18:0_17:0)	PE	PE		35	0	PE(35:0)	734.569	20.38	0.394132	0.310786	0.419192	0.446097	0.563326	0.0436478	0.0326244	0.0986179	0.0898585	0.233846	0.411159	0.0394756	0.0709141	0.110953	0.598891	0.784247	1.16308
PE(18:0_18:1)	PE	PE		36	1	PE(36:1)	746.569	20.2	5.41561	4.77001	5.37916	6.15542	7.83473	1.56577	1.94652	3.39066	1.57311	3.67526	5.73402	1.90122	2.87699	4.57201	3.94111	5.22755	6.57244
PE(18:0_18:2)	PE	PE		36	2	PE(36:2)-1	744.554	19.08	6.91661	7.45826	7.94595	8.12696	9.25354	3.87163	4.356	5.83031	3.8426	5.77112	7.19904	4.12267	4.75274	6.33814	6.32152	7.67784	8.56685
PE(18:0_18:3)	PE	PE		36	3	PE(36:3)-1	742.538	17.75	26.2547	30.1299	32.05	31.5809	31.8287	10.6486	11.2961	15.8049	23.3127	31.6795	39.3641	19.6452	20.7125	25.5783	24.5493	28.5508	30.957
PE(18:0_20:3)-1	PE	PE		38	3	PE(38:3)-1	770.569	19.65	6.04456	6.03941	6.17701	6.3927	6.93331	1.61268	1.96118	2.4197	3.93499	5.42942	6.91414	1.92136	2.12814	2.63037	9.62713	11.3165	12.663
PE(18:0_20:3)-2	PE	PE		38	3	PE(38:3)-2	770.569	19.93	41.7257	38.1994	44.2598	46.3661	54.2725	16.2341	20.0914	28.009	21.9023	35.9895	47.9671	22.3122	28.4177	37.7874	32.2626	41.9914	46.6966
PE(18:0_20:4)	PE	PE		38	4	PE(38:4)-1	768.554	18.54	43.5181	48.3825	49.0067	51.3528	47.3975	55.0649	58.2695	72.2216	21.0047	23.4045	27.2015	48.8436	49.4186	58.7932	20.0751	20.248	22.8232
PE(18:0_20:5)	PE	PE		38	5	PE(38:5)-1	766.538	16.85	6.69507	7.428	7.52596	7.1722	7.37937	9.33956	8.59051	10.0377	3.24324	3.935	3.70264	6.73284	7.28426	7.60889	2.88314	3.4077	3.68155
PE(18:0_22:3)	PE	PE		40	3	PE(40:3)	798.601	20.72	1.16023	1.0601	1.10127	1.30739	1.29129	0.235909	0.343992	0.432044	0.498888	0.813034	1.11129	0.267906	0.160558	0.255839	1.77776	2.57715	2.5514
PE(18:0_22:6)	PE	PE		40	6	PE(40:6)	792.554	17.87	9.42326	11.2983	11.5407	11.5864	10.7553	11.109	11.7808	14.6636	4.14611	5.00965	6.24175	10.1783	10.8234	13.2336	4.49054	4.05069	5.57489
PE(18:1_18:1)	PE	PE		36	2	PE(36:2)-2	744.554	18.49	17.7739	18.5243	18.2107	19.0976	16.9427	12.667	11.8725	13.3321	22.9271	21.8724	24.7553	10.36	9.9357	10.8694	22.618	22.294	22.6849
PE(18:1_18:2)-1	PE	PE		36	3	PE(36:3)-2	742.538	16.59	21.0952	20.6299	21.9961	21.0502	20.0903	16.4665	14.686	16.0051	24.581	24.6866	25.0013	14.9019	13.9487	15.0198	23.5672	23.7571	25.4837
PE(18:1_18:2)-2	PE	PE		36	3	PE(36:3)-3	742.538	17.16	8.9929	10.5171	9.97465	9.23771	9.34526	5.07684	5.1508	5.37046	12.2167	12.1803	12.914	5.76759	5.14387	5.13067	14.5249	14.0869	15.3231
PE(18:1_18:3)	PE	PE		36	4	PE(36:4)-1	740.522	15.46	11.3909	11.1631	10.8413	11.6443	9.95535	5.32741	4.25528	4.75765	19.6152	19.09	19.7462	8.56865	7.53104	8.34539	13.5591	14.0765	14.2446
PE(18:1_20:3)-1	PE	PE		38	4	PE(38:4)-2	768.554	17.38	7.23572	7.8101	7.71497	7.50627	7.07157	3.50568	3.97718	3.13226	11.4387	10.2285	10.8037	2.93117	3.25352	3.10061	13.7576	12.7489	13.3986
PE(18:1_20:3)-2	PE	PE		38	4	PE(38:4)-3	768.554	17.97	31.0501	32.9175	32.9995	33.6061	30.4821	18.5341	15.8394	20.3456	48.1455	46.0341	49.2612	25.0292	22.2426	25.6601	32.9066	34.9041	36.8659
PE(18:1_20:4)	PE	PE		38	5	PE(38:5)-2	766.538	16.1	32.201	31.9317	31.0785	32.1919	31.7671	46.9317	41.6723	44.7681	26.3646	25.1686	25.6698	34.5449	32.4152	36.5475	20.356	21.7451	22.4967
PE(18:1_22:6)	PE	PE		40	7	PE(40:7)	790.538	15.53	13.0915	13.3692	12.9239	13.6994	13.0788	21.1164	19.2355	19.1292	10.5743	10.0618	10.1114	14.9572	13.7576	15.1749	7.87242	8.02433	8.55901
PE(18:2_18:2)	PE	PE		36	4	PE(36:4)-2	740.522	14.77	1.49123	1.53268	1.85992	1.84256	1.68176	1.51926	1.484	1.45473	1.97727	2.13031	1.88883	1.34073	1.40503	1.85451	1.83336	1.90795	1.89764
PE(18:2_22:6)-1	PE	PE		40	8	PE(40:8)-1	788.522	13.77	0.951807	0.898819	0.916999	0.903374	0.841608	1.50362	1.31786	1.40401	0.528521	0.559211	0.578896	0.994353	0.980619	1.09408	0.393263	0.402162	0.463361
PE(18:2_22:6)-2	PE	PE		40	8	PE(40:8)-2	788.522	14.08	0.279362	0.231777	0.290337	0.252693	0.239033	0.506118	0.476728	0.522295	0.160616	0.134799	0.16046	0.388075	0.396983	0.340464	0.0996498	0.0885972	0.17065
PE(19:3e)	PE	PE		19	3	PE(19:3)	490.293	5.34	0.0419116	0.0449036	0.042458	0.0485189	0.0535797	0.0250275	0.0199609	0.0275517	0.0531025	0.0557203	0.0594033	0.0297903	0.0323245	0.0307834	0.0631935	0.0670682	0.0714558
PE(20:5_18:2)	PE	PE		38	7	PE(38:7)-3	762.507	12.85	0.107347	0.105842	0.128107	0.0935462	0.113836	0.186803	0.153261	0.173342	0.0757492	0.0610075	0.0679019	0.165435	0.130299	0.123103	0.0586105	0.0495438	0.0673872
PE(22:1)	PE	PE		22	1	PE(22:1)	550.35	8.25	0.0252128	0.0233756	0.0273074	0.0271887	0.0278227	0.0169368	0.0175738	0.02344	0.0173146	0.016577	0.0160411	0.0220503	0.0261272	0.0323626	0.0214829	0.0246088	0.0257524
PE(38:8)	PE	PE		38	8	PE(38:8)	760.491	11.97	0.0319422	0.0278308	0.0281751	0.0311527	0.0322773	0.0488133	0.0442622	0.045681	0.0172517	0.022348	0.0227248	0.0348927	0.0349282	0.0381069	0.0104593	0.0128535	0.0106514
PE(P-16:0_20:3)	PE	PE-O		36	4	PE(O-36:4)	726.543	19.11	0.16145	0.160776	0.182034	0.171223	0.185942	0.165807	0.163471	0.185943	0.0875693	0.10538	0.125626	0.15021	0.152548	0.174093	0.0534619	0.0669616	0.0907955
PE(P-16:0_20:4)	PE	PE-O		36	5	PE(O-36:5)	724.528	17.16	0.212228	0.200436	0.17863	0.194235	0.164184	0.476387	0.440167	0.476277	0.0303237	0.0151051	0.0458278	0.195223	0.205933	0.201738	0.0227429	0.0166464	0.0111984
PG(16:0_16:1)-1	PG	PG		32	1	PG(32:1)-1	738.528	11.62	0.100561	0.127899	0.141974	0.130942	0.114096	0.0594066	0.0523989	0.0533052	0.151559	0.164853	0.179099	0.0424722	0.0249199	0.0449001	0.149347	0.159717	0.198241
PG(16:0_16:1)-2	PG	PG		32	1	PG(32:1)-2	738.528	11.9	0.0704616	0.0787303	0.0715664	0.0772124	0.070625	0.0375599	0.0286704	0.0372061	0.0832255	0.0962596	0.0975268	0.0294331	0.0247604	0.0344494	0.0858169	0.0913105	0.0994414
PG(16:0_18:1)	PG	PG		34	1	PG(34:1)	766.559	14.98	4.37935	4.73112	5.56369	5.88579	6.54012	1.75997	2.34639	3.08657	2.70023	4.37129	5.91735	2.37537	2.99217	3.81105	3.29836	4.26019	4.15616
PG(16:1_18:1)	PG	PG		34	2	PG(34:2)	764.544	11.92	0.563718	0.487751	0.474019	0.482272	0.497635	0.296769	0.229485	0.226701	0.63986	0.689292	0.658944	0.225588	0.209523	0.252642	0.887612	0.807273	0.931522
PG(16:1_22:6)-1	PG	PG		38	7	PG(38:7)-1	810.528	10.08	0.105959	0.105033	0.112179	0.111121	0.107002	0.224942	0.184727	0.203336	0.0895227	0.0954107	0.10638	0.0862193	0.0996548	0.095615	0.0457801	0.031497	0.0495296
PG(16:1_22:6)-2	PG	PG		38	7	PG(38:7)-2	810.528	10.27	0.14563	0.142866	0.145604	0.133695	0.132503	0.239949	0.221251	0.200095	0.132599	0.131932	0.137714	0.136581	0.157013	0.161605	0.066851	0.0611672	0.0843145
PG(18:0_18:1)	PG	PG		36	1	PG(36:1)	794.591	17.42	1.59519	1.53884	2.08727	1.90816	2.3973	0.23174	0.379358	0.661748	0.736754	1.50319	2.51775	0.524326	0.833427	0.838729	1.36904	1.67138	1.7827
PG(18:1_20:2)	PG	PG		38	3	PG(38:3)	818.591	14.34	1.23816	1.17823	1.15128	1.07199	1.12097	0.446265	0.329632	0.312024	1.41365	1.58099	1.53612	0.288805	0.115384	0.364435	2.30074	2.55473	2.76417
PG(18:1_22:6)	PG	PG		40	7	PG(40:7)	838.559	11.69	1.20334	1.23662	1.12887	1.22047	1.16626	2.069	1.62568	1.67644	1.01073	1.02372	1.01553	0.975375	0.83337	1.01372	0.521736	0.505422	0.620833
PG(18:2_22:6)	PG	PG		40	8	PG(40:8)	836.544	10.55	0.616357	0.623126	0.666324	0.63308	0.512415	1.30638	1.21662	1.19822	0.533575	0.610742	0.587283	0.671007	0.526519	0.651384	0.216793	0.24469	0.232854
PG(20:2_22:6)	PG	PG		42	8	PG(42:8)	864.575	12.04	0.217954	0.236253	0.246434	0.229603	0.209118	0.291286	0.232053	0.244904	0.256915	0.320519	0.269948	0.230101	0.232835	0.241235	0.227203	0.19634	0.252368
PG(20:3_22:6)	PG	PG		42	9	PG(42:9)	862.559	11	0.171189	0.153431	0.16467	0.147482	0.161767	0.159414	0.172844	0.180928	0.198625	0.19823	0.205972	0.175201	0.1848	0.126895	0.0929131	0.0771204	0.120221
PG(20:4_22:6)	PG	PG		42	10	PG(42:10)	860.544	10.5	0.140881	0.179936	0.168415	0.19463	0.171772	0.421371	0.314185	0.293944	0.193153	0.204726	0.199838	0.084534	0.0698141	0.10335	0.000996496	0.000164699	0.00337966
PG(22:5_22:6)	PG	PG		44	11	PG(44:11)	886.559	10.9	0.0772036	0.0787127	0.0806642	0.0813205	0.0864999	0.230346	0.164978	0.18539	0.0430883	0.0578029	0.0417079	0.131373	0.114533	0.154295	0.00393359	0.00241507	0.00565406
PG(22:6_22:6)	PG	PG		44	12	PG(44:12)	884.544	9.93	0.294955	0.287506	0.304392	0.274966	0.301259	0.906705	0.693951	0.711762	0.0698927	0.0679529	0.0647308	0.293316	0.366356	0.365822	0.0151506	0.0182709	0.0249962
PI(16:0_20:4)	PI	PI		36	4	PI(36:4)	876.56	12.9	3.1405	3.33947	3.53509	3.81561	3.83883	5.17882	6.41783	8.4811	1.76207	2.05386	3.44169	5.47935	4.19796	5.83512	1.55937	1.1902	1.55385
SM(d18:1_17:0)	SM	SM		35	1	SM(d35:1)	717.591	14.72	0.212223	0.236844	0.283517	0.252952	0.246677	0.12605	0.109086	0.125571	0.308838	0.331247	0.316998	0.1366	0.149096	0.179924	0.293034	0.361243	0.375826
SM(d18:1_24:4)	SM	SM		42	5	SM(d42:5)	807.637	19.58	0.0976362	0.0807839	0.0909206	0.10426	0.1264	0.0549368	0.0586591	0.0796964	0.0550298	0.0769094	0.0934056	0.0591824	0.0635577	0.0717558	0.0965522	0.120778	0.118661
SM(d18:2_18:2)	SM	SM		36	4	SM(d36:4)	725.559	14.41	0.359176	0.335988	0.335204	0.335601	0.420711	0.144266	0.19169	0.27677	0.11274	0.216631	0.284595	0.172289	0.193878	0.252693	0.248978	0.312144	0.395917
SM(d19:1_23:1)	SM	SM		42	2	SM(d42:2)	813.684	21.12	1.27741	1.08867	1.37896	1.44589	1.64008	0.576357	0.686442	0.863295	0.336905	0.534448	0.835398	0.69737	0.904355	1.32633	0.282737	0.587765	0.486877
SM(d29:1)	SM	SM		29	1	SM(d29:1)	633.497	9.41	0.0128201	0.0129049	0.0132632	0.0132894	0.0140653	0.00223902	0.00186239	0.00206985	0.0154063	0.0183105	0.0169279	0.00296102	0.00358262	0.0039682	0.0230966	0.0265487	0.0304794
SM(d30:0)	SM	SM		30	0	SM(d30:0)	649.528	10.9	0.358122	0.385658	0.414339	0.427649	0.4399	0.206599	0.186081	0.226014	0.28376	0.392864	0.41519	0.215365	0.245214	0.302944	0.384587	0.453681	0.542718
SM(d30:1)	SM	SM		30	1	SM(d30:1)	647.512	10.22	0.622087	0.634455	0.687284	0.689809	0.7838	0.218269	0.185131	0.220927	0.60637	0.730397	0.75462	0.260474	0.278091	0.324186	0.917085	1.05997	1.27418
SM(d31:0)	SM	SM		31	0	SM(d31:0)	663.544	11.92	0.314778	0.337899	0.366059	0.38855	0.450004	0.0791528	0.0802731	0.103674	0.204323	0.322194	0.37631	0.0933174	0.112367	0.149792	0.417218	0.536489	0.692084
SM(d31:1)-1	SM	SM		31	1	SM(d31:1)-1	661.528	10.83	0.030242	0.0264292	0.0272163	0.027552	0.0311421	0.00466129	0.00413693	0.0041818	0.027153	0.0297297	0.0303863	0.00552196	0.00690303	0.00759069	0.0600345	0.0638377	0.0722286
SM(d31:1)-2	SM	SM		31	1	SM(d31:1)-2	661.528	11.14	0.999376	1.0801	1.20042	1.29836	1.36663	0.175632	0.162194	0.199608	0.784515	1.11472	1.23965	0.206673	0.247196	0.334484	1.93617	2.35233	2.88618
SM(d32:0)	SM	SM		32	0	SM(d32:0)	677.559	12.99	6.3907	6.52726	7.42716	7.94669	9.22902	2.72174	3.03218	4.36772	2.51396	4.81752	6.15996	2.77252	3.45812	5.20179	4.4308	6.06222	8.16553
SM(d32:1)	SM	SM		32	1	SM(d32:1)	675.544	12.16	19.8947	20.6829	24.17	25.0764	26.8686	6.08708	6.40626	8.82278	11.1643	18.051	23.1035	6.80092	8.4996	11.9746	22.4221	28.9537	35.8699
SM(d32:2)-1	SM	SM		32	2	SM(d32:2)-1	673.528	10.55	0.776917	0.737491	0.777942	0.788729	0.753196	0.43215	0.40884	0.392293	0.836131	0.989413	1.01955	0.435421	0.490265	0.554767	0.797784	1.02015	1.15748
SM(d32:2)-2	SM	SM		32	2	SM(d32:2)-2	673.528	10.93	0.186804	0.182147	0.200526	0.196747	0.207275	0.0891416	0.0815511	0.10093	0.29866	0.287997	0.264901	0.12273	0.153018	0.175373	0.201407	0.204389	0.234504
SM(d32:4)	SM	SM		32	4	SM(d32:4)	669.497	10.22	0.0189751	0.0184426	0.0185492	0.0224966	0.0214848	0.00638506	0.00593122	0.006683	0.0198856	0.0222487	0.0248719	0.00729985	0.00818396	0.00888698	0.0278237	0.0331116	0.0405829
SM(d33:0)-1	SM	SM		33	0	SM(d33:0)-1	691.575	13.84	0.296008	0.300063	0.303231	0.322978	0.384603	0.0688873	0.067841	0.0754365	0.29123	0.354727	0.338025	0.104668	0.117471	0.161356	0.43446	0.46645	0.551708
SM(d33:0)-2	SM	SM		33	0	SM(d33:0)-2	691.575	14.18	3.01578	2.86986	3.48328	3.73973	4.29533	0.611895	0.691821	1.18955	0.889505	1.95872	2.82963	0.636744	0.918174	1.56755	2.48591	3.77279	5.64632
SM(d33:2)-1	SM	SM		33	2	SM(d33:2)-1	687.544	11.57	0.259348	0.276185	0.292558	0.291058	0.321799	0.0728755	0.0639927	0.080937	0.260578	0.296158	0.3201	0.0787674	0.0803503	0.102122	0.501679	0.57012	0.700641
SM(d33:2)-2	SM	SM		33	2	SM(d33:2)-2	687.544	11.88	0.340136	0.324756	0.385662	0.326407	0.362858	0.0750447	0.0747361	0.0748972	0.43099	0.521523	0.454733	0.123599	0.117181	0.13798	0.484163	0.549339	0.70031
SM(d34:0)-1	SM	SM		34	0	SM(d34:0)-1	705.591	15.05	0.247763	0.281383	0.316435	0.361661	0.363778	0.072008	0.0769656	0.105933	0.147817	0.222867	0.293187	0.114502	0.110457	0.162434	0.317103	0.407106	0.424125
SM(d34:0)-2	SM	SM		34	0	SM(d34:0)-2	705.591	15.43	9.14503	9.3107	10.3076	11.858	13.6326	3.5316	4.20477	8.32331	1.8067	4.31289	6.80767	3.2689	4.68387	8.6754	3.61743	5.32196	8.48479
SM(d34:1)-1	SM	SM		34	1	SM(d34:1)-1	703.575	13.82	3.0049	3.29209	3.41836	3.3717	3.47043	2.98323	2.63929	2.94191	2.66784	3.07146	3.22068	3.40621	3.62468	4.20456	1.42928	1.80391	1.93598
SM(d34:1)-2	SM	SM		34	1	SM(d34:1)-2	703.575	14.1	1.70694	1.79033	2.04884	2.15935	2.2759	0.879992	0.904406	1.16746	0.836391	1.33974	1.63916	0.903519	1.063	1.42738	1.71173	2.19877	2.60347
SM(d34:1)-3	SM	SM		34	1	SM(d34:1)-3	703.575	14.44	45.4038	42.2281	51.3694	54.7089	60.0939	14.8604	17.5677	31.8454	11.8161	25.785	38.5677	14.0224	21.2059	36.4683	24.6537	37.0517	53.9575
SM(d34:2)-1	SM	SM		34	2	SM(d34:2)-1	701.559	12.52	7.99354	8.23893	8.66714	8.49816	8.97356	6.18837	5.68724	6.03323	8.13124	9.24772	9.59504	5.58647	5.98868	6.9162	8.38303	9.25381	10.4567
SM(d34:2)-2	SM	SM		34	2	SM(d34:2)-2	701.559	13.04	3.63112	3.38785	3.91242	3.82855	3.72377	2.4673	2.0396	2.5737	3.56784	4.27474	4.45316	3.05116	3.28543	3.30731	2.39135	2.60701	3.07775
SM(d34:3)-1	SM	SM		34	3	SM(d34:3)-1	699.544	11.4	0.0277466	0.0279859	0.0302922	0.0291797	0.0271379	0.0147956	0.0155147	0.0156355	0.0347859	0.0465297	0.0420667	0.0218515	0.021949	0.028625	0.0302869	0.0291924	0.0313638
SM(d34:3)-2	SM	SM		34	3	SM(d34:3)-2	699.544	12.99	0.153777	0.137799	0.162718	0.160687	0.178339	0.0651421	0.0667836	0.10687	0.069458	0.112397	0.143564	0.0730233	0.0871803	0.135195	0.106368	0.146141	0.171393
SM(d34:4)	SM	SM		34	4	SM(d34:4)	697.528	12.16	0.470675	0.489827	0.521117	0.535589	0.649303	0.178221	0.187093	0.238353	0.310537	0.448688	0.542697	0.211079	0.247584	0.334087	0.562224	0.641408	0.696658
SM(d35:0)-1	SM	SM		35	0	SM(d35:0)-1	719.606	16.24	1.38746	1.42107	1.73937	1.6784	1.89679	0.393441	0.494346	0.774949	0.645726	1.27774	1.57248	0.596137	0.759853	1.05202	0.952062	1.2749	1.59553
SM(d35:0)-2	SM	SM		35	0	SM(d35:0)-2	719.606	16.78	0.171029	0.157652	0.206496	0.207524	0.244618	0.0298943	0.034654	0.0898328	0.0241445	0.0837427	0.16302	0.0255968	0.0615866	0.102329	0.11702	0.167119	0.255121
SM(d35:1)-1	SM	SM		35	1	SM(d35:1)-1	717.591	15.15	2.14839	2.06105	2.40772	2.52314	2.71173	0.560953	0.622107	0.748179	1.43548	2.11555	2.77811	0.774787	0.859194	1.25427	2.49122	2.87237	3.18897
SM(d35:1)-2	SM	SM		35	1	SM(d35:1)-2	717.591	15.74	0.953306	0.934105	1.12048	1.24325	1.63333	0.132512	0.171142	0.363028	0.225552	0.824669	0.847792	0.138078	0.241174	0.455481	0.956834	1.23707	1.78759
SM(d35:2)-1	SM	SM		35	2	SM(d35:2)-1	715.575	13.25	0.107847	0.119729	0.10596	0.11813	0.105284	0.0175472	0.0185974	0.0165444	0.158248	0.154288	0.157641	0.0262228	0.0216365	0.0292266	0.176301	0.194266	0.165784
SM(d35:2)-2	SM	SM		35	2	SM(d35:2)-2	715.575	13.75	0.431858	0.465343	0.495483	0.483211	0.501903	0.200533	0.17963	0.20305	0.460141	0.568159	0.568251	0.258328	0.253846	0.294118	0.629788	0.644057	0.76948
SM(d35:4)	SM	SM		35	4	SM(d35:4)	711.544	13.25	0.320507	0.314923	0.33653	0.353878	0.347956	0.0577748	0.0745589	0.109983	0.136954	0.230011	0.301963	0.0751702	0.0849831	0.137449	0.391794	0.466289	0.489926
SM(d36:0)	SM	SM		36	0	SM(d36:0)	733.622	18.13	0.334775	0.316283	0.443547	0.454847	0.497587	0.0879193	0.102371	0.291397	0.0350907	0.116393	0.251204	0.0801242	0.153774	0.337246	0.102887	0.163412	0.318131
SM(d36:1)-1	SM	SM		36	1	SM(d36:1)-1	731.606	16.02	0.603633	0.686083	0.762293	0.732678	0.76675	0.52626	0.468852	0.640918	0.424805	0.558376	0.621062	0.517362	0.609131	0.718643	0.375228	0.445635	0.40072
SM(d36:1)-2	SM	SM		36	1	SM(d36:1)-2	731.606	16.36	0.643446	0.689739	0.799806	0.850334	0.763076	0.515055	0.539424	0.665203	0.532196	0.551563	0.636947	0.958735	1.04993	1.06121	0.391382	0.50123	0.540601
SM(d36:1)-3	SM	SM		36	1	SM(d36:1)-3	731.606	17.11	1.70197	1.64683	2.08195	2.27269	2.4016	0.394432	0.51736	1.16144	0.289583	0.823452	1.47717	0.3923	0.662577	1.41939	0.897207	1.48955	2.23866
SM(d36:2)-1	SM	SM		36	2	SM(d36:2)-1	729.591	14.34	0.0431277	0.042281	0.0387319	0.0524322	0.0570144	0.0564248	0.0313017	0.0396875	0.0369795	0.0393086	0.0449895	0.0411809	0.0453495	0.0397753	0.0286425	0.0241254	0.0254579
SM(d36:2)-2	SM	SM		36	2	SM(d36:2)-2	729.591	14.93	1.46499	1.49798	1.62178	1.80697	1.69551	0.976314	1.01538	1.10108	1.287	1.53645	1.66563	1.09993	1.20483	1.35847	1.38687	1.44951	1.56784
SM(d36:3)	SM	SM		36	3	SM(d36:3)	727.575	12.99	0.0576608	0.0510233	0.0546341	0.041513	0.0500894	0.0286065	0.0293	0.0302546	0.0553634	0.0692988	0.0648403	0.0230539	0.0332028	0.033295	0.0649797	0.0682469	0.0828288
SM(d36:4)	SM	SM		36	4	SM(d36:4)	725.559	13.82	0.0526276	0.0528482	0.0568236	0.0563052	0.057097	0.064606	0.0542163	0.0597331	0.0575174	0.0573862	0.0579594	0.0721596	0.0688675	0.0820273	0.0260046	0.0299851	0.0270087
SM(d36:5)	SM	SM		36	5	SM(d36:5)	723.544	13.04	0.0717405	0.0726445	0.0758139	0.0716031	0.0823453	0.0418167	0.0429837	0.0525071	0.0680304	0.050277	0.0613638	0.0481371	0.0630273	0.0560668	0.0343195	0.0382223	0.0313667
SM(d37:1)-1	SM	SM		37	1	SM(d37:1)-1	745.622	17.85	0.289373	0.338678	0.383365	0.413134	0.417432	0.0679214	0.0818194	0.18675	0.141375	0.261637	0.463489	0.11462	0.156899	0.239536	0.223398	0.332827	0.397155
SM(d37:1)-2	SM	SM		37	1	SM(d37:1)-2	745.622	18.49	0.217758	0.237571	0.292531	0.320073	0.281281	0.004479	0.0195542	0.0977576	0.0106017	0.0860206	0.168227	0.0204536	0.0468443	0.112137	0.154833	0.262889	0.399486
SM(d37:2)-1	SM	SM		37	2	SM(d37:2)-1	743.606	15.74	0.097699	0.0890386	0.0917601	0.09074	0.108034	0.00845951	0.00581127	0.0273383	0.0918787	0.0985326	0.138482	0.0129689	0.0270286	0.0334027	0.123127	0.116966	0.157198
SM(d37:2)-2	SM	SM		37	2	SM(d37:2)-2	743.606	16.24	0.226083	0.27004	0.276158	0.266238	0.236354	0.111254	0.116519	0.129617	0.235561	0.300116	0.279164	0.144517	0.14923	0.174146	0.244841	0.251844	0.284898
SM(d38:0)	SM	SM		38	0	SM(d38:0)	761.653	20.2	0.205817	0.158161	0.226396	0.266563	0.340866	0.0469933	0.048449	0.143575	0.0231328	0.0733616	0.155849	0.0493136	0.0851591	0.210185	0.0527693	0.104729	0.207532
SM(d38:1)-1	SM	SM		38	1	SM(d38:1)-1	759.637	18.11	0.272446	0.250049	0.298533	0.333503	0.337375	0.132221	0.130398	0.210941	0.126155	0.174765	0.237846	0.11316	0.178872	0.238365	0.200524	0.267384	0.326151
SM(d38:1)-2	SM	SM		38	1	SM(d38:1)-2	759.637	18.73	0.12402	0.18594	0.167532	0.175077	0.186855	0.0659625	0.10052	0.111306	0.0668208	0.151483	0.172532	0.115367	0.160265	0.196403	0.118877	0.169982	0.134713
SM(d38:1)-3	SM	SM		38	1	SM(d38:1)-3	759.637	19.13	0.182615	0.222833	0.260751	0.270096	0.27466	0.138727	0.142962	0.152836	0.109053	0.127166	0.149809	0.186217	0.212329	0.283016	0.0799876	0.106861	0.141861
SM(d38:1)-4	SM	SM		38	1	SM(d38:1)-4	759.637	19.67	1.09606	0.82657	1.01317	1.20443	1.49647	0.239418	0.256798	0.584576	0.192737	0.493705	0.911135	0.22471	0.369363	0.684863	0.6316	1.01449	1.60559
SM(d38:2)-1	SM	SM		38	2	SM(d38:2)-1	757.622	17.09	0.371493	0.445721	0.4876	0.546766	0.501405	0.129524	0.174832	0.221078	0.247068	0.415095	0.490178	0.185667	0.217378	0.272354	0.515183	0.624703	0.663747
SM(d38:2)-2	SM	SM		38	2	SM(d38:2)-2	757.622	17.54	0.435092	0.578659	0.528134	0.561682	0.559175	0.228611	0.273909	0.369689	0.287812	0.463835	0.516349	0.355438	0.369914	0.492791	0.446808	0.574637	0.565464
SM(d38:2)-3	SM	SM		38	2	SM(d38:2)-3	757.622	18.23	0.22254	0.298769	0.302118	0.307725	0.29152	0.1146	0.128151	0.201514	0.145992	0.235469	0.286542	0.213405	0.230508	0.320362	0.0870791	0.123453	0.12794
SM(d39:1)-1	SM	SM		39	1	SM(d39:1)-1	773.653	19.39	0.212263	0.221935	0.236206	0.240012	0.306728	0.0673969	0.0727747	0.110814	0.0816774	0.157753	0.20859	0.0538019	0.0821276	0.105916	0.23954	0.314699	0.430271
SM(d39:1)-2	SM	SM		39	1	SM(d39:1)-2	773.653	20.05	0.134271	0.134505	0.162716	0.170582	0.21767	0.0354957	0.0441642	0.0777246	0.0542764	0.12274	0.148501	0.0601914	0.0722907	0.115956	0.102215	0.146403	0.163799
SM(d39:1)-3	SM	SM		39	1	SM(d39:1)-3	773.653	20.36	0.590515	0.472246	0.62435	0.661341	0.922307	0.068902	0.0714612	0.211788	0.0790359	0.256264	0.527463	0.0688757	0.14953	0.298869	0.379037	0.748057	1.19212
SM(d39:2)	SM	SM		39	2	SM(d39:2)	771.637	18.47	0.670453	0.875086	0.973268	1.01196	0.915619	0.154256	0.162096	0.348073	0.354058	0.595509	0.799951	0.210086	0.237077	0.332461	0.906477	1.18489	1.41466
SM(d40:0)	SM	SM		40	0	SM(d40:0)	789.684	21.12	0.114316	0.0926406	0.143727	0.137352	0.151391	0.0279568	0.0379937	0.100748	0.0126003	0.0463556	0.105039	0.0291094	0.062368	0.156147	0.0364218	0.0618406	0.133671
SM(d40:1)-1	SM	SM		40	1	SM(d40:1)-1	787.669	20.12	1.92527	1.80513	1.83959	2.44422	2.7332	0.723527	0.814715	1.45803	0.529464	1.09605	1.62956	0.651766	0.961326	1.52363	1.10115	1.65823	2.265
SM(d40:1)-2	SM	SM		40	1	SM(d40:1)-2	787.669	20.55	0.234069	0.278185	0.341246	0.327247	0.412634	0.146886	0.182619	0.224761	0.123158	0.144664	0.24172	0.198593	0.480252	0.3253	0.0566164	0.0661514	0.107943
SM(d40:1)-3	SM	SM		40	1	SM(d40:1)-3	787.669	20.84	1.85478	1.60446	1.90008	2.22582	2.9823	0.453849	0.512911	1.40823	0.265668	0.7796	1.5251	0.464517	0.90792	1.86339	0.727196	1.35829	2.35521
SM(d40:2)-1	SM	SM		40	2	SM(d40:2)-1	785.653	18.51	0.316259	0.394348	0.40851	0.430923	0.36398	0.194004	0.221852	0.329173	0.250702	0.331346	0.386643	0.228562	0.244641	0.300283	0.310884	0.380453	0.384905
SM(d40:2)-2	SM	SM		40	2	SM(d40:2)-2	785.653	19.06	0.213371	0.245478	0.242255	0.255767	0.229355	0.201406	0.155143	0.178526	0.167808	0.201162	0.27863	0.179137	0.189977	0.217307	0.135401	0.186903	0.239277
SM(d40:2)-3	SM	SM		40	2	SM(d40:2)-3	785.653	19.58	4.0223	4.0385	4.62031	5.1408	6.19588	1.60312	1.80207	2.69626	1.74347	2.98554	4.17485	1.65181	2.10984	2.91648	3.8761	5.14166	6.77108
SM(d40:2)-4	SM	SM		40	2	SM(d40:2)-4	785.653	19.89	1.12748	1.17913	1.33697	1.27642	1.42696	0.634396	0.714276	0.980849	0.596278	0.936151	1.18001	0.736632	0.849742	1.12603	0.848331	1.07004	1.21287
SM(d40:2)-5	SM	SM		40	2	SM(d40:2)-5	785.653	20.2	0.877148	0.891201	1.01589	1.08093	1.25006	0.432062	0.450197	0.689779	0.404073	0.666095	0.985218	0.680765	0.950443	1.21933	0.343538	0.4393	0.501003
SM(d40:3)-1	SM	SM		40	3	SM(d40:3)-1	783.637	17.54	0.409607	0.5274	0.571491	0.56134	0.494816	0.196288	0.217543	0.262727	0.462862	0.55368	0.607389	0.278206	0.270693	0.284573	0.713088	0.766747	0.767775
SM(d40:3)-2	SM	SM		40	3	SM(d40:3)-2	783.637	18.11	0.230122	0.202192	0.231455	0.214247	0.202062	0.108437	0.0946928	0.0975086	0.153574	0.147812	0.153594	0.128486	0.12842	0.130522	0.110611	0.137272	0.133403
SM(d41:1)-1	SM	SM		41	1	SM(d41:1)-1	801.684	20.65	0.546541	0.484472	0.581683	0.687684	0.789347	0.114696	0.137591	0.257897	0.106548	0.219796	0.394104	0.0997887	0.239541	0.27985	0.338634	0.579234	0.783233
SM(d41:1)-2	SM	SM		41	1	SM(d41:1)-2	801.684	21.05	0.131376	0.122109	0.168542	0.178715	0.226543	0.0333979	0.0451968	0.0789177	0.0661617	0.153966	0.170696	0.0558152	0.120685	0.126542	0.0758922	0.139737	0.16748
SM(d41:2)-1	SM	SM		41	2	SM(d41:2)-1	799.669	19.63	0.113273	0.116226	0.131124	0.142774	0.17186	0.0481468	0.047598	0.0608585	0.0785831	0.115707	0.116776	0.0436012	0.0497128	0.048993	0.18918	0.220825	0.266985
SM(d41:2)-2	SM	SM		41	2	SM(d41:2)-2	799.669	20.24	3.62542	3.79182	3.96932	4.31648	5.31995	0.665177	0.775136	1.50412	0.88489	2.01264	3.34551	0.697333	1.09624	1.67302	3.50468	5.06883	7.11446
SM(d41:3)-1	SM	SM		41	3	SM(d41:3)-1	797.653	18.87	0.635362	0.772917	0.84378	0.857506	0.82625	0.197072	0.199566	0.277258	0.373118	0.654709	0.582675	0.218149	0.244884	0.283683	1.03967	1.27205	1.38092
SM(d41:3)-2	SM	SM		41	3	SM(d41:3)-2	797.653	19.39	0.249244	0.230288	0.252659	0.223628	0.27389	0.0967415	0.0953709	0.080182	0.223264	0.280682	0.303792	0.120328	0.128325	0.14257	0.261329	0.268836	0.28373
SM(d42:1)	SM	SM		42	1	SM(d42:1)	815.7	21.05	1.2165	1.02899	1.32269	1.38212	1.82302	0.444961	0.531359	1.10718	0.181872	0.45591	0.727606	0.376016	0.656113	1.16216	0.423617	0.646972	0.907595
SM(d42:3)	SM	SM		42	3	SM(d42:3)	811.669	20.1	2.22168	2.41043	2.42424	2.72677	2.7145	1.97595	1.87687	2.16108	1.64507	2.18653	2.42691	2.08816	2.25816	2.7798	0.987754	1.17981	1.29533
SM(d43:2)	SM	SM		43	2	SM(d43:2)	827.7	20.98	2.04523	1.96714	2.23978	2.38059	2.69657	0.758708	0.830953	1.27814	0.86366	1.38	2.17516	0.869023	1.06331	1.43358	1.81814	2.58207	3.2526
SM(d43:3)	SM	SM		43	3	SM(d43:3)	825.684	20.41	1.07692	1.04876	1.07229	0.988892	1.23569	0.308715	0.377808	0.474979	0.662708	0.879304	1.07734	0.409922	0.556317	0.571913	1.51194	1.84706	2.23885
SM(d43:4)	SM	SM		43	4	SM(d43:4)	823.669	19.06	0.116616	0.142377	0.137937	0.140632	0.134655	0.0276999	0.0324611	0.0246661	0.087773	0.119899	0.107522	0.0277131	0.019116	0.0333777	0.265397	0.294053	0.34585
SM(d43:5)-1	SM	SM		43	5	SM(d43:5)-1	821.653	17.87	0.0981752	0.139278	0.148302	0.112835	0.0926291	0.0127714	0.00596679	0.00362248	0.119924	0.157741	0.135025	0.00476863	0.0153481	0.00156725	0.266685	0.311208	0.293045
SM(d43:5)-2	SM	SM		43	5	SM(d43:5)-2	821.653	20.27	0.153554	0.136174	0.15499	0.157678	0.186973	0.057777	0.0610286	0.0910686	0.058304	0.106975	0.147669	0.0547791	0.0618245	0.10115	0.11695	0.179347	0.220546
SM(d44:2)	SM	SM		44	2	SM(d44:2)	841.716	21.14	0.144386	0.140524	0.152836	0.154063	0.145945	0.135599	0.13728	0.153432	0.104087	0.110198	0.113409	0.101773	0.107351	0.126627	0.108172	0.115042	0.134849
SM(d44:3)	SM	SM		44	3	SM(d44:3)	839.7	20.86	1.03066	1.06851	1.18085	1.19284	1.45726	0.507595	0.51209	0.648947	0.624895	0.878782	1.0451	0.555599	0.686578	0.773268	1.16067	1.56585	1.79855
SM(d44:4)-1	SM	SM		44	4	SM(d44:4)-1	837.684	19.91	0.274821	0.266029	0.263031	0.237387	0.294641	0.121457	0.114423	0.120159	0.198808	0.233717	0.275959	0.130859	0.129085	0.122401	0.480926	0.466511	0.567495
SM(d44:4)-2	SM	SM		44	4	SM(d44:4)-2	837.684	20.15	0.319351	0.306432	0.344021	0.370722	0.373165	0.144366	0.132085	0.150576	0.227836	0.303903	0.337082	0.144336	0.169123	0.201785	0.381211	0.499533	0.590295
SM(d44:5)-1	SM	SM		44	5	SM(d44:5)-1	835.669	18.82	0.0995637	0.084538	0.122669	0.109821	0.0952752	0.0146465	0.0154718	0.0189091	0.0751961	0.103858	0.0655847	0.00974823	0.0189086	0.0203942	0.239632	0.199302	0.260845
SM(d44:5)-2	SM	SM		44	5	SM(d44:5)-2	835.669	19.22	0.251122	0.274288	0.312167	0.29408	0.3064	0.0920444	0.088655	0.100875	0.272417	0.336041	0.30548	0.0965757	0.106277	0.13323	0.444831	0.498142	0.584848
SM(t32:1)	SM	SM		32	1	SM(t32:1)	691.538	11.47	0.0195669	0.0202095	0.0237432	0.0245489	0.0312377	0.00364611	0.00409483	0.00683633	0.00357667	0.00854511	0.0144424	0.00401975	0.00514399	0.00947149	0.0213652	0.030605	0.0421243
SM(t34:2)	SM	SM		34	2	SM(t34:2)	717.554	11.81	0.0422666	0.0399791	0.0436055	0.0425904	0.0450902	0.036365	0.0351615	0.0401576	0.0243342	0.0284554	0.0316767	0.0311498	0.0330084	0.0403051	0.0343755	0.0423763	0.0432537
SPB(d16:1)	SPB	SPB		16	1	SPB(d16:1)	272.258	3.44	0.234806	0.24474	0.255808	0.249658	0.244277	0.0887004	0.0773757	0.08229	0.28274	0.293922	0.303003	0.0744249	0.07825	0.0834429	0.483541	0.53491	0.594917
SPB(d17:0)	SPB	SPB		17	0	SPB(d17:0)	288.29	4.55	0.07963	0.0810289	0.0876547	0.0886862	0.0966192	0.0198276	0.0147328	0.0173536	0.0685227	0.0929976	0.0977936	0.0180075	0.0208564	0.0308736	0.143523	0.166256	0.199992
SPB(d17:1)	SPB	SPB		17	1	SPB(d17:1)	286.274	4.2	0.250934	0.244199	0.272073	0.267007	0.255287	0.0698592	0.0632063	0.0687793	0.207742	0.270693	0.267203	0.131757	0.0667508	0.066425	0.566529	0.622358	0.738852
SPB(d18:0)	SPB	SPB		18	0	SPB(d18:0)	302.305	5.12	0.550806	0.548882	0.623749	0.657605	0.741243	0.265695	0.204631	0.368227	0.356083	0.558653	0.718537	0.208426	0.332808	0.434747	0.578611	0.695893	1.01419
SPB(d18:1)-1	SPB	SPB		18	1	SPB(d18:1)-1	300.29	4.43	0.14912	0.148039	0.157951	0.159577	0.164057	0.120308	0.0978747	0.0849253	0.19125	0.211991	0.22945	0.0914562	0.11302	0.107899	0.169445	0.201688	0.220118
SPB(d18:1)-2	SPB	SPB		18	1	SPB(d18:1)-2	300.29	4.81	1.16917	1.30038	1.40323	1.52156	1.57205	0.784951	0.65074	0.767704	1.29033	1.56296	1.71742	0.620861	0.749391	0.824571	1.8972	2.2573	2.4002
SPB(d18:2)	SPB	SPB		18	2	SPB(d18:2)	298.274	4.13	0.177722	0.18589	0.209328	0.259493	0.267795	0.19345	0.177453	0.176399	0.297779	0.343455	0.341299	0.114581	0.130554	0.181629	0.27413	0.291798	0.282467
SPB(d19:0)	SPB	SPB		19	0	SPB(d19:0)	316.321	5.45	0.0664029	0.066713	0.0751497	0.0700765	0.0738678	0.021532	0.0169918	0.0227438	0.0851568	0.0902811	0.0954421	0.0240436	0.0324552	0.034686	0.102654	0.105727	0.139104
SPB(d19:1)	SPB	SPB		19	1	SPB(d19:1)	314.305	5.19	0.14747	0.147875	0.151191	0.159896	0.159009	0.0471888	0.0405836	0.0369319	0.179961	0.195927	0.204066	0.0391856	0.0440235	0.0463234	0.290077	0.296942	0.342656
SPB(t18:0)	SPB	SPB		18	0	SPB(t18:0)	318.3	4.27	0.0988187	0.0929992	0.0923055	0.0987557	0.100719	0.0960638	0.0829762	0.0929513	0.102882	0.0915322	0.109432	0.0909215	0.071002	0.110628	0.100858	0.0936163	0.0980386
SPB(t20:0)	SPB	SPB		20	0	SPB(t20:0)	346.332	5.36	0.46334	0.47972	0.480892	0.509809	0.476288	0.389439	0.43706	0.421188	0.379321	0.465593	0.614601	0.352025	0.424173	0.592214	0.520178	0.559804	0.396621
TG(12:0_13:0_14:0)	TG	TG		39	0	TG(39:0)	698.629	22	0.104972	0.111883	0.103841	0.103291	0.118447	0.0291731	0.025683	0.0239183	0.146373	0.147795	0.156309	0.0531136	0.0540909	0.0632735	0.12271	0.124114	0.145616
TG(12:0_14:0_14:0)	TG	TG		40	0	TG(40:0)	712.645	22.19	0.51776	0.451151	0.471788	0.444855	0.426578	0.270025	0.257369	0.288763	0.420386	0.487369	0.567875	0.300687	0.370342	0.405361	0.423373	0.448564	0.509211
TG(12:0_14:0_14:1)	TG	TG		40	1	TG(40:1)	710.629	21.95	0.533905	0.549908	0.548026	0.536442	0.529399	0.396087	0.333549	0.341222	0.759914	0.79212	0.817418	0.469132	0.504998	0.538605	0.374283	0.42357	0.462918
TG(12:0_14:1_14:1)	TG	TG		40	2	TG(40:2)	708.614	21.74	0.276312	0.265778	0.278812	0.26282	0.264677	0.174063	0.147169	0.143222	0.400848	0.438388	0.433614	0.220523	0.246976	0.257517	0.197438	0.210775	0.214811
TG(14:0_13:0_14:0)	TG	TG		41	0	TG(41:0)	726.661	22.26	0.548683	0.587716	0.620522	0.62143	0.56349	0.139959	0.124219	0.129229	0.554153	0.689376	0.752721	0.234643	0.247473	0.276602	0.935626	1.0163	1.02013
TG(14:0_13:0_14:1)	TG	TG		41	1	TG(41:1)	724.645	22.02	0.624288	0.699243	0.684098	0.673017	0.662534	0.199196	0.175249	0.187586	0.973914	1.0883	1.09588	0.320967	0.355503	0.377973	0.718301	0.82133	0.902843
TG(14:1_12:1_17:1)	TG	TG		43	3	TG(43:3)	748.645	21.93	0.25161	0.239227	0.246212	0.243264	0.238641	0.12784	0.107275	0.107224	0.394193	0.444896	0.419454	0.173522	0.176922	0.193277	0.220421	0.213071	0.239937
TG(14:1_14:2_17:1)	TG	TG		45	4	TG(45:4)	774.661	22	0.172794	0.18092	0.179623	0.177552	0.17112	0.104615	0.0913471	0.0965157	0.300374	0.31966	0.316105	0.137023	0.139359	0.15559	0.126082	0.1242	0.135223
TG(15:0_13:0_14:0)	TG	TG		42	0	TG(42:0)	740.676	22.42	1.46787	1.62653	1.68324	1.77254	1.64004	0.738619	0.716344	0.902369	1.2894	1.49361	1.47308	0.940924	0.967822	1.20841	2.01971	2.08622	2.2497
TG(15:0_14:0_14:0)	TG	TG		43	0	TG(43:0)	754.692	22.49	1.63243	1.76186	1.73816	1.85397	1.78392	0.353004	0.322185	0.406418	1.31633	1.48016	1.73951	0.5422	0.560465	0.794826	3.40074	3.32478	3.57224
TG(15:0_14:0_16:0)	TG	TG		45	0	TG(45:0)	782.723	22.71	2.44972	2.8213	2.85315	3.36131	3.16687	0.651636	0.541986	0.74963	1.32286	2.22192	2.73351	0.952333	1.01918	1.28556	5.2746	5.37592	5.62979
TG(15:0_14:0_16:1)	TG	TG		45	1	TG(45:1)	780.708	22.52	8.88224	9.52232	9.64615	9.9085	9.71451	2.59559	2.3776	2.98198	8.5122	10.2658	11.2065	3.88278	4.18814	5.37338	15.1186	15.2073	16.0723
TG(15:0_14:1_16:1)	TG	TG		45	2	TG(45:2)	778.692	22.33	5.98341	6.60574	6.79753	6.77587	6.61946	2.33147	2.11481	2.62144	7.42769	9.66934	10.0115	3.13748	3.53897	4.43194	7.82043	8.1101	8.99051
TG(15:0_16:0_16:0)	TG	TG		47	0	TG(47:0)	810.755	22.94	3.04942	3.63376	3.00511	4.06766	3.95319	0.780694	0.868907	1.16069	1.90654	2.66984	2.82557	1.01511	1.441	1.80912	5.00112	5.17684	6.21057
TG(15:0_16:0_16:1)	TG	TG		47	1	TG(47:1)	808.739	22.73	13.7679	16.7366	14.726	17.1399	16.4648	5.19924	5.18447	5.55601	11.5773	14.2001	15.9772	7.2556	8.05312	9.14013	24.8704	23.7866	25.3801
TG(15:0_16:0_17:0)	TG	TG		48	0	TG(48:0)	824.77	23.09	2.81297	3.20812	2.91161	3.44655	3.69829	0.772658	0.973227	1.57654	1.27066	2.17855	2.96531	0.763655	1.20429	1.63833	3.64335	4.371	4.85274
TG(15:0_16:0_18:1)	TG	TG		49	1	TG(49:1)	836.77	22.97	15.9274	17.6917	16.9938	20.125	20.032	6.53454	6.93571	7.97311	13.8566	16.4584	18.1144	9.52925	11.3268	13.0962	23.786	23.9488	26.6672
TG(15:0_16:1_18:1)	TG	TG		49	2	TG(49:2)	834.755	22.75	21.9394	25.8559	23.3673	26.8664	25.2437	10.7352	10.1454	11.4035	21.4042	24.2988	26.4111	13.9535	15.2807	17.3686	32.2947	31.2846	33.1902
TG(15:0_16:1_18:2)	TG	TG		49	3	TG(49:3)	832.739	22.57	12.3304	13.5934	13.7184	13.9899	13.4334	6.29705	5.49195	7.23422	13.6293	16.8167	17.7813	8.07618	8.84372	10.5328	15.5616	15.3491	16.8765
TG(16:0_14:0_14:0)	TG	TG		44	0	TG(44:0)	768.708	22.64	2.41307	2.89103	3.13897	2.79573	3.14432	0.909162	1.13545	1.87126	1.41797	2.02831	2.60045	1.10332	1.24635	1.71915	4.10725	4.3143	4.85999
TG(16:0_14:0_16:0)	TG	TG		46	0	TG(46:0)	796.739	22.87	3.13823	3.51636	3.24477	3.88873	3.85873	0.938041	1.07	1.29202	1.41059	2.11388	2.86866	0.863494	1.31106	1.76555	4.60726	5.15086	5.71539
TG(16:0_14:0_16:1)	TG	TG		46	1	TG(46:1)	794.723	22.64	20.33	22.8108	22.0849	23.4467	23.4783	13.1342	12.9961	16.9633	15.4914	18.4862	21.3504	15.5474	16.0518	19.3963	25.8877	24.8059	28.1283
TG(16:0_14:1_16:1)	TG	TG		46	2	TG(46:2)	792.708	22.45	31.0184	32.9907	34.2278	33.5112	32.1604	25.7253	22.5738	26.2262	28.0131	35.0666	35.3072	28.7728	29.1004	36.1053	27.4173	27.6301	28.5753
TG(16:0_16:0_16:1)	TG	TG		48	1	TG(48:1)	822.755	22.87	25.3351	31.6655	28.8234	35.0248	32.8272	19.4838	18.9359	19.9831	19.2088	23.6448	27.2866	22.7878	24.5263	25.4589	31.7567	32.5771	33.9177
TG(16:0_16:0_18:1)	TG	TG		50	1	TG(50:1)	850.786	23.09	28.9879	29.4762	29.5772	33.582	32.7678	17.3899	19.1342	23.6389	17.253	21.8996	26.0894	23.7457	29.1534	32.3758	25.4677	26.066	29.4722
TG(16:0_16:0_24:1)	TG	TG		56	1	TG(56:1)	934.88	23.87	0.425891	0.33855	0.392306	0.444481	0.520668	0.108542	0.13521	0.23483	0.139294	0.250824	0.425252	0.148794	0.261311	0.399273	0.390796	0.534781	0.662222
TG(16:0_18:1_18:1)	TG	TG		52	2	TG(52:2)	876.801	23.06	47.8574	49.3312	46.3695	50.6985	52.4889	42.8761	41.7475	44.7609	37.1461	39.8411	44.0169	47.0888	54.1503	55.761	38.4694	40.4334	40.8676
TG(16:0_18:1_24:1)	TG	TG		58	2	TG(58:2)	960.895	23.82	1.16454	0.939865	1.07571	1.23792	1.41189	0.397254	0.469251	0.699046	0.489897	0.779623	1.14438	0.399898	0.585576	0.78173	1.31748	1.7012	2.00096
TG(16:0_22:3_22:6)	TG	TG		60	9	TG(60:9)	974.817	22.71	0.348229	0.387256	0.377295	0.383937	0.371314	0.447532	0.443714	0.510239	0.297982	0.308207	0.342371	0.293899	0.259747	0.311108	0.331575	0.29092	0.35158
TG(16:1_12:0_14:0)	TG	TG		42	1	TG(42:1)	738.661	22.19	3.14717	3.55487	3.57098	3.37849	3.42228	2.4166	2.4287	2.69357	3.6135	4.27162	4.49967	2.62169	3.02843	3.42022	2.71207	2.96617	3.18346
TG(16:1_12:0_14:1)	TG	TG		42	2	TG(42:2)	736.645	21.97	1.65075	1.71084	1.7317	1.71914	1.70104	1.3818	1.2239	1.24239	2.43797	2.6547	2.65222	1.60291	1.61121	1.79274	1.03677	1.08003	1.24529
TG(16:1_12:0_22:6)	TG	TG		50	7	TG(50:7)	838.692	22.07	0.122119	0.140176	0.130592	0.133796	0.133863	0.262027	0.246761	0.243489	0.112191	0.127074	0.130731	0.16929	0.178553	0.189299	0.0325411	0.0332494	0.0317318
TG(16:1_12:1_14:1)	TG	TG		42	3	TG(42:3)	734.629	21.78	0.340377	0.340196	0.332523	0.333531	0.350265	0.241823	0.203013	0.206306	0.529777	0.582276	0.571778	0.30814	0.309216	0.331288	0.203872	0.221415	0.229794
TG(16:1_13:0_14:0)	TG	TG		43	1	TG(43:1)	752.676	22.28	3.25365	3.29336	3.58661	3.5802	3.40865	1.00518	0.90326	1.02716	3.56206	4.4886	4.69289	1.42668	1.62082	2.07568	4.72338	4.90944	5.26312
TG(16:1_13:0_14:1)	TG	TG		43	2	TG(43:2)	750.661	22.09	1.318	1.43769	1.47737	1.41334	1.41787	0.526243	0.499897	0.499816	2.14617	2.46397	2.4488	0.762666	0.852356	0.8915	1.33524	1.48043	1.61584
TG(16:1_13:0_18:1)	TG	TG		47	2	TG(47:2)	806.723	22.54	15.6047	16.5586	16.9	17.1712	16.1135	6.16714	5.45021	7.01453	16.2543	19.9015	21.2384	8.21683	9.15969	11.2666	22.24	22.8701	24.3065
TG(16:1_14:0_14:0)	TG	TG		44	1	TG(44:1)	766.692	22.42	11.0935	12.276	12.4658	11.9782	12.2872	7.65353	6.86576	8.60107	9.54859	12.8043	12.1222	9.40425	9.63006	11.5037	12.3697	12.408	13.2507
TG(16:1_14:0_14:1)	TG	TG		44	2	TG(44:2)	764.676	22.21	9.54883	10.5873	10.5716	10.2501	10.0543	8.29633	8.12029	8.75756	10.6597	13.0245	13.0111	8.6067	9.66575	11.3499	7.1541	7.34356	7.93709
TG(16:1_14:0_18:1)	TG	TG		48	2	TG(48:2)	820.739	22.66	52.0248	57.6402	54.8386	58.2471	55.6238	41.8441	40.1721	47.0058	40.876	48.1132	50.0271	47.8502	48.594	57.4685	51.6263	50.4923	51.1484
TG(16:1_14:0_22:6)	TG	TG		52	7	TG(52:7)	866.723	22.28	0.846152	0.938191	0.910998	0.881171	0.867386	1.34914	1.50405	1.60993	0.623683	0.792731	0.795788	0.871676	0.962781	1.20788	0.267527	0.275148	0.315003
TG(16:1_14:1_14:1)	TG	TG		44	3	TG(44:3)	762.661	22.02	2.35146	2.55875	2.53122	2.48357	2.55325	2.2531	2.037	2.06832	3.45409	3.86707	3.89581	2.52075	2.65575	2.84897	1.24096	1.31673	1.47338
TG(16:1_14:1_14:2)	TG	TG		44	4	TG(44:4)	760.645	21.88	0.277011	0.271542	0.275862	0.271243	0.262918	0.24952	0.200737	0.206217	0.433085	0.461563	0.447415	0.288732	0.287582	0.314798	0.128909	0.145163	0.143148
TG(16:1_14:1_16:1)	TG	TG		46	3	TG(46:3)	790.692	22.23	13.2127	14.386	14.6493	14.2679	13.5578	12.2793	11.6858	13.066	13.7073	17.4585	16.9725	13.1503	14.6252	17.3914	7.7257	7.98108	8.78162
TG(16:1_14:1_17:1)	TG	TG		47	3	TG(47:3)	804.708	22.35	5.27908	6.07849	6.13472	6.0388	6.02357	2.59502	2.30165	2.8685	6.63028	8.62064	8.93163	3.30389	3.66642	4.66277	6.10852	6.2144	7.03134
TG(16:1_14:1_18:1)	TG	TG		48	3	TG(48:3)	818.723	22.45	37.753	38.6465	40.9268	39.3303	38.9078	34.8817	29.6628	35.1249	32.6468	39.7795	42.1238	37.1972	38.3448	48.0733	26.6406	26.3175	28.3329
TG(16:1_14:1_18:2)	TG	TG		48	4	TG(48:4)	816.708	22.33	9.49617	10.4062	10.5978	10.8323	10.3529	9.50055	8.83856	10.3089	9.7258	12.493	12.5558	9.96054	10.996	13.1353	5.29521	5.32812	5.91527
TG(16:1_14:1_18:3)	TG	TG		48	5	TG(48:5)	814.692	22.14	1.21985	1.3038	1.2544	1.27616	1.23329	1.23029	1.17101	1.25191	1.53737	1.8923	1.9088	1.35174	1.45255	1.66278	0.51698	0.551451	0.622756
TG(16:1_14:1_22:6)	TG	TG		52	8	TG(52:8)	864.708	22.09	0.174366	0.199678	0.189259	0.203011	0.187124	0.406039	0.406186	0.401853	0.114331	0.137823	0.140756	0.245181	0.27321	0.280425	0.0196096	0.024997	0.0240851
TG(16:1_16:1_18:1)	TG	TG		50	3	TG(50:3)	846.755	22.66	52.6763	59.9961	56.0243	60.8178	57.8388	49.9356	48.1289	54.4742	42.3782	50.2533	51.7623	54.4877	55.5607	63.7418	43.7142	42.6454	43.2309
TG(16:1_16:1_22:6)	TG	TG		54	8	TG(54:8)	892.739	22.3	1.1166	1.28308	1.24793	1.25023	1.14379	2.17835	2.10449	2.48965	0.588675	0.737526	0.76561	1.33161	1.4703	1.83214	0.263725	0.265008	0.285033
TG(16:1_17:0_18:1)	TG	TG		51	2	TG(51:2)	862.786	22.97	20.6846	23.3992	21.463	25.3368	23.9005	11.03	10.9744	12.6972	20.4268	23.049	25.5785	14.0237	16.5177	18.8519	26.4042	26.414	29.1084
TG(16:1_17:1_18:1)	TG	TG		51	3	TG(51:3)	860.77	22.78	16.0382	18.5083	16.544	18.6754	17.2026	9.05885	8.76373	9.76264	15.9806	18.2283	19.0326	11.1458	11.9467	13.9415	19.7599	18.5336	19.7406
TG(16:1_17:1_18:2)	TG	TG		51	4	TG(51:4)	858.755	22.59	6.38013	7.16868	6.96357	7.231	6.87498	3.58605	3.22365	3.99035	7.42429	8.32088	9.15913	4.19874	4.53749	5.0927	7.88928	7.87796	8.42844
TG(16:1_17:1_18:3)	TG	TG		51	5	TG(51:5)	856.739	22.45	1.77587	1.82172	1.93041	1.95537	1.80593	0.966146	0.857768	0.975735	2.21261	2.63331	2.74002	1.06356	1.08872	1.38165	1.8372	1.83662	2.01026
TG(16:1_17:1_22:6)	TG	TG		55	8	TG(55:8)	906.755	22.42	0.207285	0.21065	0.214846	0.203919	0.203915	0.228544	0.21244	0.254289	0.198268	0.220826	0.194349	0.171116	0.200803	0.231971	0.106867	0.10872	0.124599
TG(16:1_18:1_18:1)	TG	TG		52	3	TG(52:3)	874.786	22.87	48.8805	56.5737	49.0579	57.1669	51.5861	47.1786	47.4464	49.69	43.5719	44.3164	48.3713	50.2573	52.6672	59.1054	38.2674	35.7698	38.723
TG(16:1_18:1_18:2)	TG	TG		52	4	TG(52:4)	872.77	22.68	31.7219	34.6736	33.786	36.5645	34.6831	30.8101	29.5709	33.0754	28.0963	30.5853	31.874	32.717	34.316	38.4667	24.4205	23.2209	23.6444
TG(16:1_18:1_24:1)	TG	TG		58	3	TG(58:3)	958.88	23.54	2.74704	2.52292	2.59456	2.82675	3.28371	1.26778	1.45677	1.74466	1.73936	2.28782	2.8711	1.17819	1.51009	1.73961	3.03457	3.69235	4.04382
TG(16:1_18:2_18:2)	TG	TG		52	5	TG(52:5)	870.755	22.57	12.9771	13.4518	13.5045	13.8254	13.1227	11.6058	10.264	12.4089	12.432	14.6219	15.2765	11.9359	12.8249	15.0358	9.08959	8.83133	9.77246
TG(16:1_18:2_18:3)	TG	TG		52	6	TG(52:6)	868.739	22.38	2.65798	3.04008	2.94923	2.95383	2.86573	2.75551	2.49169	2.92195	2.86907	3.51231	3.76274	2.41192	2.69196	3.22787	1.73771	1.72865	1.98376
TG(16:1_18:2_20:3)	TG	TG		54	6	TG(54:6)	896.77	22.57	5.6422	6.06505	5.92733	6.06315	5.83327	5.14406	4.70029	5.73248	5.65232	6.58007	6.69183	4.63946	5.07979	5.44854	4.55936	4.42381	4.81013
TG(16:1_18:2_22:4)	TG	TG		56	7	TG(56:7)	922.786	22.61	2.94507	3.46583	3.31856	3.4187	3.20074	4.08915	3.65284	4.17972	2.43495	2.79489	2.93047	2.81228	2.84601	3.19372	2.25057	2.19259	2.34453
TG(16:1_18:2_22:6)	TG	TG		56	9	TG(56:9)	918.755	22.33	0.555694	0.644371	0.591239	0.606125	0.533372	1.06025	0.973761	1.21271	0.307565	0.388411	0.372256	0.685911	0.70052	0.878399	0.11711	0.120904	0.131806
TG(16:1_20:3_22:6)	TG	TG		58	10	TG(58:10)	944.77	22.4	0.190653	0.222352	0.212287	0.200951	0.177398	0.37013	0.297874	0.393423	0.136511	0.148996	0.175243	0.233307	0.227243	0.286061	0.0428974	0.0591835	0.0529768
TG(18:0_16:0_16:0)	TG	TG		50	0	TG(50:0)	852.801	23.35	1.6905	1.58899	1.63571	1.90623	1.84391	0.46523	0.465408	0.751228	0.825756	1.18235	1.95919	0.488877	0.708338	1.21079	1.7563	2.08308	2.4693
TG(18:0_16:0_18:1)	TG	TG		52	1	TG(52:1)	878.817	23.32	16.0732	13.6796	14.4116	16.294	18.3555	8.04266	8.94035	10.9052	6.57208	9.13515	13.8872	12.927	16.162	18.8366	8.02768	10.2075	11.7336
TG(18:0_17:0_18:0)	TG	TG		53	0	TG(53:0)	894.848	23.68	0.121953	0.0982177	0.124488	0.122217	0.149949	0.0186546	0.0220095	0.0394471	0.0458373	0.0832008	0.105769	0.046102	0.0775576	0.112603	0.100994	0.130341	0.164433
TG(18:0_18:1_18:1)	TG	TG		54	2	TG(54:2)	904.833	23.3	18.766	17.8543	18.6406	18.9385	21.7594	13.5861	14.4986	17.158	10.8291	13.3283	16.7554	16.7507	19.5587	21.7197	11.8389	12.9757	14.9715
TG(18:0_18:1_20:2)	TG	TG		56	3	TG(56:3)	930.848	23.3	8.27624	8.31764	8.35982	9.27545	9.31685	6.06853	6.54118	7.74767	5.72831	7.14682	8.64174	5.58168	6.44645	7.4738	7.47674	8.29738	9.6694
TG(18:1_17:1_18:1)	TG	TG		53	3	TG(53:3)	888.801	22.97	11.0455	12.3843	11.4506	13.8094	13.0692	6.89063	6.93598	7.84969	11.3324	13.0317	14.2037	7.72238	8.81227	10.0561	13.8236	13.3902	14.4203
TG(18:1_17:1_18:2)	TG	TG		53	4	TG(53:4)	886.786	22.8	7.02993	8.23332	7.30349	8.03605	7.68228	4.17191	4.21793	4.44371	7.76487	8.45748	8.83823	4.43918	4.79318	5.43176	9.34377	9.03487	9.11118
TG(18:1_17:1_20:2)	TG	TG		55	4	TG(55:4)	914.817	23.02	4.72557	5.16709	4.70106	5.55727	5.17472	2.71898	2.6392	2.87973	5.05381	5.55049	5.94733	2.51547	2.70985	2.99667	6.52574	7.23647	6.82224
TG(18:1_17:1_20:3)	TG	TG		55	5	TG(55:5)	912.801	22.83	3.09742	3.50298	3.03106	3.4335	3.27115	1.58145	1.56573	1.67406	3.69174	3.99687	3.86254	1.50758	1.59196	1.65468	4.65878	4.28819	4.67597
TG(18:1_17:1_24:2)	TG	TG		59	4	TG(59:4)	970.88	23.44	0.737413	0.718545	0.940029	0.768216	0.861358	0.168465	0.183137	0.235014	0.460766	0.627699	0.77132	0.14159	0.16962	0.203011	1.2519	1.4538	1.72252
TG(18:1_18:1_18:1)	TG	TG		54	3	TG(54:3)	902.817	23.04	29.4242	31.2964	29.0667	32.5189	33.0763	28.8949	30.6141	31.4201	23.6133	27.2397	28.8313	28.3667	32.7594	33.8907	22.445	22.638	23.4948
TG(18:1_18:1_18:2)	TG	TG		54	4	TG(54:4)	900.801	22.87	23.8922	25.4507	24.3471	28.4978	25.4537	23.8183	23.1523	22.5583	22.2266	24.054	25.7352	23.0444	24.4486	26.6368	19.0246	19.9993	21.7532
TG(18:1_18:1_20:2)	TG	TG		56	4	TG(56:4)	928.833	23.13	11.6414	12.1649	11.6597	12.5838	12.3359	9.6394	9.95764	10.6955	9.81959	11.355	12.6595	8.17598	9.09704	9.91147	10.9402	11.4762	12.3346
TG(18:1_18:1_24:2)	TG	TG		60	4	TG(60:4)	984.895	23.54	1.6603	1.61383	1.67817	1.79724	1.93927	0.632453	0.708002	0.869217	1.09844	1.41683	1.87382	0.513397	0.667597	0.765526	2.46026	2.7936	2.95852
TG(18:1_18:2_18:2)	TG	TG		54	5	TG(54:5)	898.786	22.75	14.3123	16.6804	15.1128	16.8757	15.5805	13.445	13.7137	13.8181	14.1959	14.7264	15.7731	12.5475	13.3376	14.9402	13.1032	12.7656	12.9886
TG(18:1_18:2_20:3)	TG	TG		56	6	TG(56:6)	924.801	22.78	5.45729	6.41126	5.70324	6.44851	5.89417	5.03154	4.54346	4.84345	5.64134	6.23594	6.22144	4.17071	4.16728	4.65281	6.33071	5.60525	6.01874
TG(18:1_18:2_22:6)	TG	TG		58	9	TG(58:9)	946.786	22.52	0.721096	0.751394	0.706661	0.76521	0.664366	1.11875	1.0912	1.28705	0.448349	0.48518	0.561017	0.729414	0.785083	0.87952	0.265405	0.275712	0.276179
TG(18:1_20:3_22:4)	TG	TG		60	8	TG(60:8)	976.833	22.8	0.637461	0.778839	0.717322	0.744835	0.761112	0.649867	0.711026	0.741277	0.732284	0.726159	0.735678	0.428652	0.427166	0.465946	0.959742	0.8841	0.853038
TG(18:1_20:3_22:6)	TG	TG		60	10	TG(60:10)	972.801	22.59	0.180818	0.191857	0.206298	0.204513	0.207967	0.323484	0.274468	0.290612	0.122619	0.175701	0.16836	0.173896	0.151907	0.186988	0.104986	0.12031	0.129439
TG(18:1_20:3_24:2)	TG	TG		62	6	TG(62:6)	1008.9	23.37	0.78001	0.803578	0.788407	0.816057	0.852896	0.173935	0.190631	0.239737	0.495197	0.677099	0.847097	0.154874	0.184694	0.17476	1.45921	1.6415	1.79274
TG(18:1_22:3_22:6)	TG	TG		62	10	TG(62:10)	1000.83	22.73	0.0828217	0.0924871	0.0930998	0.0883946	0.0857644	0.114033	0.0934129	0.113284	0.0822096	0.0839577	0.0821949	0.045353	0.0594322	0.0676272	0.128654	0.104508	0.128907
TG(18:2_12:1_17:1)	TG	TG		47	4	TG(47:4)	802.692	22.19	0.908422	0.991228	0.983269	0.987997	0.981129	0.550941	0.492513	0.553336	1.2896	1.58386	1.66275	0.64535	0.730449	0.854997	0.753531	0.811282	0.871361
TG(18:2_13:0_14:1)	TG	TG		45	3	TG(45:3)	776.676	22.14	1.37713	1.4974	1.50191	1.46281	1.42492	0.701197	0.658706	0.690315	2.0526	2.51328	2.48314	0.95654	1.03636	1.16325	1.18267	1.26722	1.37722
TG(18:2_14:1_14:1)	TG	TG		46	4	TG(46:4)	788.676	22.12	1.9249	2.11931	2.07683	2.07804	2.00236	2.08672	1.95111	1.9488	2.62778	2.99662	3.02159	2.2854	2.45057	2.65313	0.826353	0.929474	1.01869
TG(18:2_14:1_14:2)	TG	TG		46	5	TG(46:5)	786.661	21.93	0.181465	0.176861	0.173251	0.175177	0.184894	0.16741	0.1419	0.147883	0.264279	0.281916	0.278611	0.200592	0.193146	0.222384	0.0732463	0.0751329	0.0842333
TG(18:2_14:1_17:1)	TG	TG		49	4	TG(49:4)	830.723	22.38	3.22386	3.56367	3.64137	3.5278	3.55988	1.711	1.51369	1.82364	4.11049	5.17554	5.27232	2.08398	2.22005	2.74086	3.49813	3.45591	3.88831
TG(18:2_14:1_18:2)	TG	TG		50	5	TG(50:5)	842.723	22.38	5.15855	5.69592	5.95974	5.80928	5.57171	5.05106	4.42495	5.53466	5.78044	7.14514	7.35024	5.06711	5.56151	6.93754	3.20122	3.0604	3.39583
TG(18:2_14:1_22:6)	TG	TG		54	9	TG(54:9)	890.723	22.14	0.112037	0.125516	0.146501	0.137498	0.119762	0.281474	0.294044	0.303847	0.0587796	0.0745948	0.0807723	0.158176	0.179141	0.199094	0.00110618	0.00309738	0.00210178
TG(18:3_14:1_17:1)	TG	TG		49	5	TG(49:5)	828.708	22.26	0.521763	0.576162	0.586382	0.557382	0.54367	0.312873	0.301178	0.321905	0.72125	0.913679	0.950841	0.360973	0.392429	0.492174	0.408908	0.458521	0.489052
TG(18:3_14:1_18:2)	TG	TG		50	6	TG(50:6)	840.708	22.19	0.680601	0.729436	0.76161	0.746128	0.731432	0.788818	0.774926	0.833497	0.774251	0.97055	1.00293	0.724775	0.797768	0.949837	0.309261	0.318912	0.336425
TG(19:1_18:1_18:1)	TG	TG		55	3	TG(55:3)	916.833	23.18	4.67527	4.73761	4.808	5.26186	5.59927	2.54475	2.64711	3.13122	4.01255	4.99056	5.56622	2.51805	2.86209	3.3514	5.74092	5.97127	6.61578
TG(19:1_18:1_20:2)	TG	TG		57	4	TG(57:4)	942.848	23.23	2.10743	2.05602	2.14728	2.29124	2.27087	0.971389	1.02775	1.14429	1.71191	2.13248	2.45745	0.755948	0.794345	0.941621	3.05724	3.21977	3.54474
TG(19:1_22:3_24:2)	TG	TG		65	6	TG(65:6)	1050.94	23.75	0.0636063	0.064619	0.0641339	0.0749669	0.0752432	0.00282586	0.00296386	0.00483893	0.0269374	0.0376073	0.0492758	0.00266543	0.00228402	0.00311139	0.141311	0.170862	0.187409
TG(20:1_18:1_22:3)	TG	TG		60	5	TG(60:5)	982.88	23.37	1.86125	1.67275	1.64342	1.68363	1.80409	0.58052	0.650305	0.739324	1.15748	1.48549	1.79871	0.485764	0.571235	0.61028	2.53985	2.82271	3.18208
TG(20:2_17:1_22:3)	TG	TG		59	6	TG(59:6)	966.848	23.04	0.752265	0.792791	0.727907	0.805295	0.763073	0.213697	0.206711	0.226759	0.759066	0.865836	0.90973	0.177228	0.206992	0.189363	1.42147	1.48671	1.50368
TG(20:2_22:2_22:3)	TG	TG		64	7	TG(64:7)	1034.91	23.39	0.34378	0.380097	0.379896	0.363714	0.395678	0.0536002	0.0806644	0.0748633	0.2023	0.266192	0.319045	0.0435051	0.0493174	0.0431124	0.7333	0.807942	0.893257
TG(20:2_22:4_24:2)	TG	TG		66	8	TG(66:8)	1060.93	23.44	0.174895	0.196905	0.194566	0.206833	0.241676	0.0243934	0.0242804	0.0252294	0.0889281	0.122078	0.140967	0.0101392	0.0162046	0.0217704	0.409459	0.47082	0.476623
TG(24:1_20:2_22:4)	TG	TG		66	7	TG(66:7)	1062.94	23.66	0.129313	0.120893	0.129597	0.145574	0.14214	0.0168492	0.0154986	0.0163462	0.0547178	0.0824827	0.101767	0.00373706	0.0041037	0.0125747	0.258344	0.306043	0.337287
TG(24:1_22:4_22:4)	TG	TG		68	9	TG(68:9)	1086.94	23.49	0.100089	0.0884234	0.104841	0.0980779	0.113433	0.00453612	0.00551993	0.00761487	0.0400552	0.0510376	0.0587006	0.00314781	0.00287024	0.00386563	0.251774	0.242405	0.274009
TG(25:1_18:1_20:2)	TG	TG		63	4	TG(63:4)	1026.94	23.94	0.106216	0.0934021	0.0955302	0.106171	0.117746	0.014408	0.01639	0.0258227	0.0422492	0.0679736	0.0991022	0.0103159	0.0126607	0.0189279	0.19274	0.235047	0.275197
TG(25:1_18:1_22:3)	TG	TG		65	5	TG(65:5)	1052.96	23.99	0.0350349	0.0294889	0.0321104	0.036267	0.0411577	0.00300284	0.00341278	0.0063628	0.0186044	0.0303892	0.0422427	0.00118802	0.00323376	0.00336395	0.0993669	0.125343	0.152199
TG(26:0_16:0_18:1)	TG	TG		60	1	TG(60:1)	990.942	24.53	0.0325265	0.0269785	0.0315319	0.0373175	0.0438927	0.0116438	0.0128181	0.0251368	0.0110416	0.0235278	0.0420879	0.0132543	0.0265813	0.0410351	0.0292482	0.0454251	0.0648315
TG(26:1_16:0_18:1)	TG	TG		60	2	TG(60:2)	988.927	24.11	0.369033	0.286052	0.324598	0.36039	0.463108	0.130825	0.159377	0.253612	0.13894	0.23038	0.381008	0.116031	0.184509	0.258929	0.413733	0.54805	0.728723
TG(26:1_16:1_18:1)	TG	TG		60	3	TG(60:3)	986.911	23.8	1.17047	1.00083	1.10294	1.24727	1.41509	0.423576	0.484833	0.672061	0.562032	0.775737	1.18091	0.343229	0.478806	0.627634	1.58181	1.83147	2.12978
TG(26:1_18:0_18:1)	TG	TG		62	2	TG(62:2)	1016.96	24.46	0.0569272	0.0458175	0.0542967	0.0600809	0.072123	0.0220711	0.0283569	0.0473596	0.0215515	0.04046	0.0651063	0.0183131	0.0318471	0.0468262	0.0640064	0.0933112	0.125544
TG(26:1_18:1_18:1)	TG	TG		62	3	TG(62:3)	1014.94	24.08	0.299831	0.235003	0.261399	0.275793	0.354702	0.106198	0.130654	0.189351	0.127143	0.187805	0.272747	0.0787844	0.110537	0.138948	0.367427	0.495091	0.640735
TG(26:1_18:1_18:2)	TG	TG		62	4	TG(62:4)	1012.93	23.77	0.510088	0.473678	0.497409	0.552581	0.642031	0.157061	0.185566	0.232289	0.263634	0.384643	0.562499	0.115843	0.155229	0.195557	0.763434	0.936559	1.11485
TG(26:1_18:1_20:1)	TG	TG		64	3	TG(64:3)	1042.97	24.41	0.0359823	0.0275843	0.0287254	0.0358489	0.0394304	0.0108854	0.0135751	0.0186477	0.0146191	0.0221382	0.036996	0.00644327	0.0100582	0.0142907	0.0556202	0.0771278	0.0987232
TG(26:1_18:1_20:2)	TG	TG		64	4	TG(64:4)	1040.96	24.08	0.0961452	0.0801955	0.0866051	0.099717	0.119515	0.0244626	0.0295789	0.0435793	0.041036	0.06431	0.100341	0.0154399	0.0214365	0.0287618	0.147758	0.188703	0.249042
TG(26:1_18:1_22:3)	TG	TG		66	5	TG(66:5)	1066.97	24.15	0.0398648	0.0314963	0.0348753	0.0384987	0.0507835	0.00567368	0.00731113	0.00970318	0.0153956	0.0256009	0.0377719	0.0030064	0.00398895	0.00578197	0.0710209	0.0941985	0.121177
TG(26:1_18:1_22:4)	TG	TG		66	6	TG(66:6)	1064.96	23.87	0.0900741	0.079493	0.0841755	0.0972237	0.116915	0.00995133	0.0134549	0.0160223	0.039693	0.0574467	0.0827154	0.007633	0.00797429	0.0117044	0.177018	0.224278	0.26196
TG(28:0_18:1_22:6)	TG	TG		68	7	TG(68:7)	1090.97	23.89	0.0358656	0.0288133	0.0337572	0.0383517	0.0426757	0.00161389	0.00249919	0.00393251	0.0177254	0.0192262	0.0277245	0.00121615	0.00207636	0.00196567	0.0707698	0.0902954	0.112426
TG(4:0_14:0_16:0)	TG	TG		34	0	TG(34:0)	628.551	21.29	0.154833	0.155355	0.162079	0.152966	0.158978	0.108017	0.0927757	0.0912609	0.129746	0.133669	0.133885	0.170125	0.201329	0.206852	0.151189	0.159439	0.191419
TG(4:0_14:0_16:1)	TG	TG		34	1	TG(34:1)	626.535	20.62	0.420669	0.391401	0.389491	0.386974	0.437435	0.291006	0.240922	0.240466	0.383263	0.399895	0.382775	0.42824	0.48893	0.541029	0.366908	0.421219	0.456109
TG(4:0_16:0_16:1)	TG	TG		36	1	TG(36:1)	654.567	21.31	0.485247	0.464923	0.465255	0.482618	0.490064	0.360512	0.310472	0.29408	0.428439	0.453484	0.436643	0.50998	0.59268	0.62641	0.416117	0.439431	0.435334
TG(4:0_16:1_16:1)	TG	TG		36	2	TG(36:2)	652.551	20.81	0.536387	0.493269	0.505767	0.482534	0.492328	0.396307	0.357345	0.363793	0.481862	0.517646	0.515617	0.558183	0.639954	0.693753	0.358959	0.411253	0.41301
TG(4:0_16:1_18:1)	TG	TG		38	2	TG(38:2)	680.582	21.33	0.39497	0.363856	0.376914	0.383896	0.384178	0.304576	0.269286	0.262976	0.376172	0.413036	0.403253	0.414642	0.4766	0.479626	0.27195	0.29895	0.293778
TG(8:0_12:0_18:1)	TG	TG		38	1	TG(38:1)	682.598	21.76	0.202721	0.168238	0.175036	0.17624	0.176076	0.124357	0.0955744	0.0917663	0.206775	0.212675	0.215042	0.196521	0.21751	0.228346	0.123028	0.123207	0.133458
TG(O-18:1_6:0_16:0)	TG	TG		40	1	TG(O-40:1)	696.65	22.07	0.267449	0.26067	0.276298	0.269964	0.291941	0.19402	0.164864	0.160288	0.181281	0.223534	0.251565	0.123048	0.150477	0.172794	0.342625	0.310657	0.233308
TG(O-20:4_6:0_18:1)	TG	TG		44	5	TG(O-44:5)	744.65	21.69	0.133921	0.141913	0.145375	0.135241	0.148225	0.0326255	0.0311475	0.0294216	0.155864	0.18386	0.180659	0.0193398	0.0219312	0.0255292	0.264516	0.278729	0.303897
