# Supplementary material for: Hepatoviruses promote very-long-chain fatty acid and sphingolipid synthesis for viral RNA replication and quasi-enveloped virus release
Source: Sci Adv. 2023 Oct 20;9(42):eadj4198. doi: 10.1126/sciadv.adj4198 (PMC10588952; doi:10.1126/sciadv.adj4198)
Supplement: Supplementary file 2 — Tables S1 to S5 [file sciadv.adj4198_tables_s1_to_s5.zip › adj4198_Table_S2.xlsx]

## Sheet: 2 norm data HSD17B12-KO cells
Lipids	Main Class	Class	fatty acids	total carbon	total double-bond	sum name	Precursor Mz	Retention Time	QC01	QC02	QC03	sgCtrl01	sgCtrl02	sgCtrl03	HSD17B12KO01	HSD17B12KO02	HSD17B12KO03
Cer(d16:0_16:0)	Cer	Cer		32	0	Cer(d32:0)	512.504	16.29	0.384699	0.440222	0.498529	0.261733	0.176192	0.17253	0.623862	0.499474	0.648424
Cer(d16:0_22:0)	Cer	Cer		38	0	Cer(d38:0)	596.598	21.17	0.108363	0.151561	0.233801	0.1915	0.167844	0.2103	0.0722528	0.0589281	0.101606
Cer(d16:0_24:0)	Cer	Cer		40	0	Cer(d40:0)	624.629	21.6	0.230401	0.293776	0.406282	0.524741	0.415412	0.559409	0.0554285	0.0726044	0.0960305
Cer(d16:0_24:1)	Cer	Cer		40	1	Cer(d40:1)-1	622.613	21.15	1.24205	1.07332	1.26497	1.66377	1.37398	1.39804	0.443198	0.415064	0.362933
Cer(d16:1_14:0)	Cer	Cer		30	1	Cer(d30:1)	482.457	12.84	0.177245	0.257856	0.236717	0.105788	0.120383	0.15887	0.304022	0.337675	0.385543
Cer(d16:1_22:1)	Cer	Cer		38	2	Cer(d38:2)-1	592.566	20.13	0.256873	0.255791	0.28065	0.0878523	0.173761	0.170058	0.399985	0.332217	0.401359
Cer(d16:1_23:1)	Cer	Cer		39	2	Cer(d39:2)-1	606.582	20.58	0.22726	0.246353	0.274185	0.0721979	0.0980475	0.122967	0.336703	0.292282	0.31924
Cer(d16:1_24:1)	Cer	Cer		40	2	Cer(d40:2)-1	620.598	20.91	5.63877	5.14194	6.18262	3.28477	5.0546	4.57591	5.19176	5.06098	5.46525
Cer(d17:1_14:0)	Cer	Cer		31	1	Cer(d31:1)	496.472	13.98	0.294665	0.273344	0.33028	0.0346009	0.0493415	0.0620866	0.501323	0.474221	0.463932
Cer(d17:1_16:0)	Cer	Cer		33	1	Cer(d33:1)	524.504	16.62	2.37666	2.83438	3.41627	0.356378	0.472656	0.470871	4.01975	4.39503	4.87829
Cer(d17:1_20:0)	Cer	Cer		37	1	Cer(d37:1)-1	580.566	20.63	0.198953	0.255196	0.339883	0.0378032	0.0539557	0.0469724	0.306249	0.39265	0.434414
Cer(d17:1_22:0)	Cer	Cer		39	1	Cer(d39:1)	608.598	21.24	0.705158	0.809283	1.13585	0.201557	0.269725	0.266747	0.807889	1.08921	1.17449
Cer(d17:1_24:0)	Cer	Cer		41	1	Cer(d41:1)	636.629	21.65	1.53543	1.86075	2.39397	1.07886	1.47792	1.50426	1.45262	1.79025	2.171
Cer(d17:1_24:1)	Cer	Cer		41	2	Cer(d41:2)	634.613	21.2	2.61175	2.60426	3.30439	1.07003	1.61641	1.50255	2.98131	2.81957	3.38616
Cer(d18:0_16:0)-1	Cer	Cer		34	0	Cer(d34:0)-1	540.535	19.07	1.00499	1.16562	1.62344	1.33955	1.09842	1.17497	0.731123	0.688874	0.99858
Cer(d18:0_16:0)-2	Cer	Cer		34	0	Cer(d34:0)-2	540.535	19.5	0.656187	0.813252	1.01473	0.813968	1.15356	1.05858	0.318663	0.410167	0.460568
Cer(d18:0_24:1)	Cer	Cer		42	1	Cer(d42:1)-1	650.645	21.57	0.74678	0.875942	1.25502	1.75232	1.10753	1.28928	0.0380363	0.0546716	0.0752032
Cer(d18:1_16:0)-1	Cer	Cer		34	1	Cer(d34:1)-1	538.519	17.56	0.193775	0.200786	0.217792	0.0164694	0.0246938	0.0186996	0.532988	0.472038	0.588061
Cer(d18:1_16:0)-2	Cer	Cer		34	1	Cer(d34:1)-2	538.519	18.01	11.1234	13.5041	16.7174	5.11447	6.83922	6.2208	15.3115	16.4901	17.6323
Cer(d18:1_17:0)	Cer	Cer		35	1	Cer(d35:1)-1	552.535	19.36	0.512651	0.56245	0.799942	0.109781	0.196364	0.176199	0.716232	0.86239	0.888979
Cer(d18:1_18:0)	Cer	Cer		36	1	Cer(d36:1)	566.551	20.13	1.83095	2.07404	2.78996	0.818601	1.6719	1.60944	1.92033	2.30771	2.8801
Cer(d18:1_20:0)	Cer	Cer		38	1	Cer(d38:1)	594.582	20.96	1.3597	1.51859	1.98968	0.701979	1.23847	1.17585	1.34976	1.50206	1.94319
Cer(d18:1_22:0)	Cer	Cer		40	1	Cer(d40:1)-2	622.613	21.46	2.43014	3.06581	3.65137	2.33347	3.39549	3.67306	1.92107	2.38452	3.1404
Cer(d18:1_24:0)	Cer	Cer		42	1	Cer(d42:1)-2	650.645	21.81	3.40148	3.68885	4.37099	5.55115	5.89581	6.36674	1.30056	1.53585	1.92849
Cer(d18:1_24:3)	Cer	Cer		42	4	Cer(d42:4)	644.598	20.65	0.31861	0.316812	0.335912	0.178056	0.251921	0.211679	0.391257	0.291349	0.292404
Cer(d18:1_26:0)	Cer	Cer		44	1	Cer(d44:1)	678.676	22.09	0.201251	0.228215	0.272008	0.608036	0.67504	0.781609	0.020971	0.0140309	0.0458363
Cer(d18:1_26:1)	Cer	Cer		44	2	Cer(d44:2)	676.66	21.76	0.999636	1.04227	1.26505	1.6281	2.13964	2.15471	0.209482	0.245598	0.204879
Cer(d18:2_14:0)	Cer	Cer		32	2	Cer(d32:2)	508.472	13.2	0.19683	0.205336	0.210536	0.0405182	0.0287082	0.0210194	0.377013	0.307199	0.311786
Cer(d18:2_15:0)	Cer	Cer		33	2	Cer(d33:2)	522.488	14.4	0.0512435	0.0608683	0.0616419	0.0580931	0.0684581	0.0793572	0.158957	0.126095	0.108176
Cer(d18:2_16:0)-1	Cer	Cer		34	2	Cer(d34:2)-1	536.504	15.67	2.32997	2.32646	2.5114	0.366033	0.369518	0.33439	5.12846	4.7195	4.81049
Cer(d18:2_16:0)-2	Cer	Cer		34	2	Cer(d34:2)-2	536.504	16.31	0.760797	0.86645	0.964184	0.137307	0.216384	0.212551	1.60889	1.50508	1.66201
Cer(d18:2_18:0)-1	Cer	Cer		36	2	Cer(d36:2)-1	564.535	18.46	1.11675	1.08869	1.18896	0.335101	0.42986	0.377301	1.85892	1.65962	1.69376
Cer(d18:2_18:0)-2	Cer	Cer		36	2	Cer(d36:2)-2	564.535	19.12	0.4486	0.427055	0.523857	0.152744	0.309119	0.260005	0.634373	0.619203	0.6672
Cer(d18:2_20:0)-1	Cer	Cer		38	2	Cer(d38:2)-2	592.566	20.32	0.464568	0.48023	0.465972	0.126472	0.193859	0.178471	0.624179	0.638084	0.636286
Cer(d18:2_20:0)-2	Cer	Cer		38	2	Cer(d38:2)-3	592.566	20.54	0.218765	0.237766	0.268049	0.0559967	0.124205	0.0939689	0.291309	0.256483	0.280347
Cer(d18:2_21:0)	Cer	Cer		39	2	Cer(d39:2)-2	606.582	20.72	0.143296	0.183341	0.132534	0.015587	0.0249676	0.00803295	0.259564	0.26302	0.324545
Cer(d18:2_22:0)	Cer	Cer		40	2	Cer(d40:2)-2	620.598	20.91	6.5602	6.04124	7.26207	3.62186	5.78405	5.31486	6.19429	5.97685	6.96854
Cer(d18:2_22:1)-1	Cer	Cer		40	3	Cer(d40:3)-1	618.582	20.3	0.463548	0.469976	0.429058	0.156603	0.202161	0.194091	0.553612	0.523383	0.586231
Cer(d18:2_22:1)-2	Cer	Cer		40	3	Cer(d40:3)-2	618.582	20.51	0.181141	0.179416	0.172065	0.0775443	0.0999815	0.106183	0.250373	0.215279	0.256921
Cer(d18:2_23:1)-1	Cer	Cer		41	3	Cer(d41:3)-1	632.598	20.7	0.451802	0.466049	0.456372	0.0933586	0.114071	0.111002	0.681754	0.735929	0.755996
Cer(d18:2_23:1)-2	Cer	Cer		41	3	Cer(d41:3)-2	632.598	20.84	0.528783	0.496715	0.455625	0.0814129	0.202876	0.121058	0.744664	0.659134	0.676825
Cer(d18:2_24:0)	Cer	Cer		42	2	Cer(d42:2)	648.629	21.41	8.1055	6.70619	8.8931	9.52362	12.3322	11.3423	4.76116	4.8314	5.57981
Cer(d18:2_24:1)-1	Cer	Cer		42	3	Cer(d42:3)-1	646.613	20.98	3.81501	3.79657	4.13086	3.05913	3.63216	3.25535	4.07703	3.88988	4.38472
Cer(d18:2_24:1)-2	Cer	Cer		42	3	Cer(d42:3)-2	646.613	21.13	2.10374	1.93219	2.80435	1.60748	2.9524	2.43189	1.46091	1.59408	1.23697
Cer(d18:2_26:1)	Cer	Cer		44	3	Cer(d44:3)	674.645	21.46	0.849921	0.834712	0.833824	1.01492	1.65225	1.50648	0.283268	0.276196	0.29124
Cer(d19:1_16:0)	Cer	Cer		35	1	Cer(d35:1)-2	552.535	18.84	0.9162	0.957792	1.07522	0.195608	0.41196	0.38088	1.40845	1.48529	1.57876
Cer(d19:1_18:0)	Cer	Cer		37	1	Cer(d37:1)-2	580.566	20.44	0.409613	0.418965	0.525376	0.0938223	0.220315	0.193149	0.499023	0.536901	0.596781
Cer(d19:1_24:0)	Cer	Cer		43	1	Cer(d43:1)	664.66	21.88	0.607665	0.638487	0.854939	0.981945	1.49425	1.47597	0.195061	0.296804	0.278418
Cer(d19:1_24:1)	Cer	Cer		43	2	Cer(d43:2)	662.645	21.53	1.56651	1.6228	1.9708	1.46553	1.94385	2.00962	1.10001	1.10661	1.26423
Cer(d19:2_24:1)	Cer	Cer		43	3	Cer(d43:3)	660.629	21.27	0.605596	0.6076	0.658551	0.334029	0.509348	0.520952	0.628473	0.597888	0.72971
Cer(m17:0_16:0)	Cer	Cer		33	0	Cer(m33:0)	510.524	19.9	0.0835462	0.0836429	0.0944482	0.101254	0.113954	0.0984594	0.0697309	0.0542564	0.0636739
Cer(m17:1_16:1)	Cer	Cer		33	2	Cer(m33:2)	506.493	11.38	0.0407213	0.0416924	0.0465394	0.00910581	0.00587433	0.00372543	0.0707398	0.0601235	0.0683694
Cer(m18:0_22:0)	Cer	Cer		40	0	Cer(m40:0)	608.634	21.81	0.20601	0.202767	0.244409	0.200951	0.333919	0.356533	0.104833	0.125984	0.113819
Cer(m18:0_24:0)	Cer	Cer		42	0	Cer(m42:0)	636.665	22.09	0.192857	0.195129	0.165649	0.293253	0.395661	0.447619	0.0201431	0.0230701	0.0433167
Cer(m18:0_24:1)	Cer	Cer		42	1	Cer(m42:1)	634.65	21.79	0.604931	0.606736	0.59793	0.696326	1.11381	1.07532	0.169558	0.190398	0.195259
Cer(m18:1_16:0)	Cer	Cer		34	1	Cer(m34:1)	522.524	18.2	0.122282	0.104336	0.125302	0.00946701	0.00382785	0.00596511	0.262609	0.228924	0.232117
Cer(m18:1_18:0)	Cer	Cer		36	1	Cer(m36:1)	550.556	20.23	0.288056	0.289061	0.318343	0.0644442	0.117501	0.138876	0.45136	0.395482	0.357171
Cer(m18:1_20:0)	Cer	Cer		38	1	Cer(m38:1)	578.587	20.98	0.195616	0.194716	0.208855	0.0799397	0.135175	0.158855	0.235881	0.193692	0.27895
Cer(m18:1_24:1)	Cer	Cer		42	2	Cer(m42:2)	632.634	21.46	0.358271	0.423072	0.438312	0.304197	0.309561	0.329215	0.333532	0.313715	0.369
CE(14:0)	CE	CE		14	0	CE(14:0)	614.587	23.39	10.099	11.8631	12.4888	7.88787	8.33097	8.18926	14.8167	16.5446	17.0696
CE(16:0)	CE	CE		16	0	CE(16:0)	642.618	23.77	14.0967	12.8386	19.4894	12.0923	13.7954	14.1768	17.2198	20.1977	27.5509
CE(16:1)	CE	CE		16	1	CE(16:1)	640.603	23.34	216.41	216.59	247.217	117.614	118.966	112.099	344.354	375.576	365.159
CE(16:2)	CE	CE		16	2	CE(16:2)	638.587	23.04	7.74136	8.5431	9.74445	3.00073	3.98419	2.16647	21.6075	19.8012	20.2027
CE(17:0)	CE	CE		17	0	CE(17:0)	656.634	23.86	4.2981	5.60283	6.73342	2.53623	2.72087	2.88122	11.3023	13.0903	14.4236
CE(17:1)	CE	CE		17	1	CE(17:1)	654.618	23.53	22.5024	26.392	32.5914	11.5231	13.2414	12.6577	48.7363	52.9362	54.4789
CE(17:2)	CE	CE		17	2	CE(17:2)	652.603	23.25	2.43064	3.40746	3.58617	1.52193	0.853084	0.907016	5.58361	7.74937	6.93457
CE(18:1)	CE	CE		18	1	CE(18:1)	668.634	23.7	261.895	340.429	363.948	398.083	416.239	464.95	245.342	270.815	287.525
CE(18:2)	CE	CE		18	2	CE(18:2)	666.618	23.37	276.573	302.449	322.189	314.808	302.125	305.168	242.313	259.979	256.832
CE(18:3)	CE	CE		18	3	CE(18:3)	664.603	23.16	27.5343	30.2612	34.7376	17.459	22.9332	18.5139	40.5671	46.1992	34.9308
CE(19:1)	CE	CE		19	1	CE(19:1)	682.65	23.79	7.4123	9.77008	10.6307	12.1572	11.9592	12.4708	6.7958	7.43669	8.41368
CE(19:2)	CE	CE		19	2	CE(19:2)	680.634	23.56	19.2503	22.6457	27.7283	25.0159	27.1526	26.2161	16.4578	16.1503	17.5234
CE(19:3)	CE	CE		19	3	CE(19:3)	678.618	23.3	20.2087	23.0751	25.13	21.6333	18.3122	17.7759	22.0679	21.7927	20.665
CE(20:2)	CE	CE		20	2	CE(20:2)	694.65	23.72	68.9472	86.7027	93.1363	126.104	130.059	137.748	32.5355	34.977	40.2055
CE(20:3)	CE	CE		20	3	CE(20:3)	692.634	23.49	180.221	218.043	234.705	274.675	235.698	265.198	106.196	102.603	110.612
CE(20:4)	CE	CE		20	4	CE(20:4)	690.618	23.18	41.5141	53.1953	50.0576	53.2058	42.7824	38.7164	40.3199	40.7259	42.3338
CE(20:5)	CE	CE		20	5	CE(20:5)	688.603	22.92	5.58772	4.75443	8.30817	8.98162	5.14655	7.26313	4.92191	4.51331	5.76346
CE(21:2)	CE	CE		21	2	CE(21:2)	708.665	23.86	2.86305	3.58089	4.2032	6.16879	5.96317	6.12094	1.48718	1.54252	1.67807
CE(21:3)	CE	CE		21	3	CE(21:3)	706.65	23.58	19.0945	20.4985	23.5084	29.9457	24.9906	25.4894	10.661	10.6874	11.2576
CE(21:4)	CE	CE		21	4	CE(21:4)	704.634	23.27	4.26184	6.13008	4.8887	6.32463	4.42558	4.71714	1.34689	1.34784	1.65699
CE(22:1)	CE	CE		22	1	CE(22:1)	724.697	24.45	3.0836	3.90628	5.46137	7.9981	9.32749	9.99774	1.87458	2.06733	2.59754
CE(22:2)	CE	CE		22	2	CE(22:2)	722.681	24.08	12.4816	16.1395	20.07	31.3638	31.0271	33.531	3.96395	4.32624	5.42587
CE(22:3)	CE	CE		22	3	CE(22:3)	720.665	23.77	50.636	50.8901	64.1647	106.353	92.8479	90.6538	16.4761	15.6998	18.8355
CE(22:4)	CE	CE		22	4	CE(22:4)	718.65	23.44	46.4791	52.4333	59.2345	93.4759	76.5843	72.5925	30.5762	26.4637	32.3467
CE(22:5)	CE	CE		22	5	CE(22:5)	716.634	23.27	65.038	71.6851	67.7952	79.8538	72.8724	67.4024	50.5978	45.1238	38.0276
CE(22:6)	CE	CE		22	6	CE(22:6)	714.618	23.01	265.28	267.903	272.937	525.727	365.394	302.194	116.81	100.288	124.993
CE(23:2)	CE	CE		23	2	CE(23:2)	736.697	24.22	0.935545	1.20195	1.47477	2.28472	2.51609	2.60986	0.586954	0.637482	0.735645
CE(24:1)	CE	CE		24	1	CE(24:1)	752.728	24.88	3.65892	4.84503	6.90988	14.8542	14.858	18.1555	0.854675	0.947749	1.15819
CE(24:2)	CE	CE		24	2	CE(24:2)	750.712	24.41	10.257	12.2651	17.1048	28.6685	33.9193	35.2171	2.89317	2.99589	3.8716
CE(24:3)	CE	CE		24	3	CE(24:3)	748.697	24.1	28.1877	32.8065	40.924	84.2572	74.446	76.8052	2.68319	2.95807	3.69507
CE(24:4)	CE	CE		24	4	CE(24:4)	746.681	23.82	44.8594	52.0545	60.0526	95.5907	88.1841	91.4377	6.97844	6.93406	7.84129
CE(24:5)	CE	CE		24	5	CE(24:5)	744.665	23.49	55.6789	61.3826	67.1468	113.232	82.1199	79.2565	18.7363	18.1116	18.3927
CE(24:6)	CE	CE		24	6	CE(24:6)	742.65	23.2	118.852	122.425	129.056	245.867	149.27	155.467	32.3749	29.9322	33.3026
CE(26:1)	CE	CE		26	1	CE(26:1)	780.759	25.35	1.98502	2.63446	3.37411	9.46103	9.83491	12.4513	0.178195	0.212989	0.252089
CE(26:2)	CE	CE		26	2	CE(26:2)	778.744	24.81	4.82464	6.24866	8.0603	15.9991	19.3778	22.6344	0.94702	0.873115	1.118
CE(26:3)	CE	CE		26	3	CE(26:3)	776.728	24.45	7.22496	8.26319	10.6675	21.5784	23.8836	25.9176	0.722975	0.754335	0.975898
CE(26:4)	CE	CE		26	4	CE(26:4)	774.712	24.12	21.3823	24.9109	31.6911	57.294	62.481	64.1599	2.05605	2.38448	2.95279
CE(26:5)	CE	CE		26	5	CE(26:5)	772.697	23.79	26.3083	26.6706	32.7312	57.374	46.9377	44.4626	7.35437	6.70874	8.22085
CE(26:6)	CE	CE		26	6	CE(26:6)	770.681	23.51	107.08	114.391	124.186	232.839	164.663	157.701	22.2777	21.4957	23.3665
CE(28:4)	CE	CE		28	4	CE(28:4)	802.744	24.48	1.97461	2.20491	2.90042	5.42974	6.68457	7.42418	0.208763	0.25819	0.291842
CE(28:5)	CE	CE		28	5	CE(28:5)	800.728	24.12	6.37009	6.97745	8.86641	17.1136	15.3624	15.5704	1.32267	1.54983	1.84075
CE(28:6)	CE	CE		28	6	CE(28:6)	798.712	23.82	14.9218	17.2059	18.5	36.3133	27.6873	29.1386	2.18435	2.24648	2.77057
CE(30:5)	CE	CE		30	5	CE(30:5)	828.759	24.48	0.829579	0.867204	1.19635	2.08912	2.42515	2.58992	0.333192	0.383386	0.487437
CE(30:6)	CE	CE		30	6	CE(30:6)	826.744	24.15	2.69311	2.60343	3.12949	5.71428	6.96147	7.06258	0.163248	0.087312	0.231142
DG(12:0_14:0)	DG	DG		26	0	DG(26:0)	502.447	14.66	0.0578813	0.069134	0.0716833	0.0118704	0.0289176	0.029278	0.0895183	0.0773565	0.125309
DG(14:0_14:0)	DG	DG		28	0	DG(28:0)	530.478	17.37	0.378736	0.329327	0.407402	0.124252	0.20358	0.195769	0.608662	0.618701	0.763019
DG(14:0_18:3)	DG	DG		32	3	DG(32:3)-1	580.494	16.97	0.566972	0.57911	0.678434	0.292654	0.442008	0.456789	0.799326	0.715284	0.76204
DG(14:0_22:6)	DG	DG		36	6	DG(36:6)	630.509	17.02	0.240237	0.237337	0.261198	0.204191	0.229875	0.247985	0.201805	0.251173	0.24707
DG(15:0_14:0)-1	DG	DG		29	0	DG(29:0)-1	544.494	18.25	0.392999	0.465396	0.49048	0.127518	0.248343	0.265853	0.568234	0.716965	0.816496
DG(15:0_14:0)-2	DG	DG		29	0	DG(29:0)-2	544.494	18.72	0.384268	0.44247	0.505611	0.12344	0.137688	0.132141	0.623575	0.666701	0.785452
DG(15:0_15:0)	DG	DG		30	0	DG(30:0)-1	558.509	19.5	0.212028	0.25991	0.228139	0.0151372	0.036811	0.0408584	0.293197	0.378224	0.466093
DG(15:0_16:0)-1	DG	DG		31	0	DG(31:0)-1	572.525	20.21	2.52001	2.9185	3.27712	1.03029	1.54631	1.65636	4.01894	4.07731	4.54283
DG(15:0_16:0)-2	DG	DG		31	0	DG(31:0)-2	572.525	20.39	1.96783	2.23293	2.16212	1.02221	0.941894	0.961835	2.69978	3.16542	3.71317
DG(15:0_16:1)-1	DG	DG		31	1	DG(31:1)-1	570.509	18.48	1.64619	1.86009	1.96651	0.361461	0.898697	1.04694	2.56396	2.49217	2.96334
DG(15:0_16:1)-2	DG	DG		31	1	DG(31:1)-2	570.509	19.03	2.71917	2.98466	3.23932	0.543892	1.29091	1.52772	3.24072	3.4724	4.13529
DG(15:0_16:1)-3	DG	DG		31	1	DG(31:1)-3	570.509	19.36	1.35244	1.50751	1.65706	0.261998	0.532226	0.586312	2.04699	2.27795	2.51251
DG(15:0_20:3)	DG	DG		35	3	DG(35:3)-1	622.54	20.28	0.703741	0.654923	0.798978	0.64035	0.762423	0.747825	0.729298	0.735453	0.809936
DG(15:0_20:4)	DG	DG		35	4	DG(35:4)	620.525	19.1	0.123342	0.137779	0.131293	0.071431	0.107744	0.0987797	0.146344	0.155951	0.173696
DG(16:0_14:0)	DG	DG		30	0	DG(30:0)-2	558.509	19.83	5.36551	5.92347	6.65893	2.52077	4.82758	4.50995	7.09836	7.79016	8.81842
DG(16:0_14:1)	DG	DG		30	1	DG(30:1)-1	556.494	17.61	6.72333	6.65705	7.12273	2.78785	4.29197	4.65694	10.1972	9.56693	12.0598
DG(16:0_16:0)	DG	DG		32	0	DG(32:0)	586.54	20.8	13.8333	16.8758	20.6569	10.6368	13.1229	15.4934	14.3985	17.3521	16.962
DG(16:0_16:1)	DG	DG		32	1	DG(32:1)-1	584.525	20.13	19.3415	21.6032	22.3855	21.2155	20.5321	19.6861	22.5256	21.8852	26.6496
DG(16:0_17:0)	DG	DG		33	0	DG(33:0)	600.556	20.98	5.65671	6.30337	7.27259	1.82302	3.99885	3.94992	7.43918	8.15657	9.02835
DG(16:0_18:1)	DG	DG		34	1	DG(34:1)	612.556	20.84	73.805	78.9175	71.479	72.7737	102.238	98.0906	48.0747	46.648	53.862
DG(16:0_18:3)	DG	DG		34	3	DG(34:3)-1	608.525	19.64	1.8927	2.15123	2.17384	1.85014	2.52074	2.59695	1.78467	1.76797	1.89311
DG(16:0_20:3)	DG	DG		36	3	DG(36:3)-1	636.556	20.68	5.27318	5.00077	5.4004	7.26495	7.35395	7.48856	2.76902	3.18901	3.49601
DG(16:0_20:5)	DG	DG		36	5	DG(36:5)-1	632.525	18.72	0.215303	0.177701	0.224977	0.164426	0.160202	0.196888	0.182014	0.164832	0.176663
DG(16:0_22:1)	DG	DG		38	1	DG(38:1)	668.619	21.74	0.859186	0.848582	0.920905	1.30752	1.81647	1.89152	0.183043	0.177459	0.185862
DG(16:0_22:6)	DG	DG		38	6	DG(38:6)	658.54	19.59	1.59379	1.6027	1.59926	1.75704	2.21485	2.04518	0.97626	0.916078	1.02175
DG(16:0_24:1)	DG	DG		40	1	DG(40:1)	696.65	22.05	0.222196	0.231138	0.274843	0.735008	0.912009	0.952251	0.00346906	0.0062286	0.00859363
DG(16:1_12:0)-1	DG	DG		28	1	DG(28:1)-1	528.462	14.94	0.378404	0.442139	0.444689	0.153752	0.193088	0.287117	0.639895	0.659885	0.821242
DG(16:1_12:0)-2	DG	DG		28	1	DG(28:1)-2	528.462	15.32	0.112482	0.12408	0.128816	0.033749	0.0767491	0.0808929	0.268974	0.246016	0.223009
DG(16:1_14:0)-2	DG	DG		30	1	DG(30:1)-2	556.494	18.01	2.88161	3.29413	3.47031	0.86966	1.92516	2.1926	4.3882	4.05418	4.68465
DG(16:1_14:0)-3	DG	DG		30	1	DG(30:1)-3	556.494	18.62	0.506095	0.402402	0.464484	0.118571	0.199847	0.25193	0.687605	0.623341	0.793996
DG(16:1_14:1)	DG	DG		30	2	DG(30:2)	554.478	15.34	0.647134	0.657091	0.739495	0.332934	0.524452	0.606683	0.836728	0.781579	0.871091
DG(16:1_16:1)-1	DG	DG		32	2	DG(32:2)-1	582.509	17.92	8.56753	9.68902	9.59243	6.60979	10.9763	12.8691	8.88858	7.80196	9.11359
DG(16:1_16:1)-2	DG	DG		32	2	DG(32:2)-2	582.509	18.27	9.40325	9.56216	11.0313	4.06662	8.41457	9.58208	10.5649	10.6406	12.6698
DG(16:1_16:1)-3	DG	DG		32	2	DG(32:2)-3	582.509	18.65	3.30896	3.63841	4.07438	1.04254	2.32023	2.50234	4.26538	4.09169	4.91519
DG(16:1_16:1)-4	DG	DG		32	2	DG(32:2)-4	582.509	19.43	0.606229	0.650967	0.844752	0.425304	0.632626	0.565996	0.69401	0.761345	0.763907
DG(16:1_17:0)	DG	DG		33	1	DG(33:1)	598.54	20.49	10.2187	10.8355	12.4999	4.32829	8.90263	9.62784	12.4552	12.8508	14.3601
DG(16:1_18:1)-1	DG	DG		34	2	DG(34:2)-1	610.54	20.04	46.3702	45.1723	49.1621	65.5497	74.0576	81.7871	19.3444	18.2225	23.6762
DG(16:1_18:1)-2	DG	DG		34	2	DG(34:2)-2	610.54	20.21	39.2797	41.3696	44.7052	55.8551	56.9112	60.3878	31.0193	28.0531	31.877
DG(16:1_18:2)-1	DG	DG		34	3	DG(34:3)-2	608.525	18.58	4.09668	4.29759	4.15519	5.0285	5.26696	5.47855	2.81492	2.46452	3.06087
DG(16:1_18:2)-2	DG	DG		34	3	DG(34:3)-3	608.525	18.95	2.96038	3.44137	3.47803	3.90615	3.44955	4.05025	3.12161	2.85302	3.28084
DG(16:1_18:2)-3	DG	DG		34	3	DG(34:3)-4	608.525	19.29	0.508846	0.676143	0.777852	0.822046	0.769687	0.869524	0.490437	0.561145	0.640484
DG(16:1_18:3)-1	DG	DG		34	4	DG(34:4)-1	606.509	17.26	0.155047	0.181271	0.148397	0.134574	0.167654	0.161339	0.241238	0.196824	0.211295
DG(16:1_18:3)-2	DG	DG		34	4	DG(34:4)-2	606.509	17.66	0.316902	0.270415	0.274119	0.208279	0.257301	0.271208	0.384656	0.3295	0.352792
DG(16:1_20:3)-1	DG	DG		36	4	DG(36:4)-1	634.54	19.69	0.791474	0.729666	0.795162	0.976441	1.29399	1.58663	0.397954	0.311668	0.338296
DG(16:1_20:3)-2	DG	DG		36	4	DG(36:4)-2	634.54	19.99	2.48666	2.44205	2.73124	2.42887	2.61663	2.63725	2.4123	2.15275	2.4188
DG(16:1_20:4)-1	DG	DG		36	5	DG(36:5)-2	632.525	17.99	0.360453	0.348733	0.406707	0.334722	0.441017	0.438781	0.293747	0.233472	0.3159
DG(16:1_20:4)-2	DG	DG		36	5	DG(36:5)-3	632.525	18.34	0.257545	0.278451	0.305984	0.180586	0.236217	0.304497	0.228383	0.204629	0.210759
DG(16:1_22:6)	DG	DG		38	7	DG(38:7)	656.525	17.61	0.291667	0.320032	0.334436	0.247465	0.299711	0.323722	0.318389	0.323228	0.372846
DG(17:0_18:1)	DG	DG		35	1	DG(35:1)	626.572	21.01	8.85191	9.12836	10.1264	5.79125	11.221	11.3426	7.53781	7.62665	8.22089
DG(17:0_20:3)	DG	DG		37	3	DG(37:3)-1	650.572	21.01	0.690323	0.656978	0.778158	0.541934	0.772434	0.485869	0.677324	0.720802	0.841304
DG(17:0_20:4)	DG	DG		37	4	DG(37:4)-1	648.556	20.51	0.224301	0.210659	0.236365	0.153594	0.200718	0.229668	0.21218	0.205986	0.247899
DG(17:1_16:1)-1	DG	DG		33	2	DG(33:2)-1	596.525	19.24	1.46982	1.79085	1.97009	1.33167	1.66682	1.87989	1.62574	1.75186	1.97661
DG(17:1_16:1)-2	DG	DG		33	2	DG(33:2)-2	596.525	19.52	1.48814	1.55414	1.75929	0.789094	1.19632	1.29213	2.15328	2.15078	2.58088
DG(17:1_16:1)-3	DG	DG		33	2	DG(33:2)-3	596.525	19.76	0.546948	0.662387	0.607198	0.19123	0.367115	0.322027	0.897069	0.858028	1.01516
DG(17:1_18:1)	DG	DG		35	2	DG(35:2)	624.556	20.54	6.52498	6.63269	7.26733	4.8772	8.67978	9.13467	5.15538	4.96245	5.66342
DG(17:1_18:2)-1	DG	DG		35	3	DG(35:3)-2	622.54	19.69	0.320313	0.304986	0.282001	0.341881	0.465326	0.487908	0.199216	0.178012	0.171588
DG(17:1_18:2)-2	DG	DG		35	3	DG(35:3)-3	622.54	19.9	0.592125	0.613143	0.616072	0.491388	0.606142	0.677853	0.616475	0.558626	0.67207
DG(17:1_20:2)	DG	DG		37	3	DG(37:3)-2	650.572	20.7	1.16013	1.11057	1.16803	1.2195	1.57143	1.67911	0.672128	0.673633	0.716009
DG(17:1_20:3)	DG	DG		37	4	DG(37:4)-2	648.556	20.32	0.441588	0.516697	0.504098	0.647821	0.65826	0.757605	0.282546	0.296584	0.319163
DG(18:0_16:0)	DG	DG		34	0	DG(34:0)	614.572	21.36	5.54281	6.48073	7.4197	5.47722	7.26041	7.43028	4.14014	4.73584	4.91954
DG(18:0_18:0)	DG	DG		36	0	DG(36:0)	642.603	21.76	1.29491	1.4804	1.76264	1.55823	1.6725	1.81355	0.868728	1.17525	1.13478
DG(18:0_18:1)	DG	DG		36	1	DG(36:1)	640.587	21.39	14.3369	14.4173	14.8989	17.8758	23.8738	26.085	4.96748	5.09887	5.59492
DG(18:0_20:4)	DG	DG		38	4	DG(38:4)-1	662.572	20.87	2.38988	2.51091	2.60017	2.05903	2.01614	2.2174	2.03619	1.91308	2.1154
DG(18:0_22:3)	DG	DG		40	3	DG(40:3)	692.619	21.46	0.894239	0.905363	0.947657	1.36809	1.91035	1.82103	0.149193	0.127316	0.160764
DG(18:0_22:5)	DG	DG		40	5	DG(40:5)-1	688.587	21.08	0.0984592	0.0966374	0.0753368	0.150072	0.116412	0.142742	0.0357167	0.0350429	0.0390644
DG(18:0_22:6)	DG	DG		40	6	DG(40:6)-1	686.572	20.68	0.710083	0.687656	0.680304	1.03839	1.02508	0.965331	0.26595	0.283138	0.312073
DG(18:1_14:0)	DG	DG		32	1	DG(32:1)-2	584.525	19.95	60.3358	55.7133	68.2489	50.4082	63.1122	67.8667	56.9485	55.2651	65.4625
DG(18:1_18:1)	DG	DG		36	2	DG(36:2)	638.572	20.87	55.0425	59.7027	59.0692	62.1673	91.8592	101.02	16.2317	14.2545	16.7453
DG(18:1_18:2)	DG	DG		36	3	DG(36:3)-2	636.556	20.32	21.7105	21.7077	23.2562	25.4923	37.6002	40.5674	7.97939	6.90137	8.40422
DG(18:1_20:3)-1	DG	DG		38	4	DG(38:4)-2	662.572	20.56	2.07047	1.98484	2.26137	3.96239	4.08208	4.16633	1.20905	1.08939	1.31795
DG(18:1_20:3)-2	DG	DG		38	4	DG(38:4)-3	662.572	20.72	2.88663	2.94255	3.0131	3.82947	4.72321	5.60267	0.455699	0.503467	0.595082
DG(18:1_21:1)	DG	DG		39	2	DG(39:2)	680.619	21.55	0.16452	0.177449	0.176001	0.254808	0.3225	0.330896	0.0629673	0.0517239	0.0659697
DG(18:1_22:1)	DG	DG		40	2	DG(40:2)	694.634	21.74	0.878397	0.981713	0.959411	1.6595	2.29157	2.42061	0.0941906	0.0836614	0.0868521
DG(18:1_22:3)	DG	DG		40	4	DG(40:4)	690.603	21.15	1.43548	1.35478	1.46559	2.09638	2.61685	2.90521	0.189296	0.177555	0.211848
DG(18:1_22:4)	DG	DG		40	5	DG(40:5)-2	688.587	20.75	0.935719	0.946976	1.04495	1.2161	1.49137	1.73861	0.262722	0.223911	0.248098
DG(18:1_22:5)-1	DG	DG		40	6	DG(40:6)-2	686.572	20.13	0.291099	0.294699	0.31837	0.36593	0.446448	0.422576	0.114161	0.111787	0.149195
DG(18:1_22:5)-2	DG	DG		40	6	DG(40:6)-3	686.572	20.35	0.710277	0.658487	0.73788	1.04696	1.09692	1.32045	0.187895	0.158391	0.158996
DG(18:1_22:6)	DG	DG		40	7	DG(40:7)	684.556	19.66	1.12325	1.07881	1.16444	1.85134	1.9403	1.96292	0.201917	0.164843	0.201763
DG(18:1_24:1)	DG	DG		42	2	DG(42:2)	722.666	22.02	0.416536	0.382366	0.407676	1.3159	1.61155	1.65749	0.00687801	0.00845411	0.00687801
DG(18:1_24:2)	DG	DG		42	3	DG(42:3)	720.65	21.76	0.280719	0.274131	0.279706	0.583058	0.760918	0.789218	0.0132084	0.0153789	0.0166071
DG(18:2_14:1)-1	DG	DG		32	3	DG(32:3)-2	580.494	15.98	0.293616	0.300324	0.279831	0.290471	0.307825	0.365714	0.26437	0.232295	0.248959
DG(18:2_14:1)-2	DG	DG		32	3	DG(32:3)-3	580.494	16.29	0.701446	0.687752	0.711463	0.29612	0.419081	0.46701	1.07732	1.09476	1.05654
DG(18:2_18:2)	DG	DG		36	4	DG(36:4)-3	634.54	19.26	1.51767	1.58856	1.77006	2.08739	2.32297	2.51582	0.859462	0.776789	0.940252
DG(19:1_18:1)	DG	DG		37	2	DG(37:2)	652.587	21.15	1.51556	1.44649	1.57902	2.02646	2.46468	2.57013	0.703744	0.688734	0.734618
DG(20:1_18:1)	DG	DG		38	2	DG(38:2)	666.603	21.36	5.02941	5.16064	5.23274	7.11057	9.25264	10.3624	1.19642	1.15885	1.30803
HexCer(d17:1_16:0)	HexCer	HexCer		33	1	HexCer(33:1)	686.557	14.21	0.344239	0.387513	0.546877	0.0308362	0.090044	0.0888585	0.467266	0.68259	0.709274
HexCer(d18:0_16:0)	HexCer	HexCer		34	0	HexCer(34:0)	702.588	16.45	0.249283	0.272556	0.480879	0.170457	0.350904	0.381154	0.157122	0.230869	0.311282
HexCer(d18:1_14:0)	HexCer	HexCer		32	1	HexCer(32:1)	672.541	13.05	0.386459	0.407774	0.525211	0.108673	0.230643	0.22709	0.421806	0.492335	0.606096
HexCer(d18:1_16:0)	HexCer	HexCer		34	1	HexCer(34:1)-1	700.572	15.46	1.53871	1.81305	2.47835	0.64554	1.01824	1.12138	1.64677	2.63041	3.01724
HexCer(d18:1_22:1)	HexCer	HexCer		40	2	HexCer(40:2)	782.65	20.09	0.18449	0.195076	0.222655	0.126908	0.189842	0.170261	0.14507	0.169346	0.168698
HexCer(d18:1_23:1)	HexCer	HexCer		41	2	HexCer(41:2)	796.666	20.51	0.170816	0.181402	0.261144	0.0758211	0.1304	0.13038	0.185082	0.216947	0.248986
HexCer(d18:1_24:0)	HexCer	HexCer		42	1	HexCer(42:1)	812.697	21.36	0.319382	0.466698	0.644869	0.464185	0.679212	0.873332	0.13993	0.213055	0.269202
HexCer(d18:1_24:1)	HexCer	HexCer		42	2	HexCer(42:2)	810.682	20.84	0.903104	1.18175	1.29522	1.06903	1.56046	1.44367	0.560341	0.70179	0.844081
HexCer(d18:2_16:0)-1	HexCer	HexCer		34	2	HexCer(34:2)-1	698.557	10.62	0.103529	0.106278	0.112604	0.00981372	0.00804879	0.00897227	0.150713	0.178585	0.168537
HexCer(d18:2_16:0)-2	HexCer	HexCer		34	2	HexCer(34:2)-2	698.557	13.34	0.319884	0.303185	0.325571	0.0185279	0.0276144	0.0545149	0.499408	0.499717	0.566483
HexCer(d18:2_16:0;O)-1	HexCer	HexCer		34	2	HexCer(34:2;O)-1	714.551	10.27	0.0250523	0.0246656	0.0352295	0.00382709	0.00577822	0.00436108	0.0316324	0.0371819	0.0408199
HexCer(d18:2_16:0;O)-2	HexCer	HexCer		34	2	HexCer(34:2;O)-2	714.551	12.75	0.105993	0.105652	0.123331	0.00191676	0.00503979	0.00336614	0.134646	0.168597	0.193493
HexCer(d19:1_16:0)	HexCer	HexCer		35	1	HexCer(35:1)	714.588	16.24	0.168824	0.197629	0.270977	0.0110259	0.0530536	0.0438905	0.183443	0.263869	0.303117
Hex2Cer(d18:1_16:0)	HexCer	HexCer		34	1	HexCer(34:1)-2	862.625	14.4	0.091992	0.125136	0.215156	0.122246	0.152359	0.178515	0.0534523	0.0719863	0.0935595
LPE(17:0)	PE	LPE		17	0	LPE(17:0)	468.308	6.61	0.0903164	0.113079	0.146092	0.0348235	0.0541305	0.0519086	0.144445	0.172697	0.227756
LPE(18:0)	PE	LPE		18	0	LPE(18:0)	482.324	7.3	1.90492	2.22507	3.24043	1.33405	1.97088	2.05736	1.63734	2.01014	2.34235
LPE(18:1)	PE	LPE		18	1	LPE(18:1)	480.308	6.21	2.17659	2.2254	2.38694	1.91576	2.55944	3.22086	1.4933	1.48117	1.69899
LPE(22:6)	PE	LPE		22	6	LPE(22:6)	526.293	5.05	0.180108	0.188607	0.216589	0.0508837	0.0471584	0.11883	0.369819	0.258774	0.265524
PE(P-10:0_16:1)-1	PE	PE-O		26	2	PE(O-26:2)-1	590.418	10.32	0.0851283	0.084078	0.0966057	0.000469728	0.00078939	0.00118517	0.154193	0.148707	0.166837
PE(P-10:0_16:1)-2	PE	PE-O		26	2	PE(O-26:2)-2	590.418	10.58	0.313566	0.250444	0.335738	0.00110845	0.00078939	0.00118517	0.524769	0.503652	0.526341
PE(P-10:0_18:2)	PE	PE-O		28	3	PE(O-28:3)	616.434	10.81	0.0210546	0.0189505	0.0225498	5.18395e-05	0.000163492	7.4904e-05	0.0398319	0.0397119	0.0439026
PE(P-10:0_18:3)	PE	PE-O		28	4	PE(O-28:4)	614.418	9.99	0.0607806	0.0576303	0.062303	0.000171484	0.000171484	0.000171484	0.130464	0.144738	0.159439
PE(P-10:0_20:3)	PE	PE-O		30	4	PE(O-30:4)	642.449	11.83	0.0660765	0.0627284	0.0728544	0.00288514	0.00323646	0.0015871	0.122891	0.135417	0.138676
PE(P-10:0_20:4)	PE	PE-O		30	5	PE(O-30:5)	640.434	10.44	0.132531	0.109044	0.136629	3.39023e-05	0.000171484	0.000171484	0.230947	0.199647	0.220767
PE(P-10:0_20:5)	PE	PE-O		30	6	PE(O-30:6)	638.418	9.37	0.0164267	0.0147015	0.016992	0.000171484	0.000171484	5.75842e-05	0.036167	0.0285367	0.0347024
PE(P-10:0_22:6)	PE	PE-O		32	7	PE(O-32:7)	664.434	10.01	0.077868	0.0726939	0.085706	0.000171484	0.000171484	0.000171484	0.196485	0.152256	0.186959
PE(P-12:0_16:1)	PE	PE-O		28	2	PE(O-28:2)	618.449	12.23	0.0827479	0.0943536	0.0946857	0.00808377	0.0115293	0.00272184	0.168836	0.158762	0.189238
PE(P-12:0_20:4)	PE	PE-O		32	5	PE(O-32:5)	668.465	12.32	0.0744266	0.0684821	0.0814836	0.0108533	0.00532508	0.00808921	0.141686	0.109657	0.147349
PE(14:0_18:3)-1	PE	PE		32	3	PE(32:3)-1	686.476	12.63	0.331165	0.291707	0.33403	0.0438607	0.0516749	0.0782266	0.49522	0.468977	0.413702
PE(14:0_18:3)-2	PE	PE		32	3	PE(32:3)-2	686.476	12.94	0.399985	0.328845	0.437548	0.103539	0.161217	0.157605	0.469564	0.466017	0.623784
PE(14:0_20:3)	PE	PE		34	3	PE(34:3)-1	714.507	15.32	4.87329	5.08597	4.32247	2.28548	3.66402	3.33447	4.90876	5.63934	5.83448
PE(14:0_20:4)	PE	PE		34	4	PE(34:4)-1	712.491	13.48	2.33036	2.25381	2.40855	1.1333	1.25863	1.47585	3.03395	3.54993	3.06344
PE(14:0_20:5)	PE	PE		34	5	PE(34:5)	710.476	12.09	0.20188	0.195774	0.186042	0.0941678	0.0729398	0.064034	0.310398	0.299154	0.305268
PE(14:0_22:6)	PE	PE		36	6	PE(36:6)-1	736.491	12.96	1.34945	1.35729	1.50396	0.849308	0.667636	0.589373	1.94755	1.75377	2.04928
PE(15:0_16:0)	PE	PE		31	0	PE(31:0)	678.507	16.19	0.318485	0.406816	0.422278	0.00747207	1.71484e-08	0.0715057	0.494719	0.648349	0.67929
PE(15:0_16:1)-1	PE	PE		31	1	PE(31:1)-1	676.491	13.88	0.46659	0.392509	0.482281	0.0436806	0.0442847	0.0638695	0.733315	0.815038	0.801127
PE(15:0_16:1)-2	PE	PE		31	1	PE(31:1)-2	676.491	14.49	1.1288	1.06739	1.22926	0.0408396	0.0290322	0.0559866	1.895	1.7745	1.88598
PE(15:0_16:1)-3	PE	PE		31	1	PE(31:1)-3	676.491	14.92	0.113986	0.123536	0.163686	0.0408396	0.0119415	0.0559866	0.235418	0.325759	0.311792
PE(15:0_18:3)-1	PE	PE		33	3	PE(33:3)-1	700.491	13.39	0.356211	0.362746	0.402739	0.0426795	0.0436768	0.0363749	0.568467	0.589486	0.566419
PE(15:0_18:3)-2	PE	PE		33	3	PE(33:3)-2	700.491	14.07	0.378579	0.392362	0.415046	0.0510825	0.109813	0.121751	0.478208	0.602291	0.593847
PE(15:0_20:4)	PE	PE		35	4	PE(35:4)-1	726.507	14.71	1.40597	1.32513	1.42364	0.327529	0.381128	0.412845	2.29495	2.49434	2.33591
PE(16:0_16:1)-1	PE	PE		32	1	PE(32:1)-1	690.507	15.75	18.8664	19.906	22.6009	6.12729	5.45102	5.94116	29.1855	30.143	32.5946
PE(16:0_16:1)-2	PE	PE		32	1	PE(32:1)-2	690.507	16.15	5.95732	6.78642	7.7753	1.83053	2.74076	2.35289	8.45707	9.15698	9.24716
PE(16:0_17:0)-1	PE	PE		33	0	PE(33:0)-1	706.538	18.62	0.213158	0.213893	0.230089	0.0157849	0.0385061	0.0371017	0.31838	0.416015	0.415258
PE(16:0_17:0)-2	PE	PE		33	0	PE(33:0)-2	706.538	18.93	0.303349	0.387433	0.551706	0.117812	0.0337692	0.160352	0.453661	0.627311	0.704309
PE(16:0_18:1)	PE	PE		34	1	PE(34:1)-1	718.538	18.44	15.7966	18.4918	22.61	8.64926	9.42991	9.95908	19.6387	21.3025	25.0731
PE(16:0_18:2)	PE	PE		34	2	PE(34:2)-1	716.522	16.88	2.54785	2.80037	4.50987	1.33925	2.13853	1.4727	4.87722	5.70185	5.64543
PE(16:0_18:3)	PE	PE		34	3	PE(34:3)-2	714.507	15.01	0.678489	0.822282	0.84463	0.348698	0.365696	0.437186	1.42431	1.45976	1.52887
PE(16:0_20:4)	PE	PE		36	4	PE(36:4)-1	740.522	15.93	44.6239	48.4097	49.9061	37.9471	32.5318	31.2444	51.8847	50.3599	51.2491
PE(16:0_20:5)	PE	PE		36	5	PE(36:5)-1	738.507	14.38	7.5155	6.39744	6.90859	4.44601	3.63709	3.3721	9.7861	7.93387	9.91831
PE(16:0_22:6)	PE	PE		38	6	PE(38:6)-1	764.522	15.34	12.0079	13.4599	13.6791	9.69832	6.93333	6.74279	16.5791	16.4808	17.4608
PE(P-16:0_18:1)	PE	PE-O		34	2	PE(O-34:2)	702.543	19.69	0.164671	0.202509	0.224809	0.109028	0.0945398	0.0966689	0.226677	0.209075	0.268639
PE(P-16:0_18:3)	PE	PE-O		34	4	PE(O-34:4)	698.512	16.59	0.281536	0.312401	0.307433	0.169916	0.247972	0.257326	0.266591	0.284661	0.331409
PE(P-16:0_20:3)	PE	PE-O		36	4	PE(O-36:4)	726.543	19.21	0.486438	0.495041	0.602767	0.441508	0.604604	0.647705	0.302281	0.292081	0.336817
PE(P-16:0_20:4)	PE	PE-O		36	5	PE(O-36:5)-1	724.528	17.23	0.59416	0.565644	0.524228	0.715873	0.389832	0.364148	0.549205	0.461606	0.542381
PE(16:1_14:0)	PE	PE		30	1	PE(30:1)	662.476	13.29	1.7874	1.77511	2.12029	0.504805	0.458962	0.472088	2.71886	2.57989	2.96564
PE(16:1_16:1)-1	PE	PE		32	2	PE(32:2)-1	688.491	13.55	12.1545	10.966	12.2401	3.38152	3.34551	3.55666	17.3807	17.1881	17.2443
PE(16:1_16:1)-2	PE	PE		32	2	PE(32:2)-2	688.491	13.9	7.62517	7.12198	8.14697	1.57687	2.08317	1.9777	11.3714	11.0884	11.4077
PE(16:1_16:1)-3	PE	PE		32	2	PE(32:2)-3	688.491	14.38	2.77171	2.50515	2.89584	0.539443	0.776578	0.703471	3.93569	3.94941	3.80734
PE(16:1_17:0)	PE	PE		33	1	PE(33:1)	704.522	16.36	3.12313	3.01832	3.29958	0.656324	0.628067	0.785383	2.43417	2.36885	2.52553
PE(16:1_18:1)-1	PE	PE		34	2	PE(34:2)-2	716.522	15.96	28.8713	28.8676	29.3697	21.5267	20.5988	20.3564	31.3004	31.9643	33.9663
PE(16:1_18:1)-2	PE	PE		34	2	PE(34:2)-3	716.522	16.41	20.6267	21.2581	23.4279	9.92528	11.4328	11.4183	26.0149	26.9723	29.8682
PE(16:1_18:2)-1	PE	PE		34	3	PE(34:3)-3	714.507	14.21	7.77051	7.36248	8.41511	3.81087	4.63955	4.80058	9.54875	9.51013	10.3986
PE(16:1_18:2)-2	PE	PE		34	3	PE(34:3)-4	714.507	14.54	4.67586	5.46688	5.1477	2.31898	2.89255	3.02938	7.0472	7.55615	7.17649
PE(16:1_18:3)-1	PE	PE		34	4	PE(34:4)-2	712.491	12.94	0.698419	0.676884	0.764895	0.175382	0.23351	0.168276	1.01128	0.966294	1.07392
PE(16:1_18:3)-2	PE	PE		34	4	PE(34:4)-3	712.491	13.2	3.52826	3.33415	3.74256	1.12833	2.01677	1.90346	4.78737	4.59317	4.91398
PE(16:1_20:4)-1	PE	PE		36	5	PE(36:5)-2	738.507	13.76	11.8801	11.6887	13.875	8.82004	8.54503	8.10795	14.498	14.2518	14.9344
PE(16:1_20:4)-2	PE	PE		36	5	PE(36:5)-3	738.507	14.07	2.80579	2.50525	2.98057	1.409	1.92765	1.60929	3.06216	2.87249	3.08455
PE(16:1_20:5)-1	PE	PE		36	6	PE(36:6)-2	736.491	12.37	1.78221	1.83071	2.03344	0.885411	0.82259	0.730554	2.8927	2.65701	2.97202
PE(16:1_20:5)-2	PE	PE		36	6	PE(36:6)-3	736.491	12.63	0.432102	0.526263	0.609773	0.271619	0.249795	0.26031	0.667922	0.693389	0.693521
PE(16:1_22:5)	PE	PE		38	6	PE(38:6)-2	764.522	13.95	0.592752	0.583276	0.633646	0.136183	0.145413	0.104344	0.948165	0.88268	0.912175
PE(16:1_22:6)-1	PE	PE		38	7	PE(38:7)-1	762.507	13.24	6.92072	6.48894	6.84731	3.91224	3.8298	3.75862	9.50292	7.95516	9.10528
PE(16:1_22:6)-2	PE	PE		38	7	PE(38:7)-2	762.507	13.53	3.60472	3.43945	3.65922	1.71824	2.03344	2.46088	4.81891	4.20004	4.81746
PE(17:0_18:3)	PE	PE		35	3	PE(35:3)	728.522	16.59	4.61131	4.75921	5.46843	1.70087	2.82672	2.73959	5.2082	5.91638	6.23341
PE(17:0_20:3)	PE	PE		37	3	PE(37:3)	756.554	19.26	5.44093	5.41043	6.46091	3.12461	4.39736	4.46425	4.70782	5.63674	6.01137
PE(17:0_20:4)	PE	PE		37	4	PE(37:4)	754.538	16.81	5.77127	5.29982	6.28327	3.48215	4.88258	5.2013	5.16586	5.48671	5.71431
PE(17:0_20:5)	PE	PE		37	5	PE(37:5)	752.522	15.65	0.650852	0.618967	0.630156	0.240264	0.121129	0.119386	1.08525	1.17005	1.14881
PE(17:0_22:6)-1	PE	PE		39	6	PE(39:6)-1	778.538	15.91	0.480336	0.454464	0.517575	0.251089	0.172155	0.18806	0.68875	0.843965	0.847444
PE(17:0_22:6)-2	PE	PE		39	6	PE(39:6)-2	778.538	16.1	0.889983	0.995955	0.921103	0.322692	0.451138	0.428281	1.12772	1.15969	1.27317
PE(17:0_22:6)-3	PE	PE		39	6	PE(39:6)-3	778.538	16.67	1.34843	1.4254	1.58653	0.458441	0.449045	0.446107	1.93741	2.03087	2.12684
PE(17:1_16:1)-1	PE	PE		33	2	PE(33:2)-1	702.507	14.75	1.2269	1.24775	1.3181	0.278745	0.216347	0.253059	2.14151	2.37325	2.43648
PE(17:1_16:1)-2	PE	PE		33	2	PE(33:2)-2	702.507	15.56	0.454012	0.592689	0.511565	0.00966725	0.020713	0.0345964	0.902454	1.11815	1.10231
PE(17:1_18:3)	PE	PE		35	4	PE(35:4)-2	726.507	14.33	1.55832	1.91345	1.87785	0.542879	0.932654	0.915255	2.18752	2.39993	2.87705
PE(18:0_16:1)	PE	PE		34	1	PE(34:1)-2	718.538	18.91	2.3202	2.73318	3.13084	0.748787	0.810238	0.764444	3.28855	3.41192	3.65268
PE(18:0_18:1)	PE	PE		36	1	PE(36:1)	746.569	20.3	4.75691	5.11791	7.07505	3.8369	4.5513	4.62404	4.89342	5.31339	6.28053
PE(18:0_18:2)	PE	PE		36	2	PE(36:2)-1	744.554	19.17	4.56768	4.66511	6.09055	3.72671	3.53298	2.8887	5.49166	6.33673	6.76948
PE(18:0_18:3)	PE	PE		36	3	PE(36:3)-1	742.538	17.85	27.1865	27.1415	31.1524	17.7331	26.8186	28.4664	21.1084	24.891	26.4576
PE(18:0_20:3)	PE	PE		38	3	PE(38:3)	770.569	20.04	24.6446	25.712	29.91	26.1437	33.3081	33.4327	13.3705	15.7326	17.0041
PE(18:0_20:4)	PE	PE		38	4	PE(38:4)-1	768.554	18.6	81.4218	80.9409	85.594	70.6262	61.8407	62.1714	75.1079	75.2093	84.4441
PE(18:0_20:5)	PE	PE		38	5	PE(38:5)-1	766.538	16.95	11.7279	11.767	12.5233	9.62692	7.81345	7.70709	15.1643	14.9256	13.0057
PE(18:0_22:6)-1	PE	PE		40	6	PE(40:6)-1	792.554	17.96	12.437	13.3838	14.3405	10.6071	8.85529	9.08346	13.3231	12.5293	13.6772
PE(18:0_22:6)-2	PE	PE		40	6	PE(40:6)-2	792.554	20.02	0.45268	0.406787	0.487297	0.588441	0.528005	0.44255	0.279355	0.340232	0.329562
PE(P-18:0_20:3)	PE	PE-O		38	4	PE(O-38:4)	754.575	20.63	0.354675	0.320162	0.421968	0.307009	0.424894	0.42138	0.209946	0.228581	0.258357
PE(P-18:0_20:4)	PE	PE-O		38	5	PE(O-38:5)-1	752.559	19.76	0.515593	0.50289	0.549016	0.502725	0.43164	0.426999	0.441914	0.438898	0.480872
PE(P-18:0_22:6)	PE	PE-O		40	7	PE(O-40:7)	776.559	19.26	0.352168	0.346931	0.409063	0.339827	0.252574	0.256726	0.290195	0.291922	0.33358
PE(18:1_18:1)	PE	PE		36	2	PE(36:2)-2	744.554	18.55	15.2179	15.8166	16.6286	16.8843	16.6166	18.1423	10.2582	10.4607	11.906
PE(18:1_18:2)	PE	PE		36	3	PE(36:3)-2	742.538	16.69	17.2369	17.2207	18.2781	15.4928	18.346	18.1106	13.089	13.8181	15.418
PE(18:1_18:3)	PE	PE		36	4	PE(36:4)-2	740.522	15.53	11.4763	10.6745	11.4665	8.54808	11.5049	11.4773	9.04121	10.8617	11.0896
PE(18:1_20:3)	PE	PE		38	4	PE(38:4)-2	768.554	18.08	21.8538	21.1558	22.2507	22.9801	31.4147	32.767	8.70403	8.81117	9.4947
PE(18:1_20:4)	PE	PE		38	5	PE(38:5)-2	766.538	16.59	3.55285	3.67878	3.50015	5.03831	4.54917	4.62818	1.74355	2.12789	2.04094
PE(18:1_20:5)	PE	PE		38	6	PE(38:6)-3	764.522	14.59	7.31813	6.74218	6.64966	8.85183	6.32347	6.76034	6.65626	6.16857	6.12568
PE(18:1_22:5)	PE	PE		40	6	PE(40:6)-3	792.554	16.36	1.90733	2.02667	2.19866	1.34528	1.03937	1.03568	2.59373	2.44424	2.55513
PE(18:1_22:6)	PE	PE		40	7	PE(40:7)	790.538	15.56	17.3951	15.6757	17.0179	21.9139	17.2772	16.972	13.3787	13.4153	13.8701
PE(P-18:1_18:3)	PE	PE-O		36	5	PE(O-36:5)-2	724.528	16.81	0.240296	0.225913	0.276273	0.143072	0.175755	0.189126	0.280036	0.297705	0.33683
PE(P-18:1_20:3)	PE	PE-O		38	5	PE(O-38:5)-2	752.559	18.62	6.43734	5.93084	5.6574	5.3263	5.52141	5.7664	5.92539	5.78746	5.69204
PE(18:2_20:4)	PE	PE		38	6	PE(38:6)-4	764.522	14.38	2.70991	2.82046	3.19227	2.92708	3.6857	2.89065	1.95162	2.42598	2.36265
PE(18:2_22:6)-1	PE	PE		40	8	PE(40:8)-1	788.522	13.81	1.80508	1.60517	1.81878	1.98428	2.15963	2.24307	1.16869	1.14727	1.15667
PE(18:2_22:6)-2	PE	PE		40	8	PE(40:8)-2	788.522	14.14	0.995177	1.00572	1.05857	1.01498	1.14742	1.18517	0.903865	0.808138	0.836639
PE(P-20:0_22:6)	PE	PE-O		42	7	PE(O-42:7)	804.59	20.58	0.164334	0.163282	0.203014	0.130931	0.0932327	0.0958208	0.199475	0.182175	0.207089
PE(20:3_18:2)	PE	PE		38	5	PE(38:5)-3	766.538	16.19	57.4346	57.3121	60.7703	76.6862	67.6454	65.0423	39.6765	38.4507	41.6303
PE(20:5_18:2)	PE	PE		38	7	PE(38:7)-3	762.507	12.91	0.303211	0.290233	0.314387	0.260206	0.260185	0.27819	0.245341	0.211484	0.250286
PE(40:8)	PE	PE		40	8	PE(40:8)-3	788.522	16.22	0.312958	0.331999	0.338103	0.558704	0.402155	0.413964	0.252948	0.264498	0.214708
PG(14:0_22:6)	PG	PG		36	6	PG(36:6)	784.512	9.85	0.0910935	0.0981371	0.107405	0.0833076	0.065944	0.0681771	0.103001	0.0969897	0.0905385
PG(16:0_16:1)-1	PG	PG		32	1	PG(32:1)-1	738.528	11.66	0.297846	0.333599	0.383783	0.104067	0.144135	0.145004	0.402632	0.417182	0.376277
PG(16:0_16:1)-2	PG	PG		32	1	PG(32:1)-2	738.528	11.92	0.10622	0.135187	0.124728	0.0153152	0.0310925	0.0232959	0.192486	0.18462	0.245169
PG(16:0_16:1)-3	PG	PG		32	1	PG(32:1)-3	738.528	12.98	0.447165	0.421632	0.594011	0.179713	0.129046	0.128885	0.65035	0.578995	0.695177
PG(16:0_18:1)-1	PG	PG		34	1	PG(34:1)-1	766.559	13.6	0.433542	0.550116	0.669029	0.23815	0.418507	0.300032	0.533085	0.682323	0.738321
PG(16:0_18:1)-2	PG	PG		34	1	PG(34:1)-2	766.559	15.01	0.924021	1.3696	1.44108	0.683347	0.670773	0.842147	1.25517	1.63604	1.65788
PG(16:0_22:6)	PG	PG		38	6	PG(38:6)	812.544	11.47	0.842782	0.783824	0.797449	0.569202	0.549243	0.525924	0.91016	0.835585	0.912563
PG(16:1_16:1)-1	PG	PG		32	2	PG(32:2)-1	736.512	10.22	0.144377	0.128315	0.154313	0.0801765	0.109928	0.0928406	0.139955	0.137195	0.156564
PG(16:1_16:1)-2	PG	PG		32	2	PG(32:2)-2	736.512	10.44	0.341846	0.348835	0.363753	0.107757	0.153882	0.137256	0.543985	0.541359	0.518949
PG(16:1_16:1)-3	PG	PG		32	2	PG(32:2)-3	736.512	11.28	0.314164	0.301741	0.361289	0.306402	0.295433	0.270592	0.300017	0.298465	0.331639
PG(16:1_18:1)-1	PG	PG		34	2	PG(34:2)-1	764.544	11.9	1.04388	0.975644	1.16082	0.728175	0.972232	0.91371	1.01202	1.0346	1.05389
PG(16:1_18:1)-2	PG	PG		34	2	PG(34:2)-2	764.544	12.18	0.770202	0.656351	0.665847	0.425074	0.547689	0.476058	0.87101	0.800639	0.987932
PG(16:1_22:6)-1	PG	PG		38	7	PG(38:7)-1	810.528	10.08	0.815377	0.777993	0.850507	0.927955	0.758674	0.688621	0.754926	0.619479	0.657563
PG(16:1_22:6)-2	PG	PG		38	7	PG(38:7)-2	810.528	10.29	0.465497	0.392894	0.426486	0.338853	0.353493	0.429786	0.530446	0.490942	0.452894
PG(17:0_22:6)	PG	PG		39	6	PG(39:6)	826.559	12.09	0.200922	0.20569	0.222688	0.0595242	0.0645752	0.0953127	0.236376	0.237318	0.231718
PG(17:1_22:6)-1	PG	PG		39	7	PG(39:7)-1	824.544	10.86	0.109758	0.105279	0.12726	0.08555	0.090262	0.0835142	0.119329	0.132824	0.124775
PG(17:1_22:6)-2	PG	PG		39	7	PG(39:7)-2	824.544	11.1	0.0521089	0.0483387	0.0537701	0.0256911	0.02365	0.0260529	0.0809219	0.0689678	0.0752695
PG(18:1_18:1)	PG	PG		36	2	PG(36:2)	792.575	13.88	2.53656	2.63711	3.09175	2.50756	3.36202	3.50446	1.57548	1.4834	1.602
PG(18:1_18:2)	PG	PG		36	3	PG(36:3)	790.559	12.44	1.27746	1.37167	1.30405	1.13348	1.41744	1.47493	0.778788	0.871563	0.780696
PG(18:1_20:2)	PG	PG		38	3	PG(38:3)	818.591	14.28	0.42355	0.400073	0.463624	0.406263	0.607598	0.628087	0.25459	0.193124	0.25572
PG(18:1_22:6)	PG	PG		40	7	PG(40:7)	838.559	11.71	4.10826	3.99543	4.5887	5.99884	5.3678	4.95046	2.85813	2.07857	2.55671
PG(18:2_18:2)	PG	PG		36	4	PG(36:4)	788.544	11.19	0.23022	0.209492	0.209006	0.209917	0.272736	0.251725	0.16172	0.144224	0.167183
PG(18:2_22:6)-1	PG	PG		40	8	PG(40:8)-1	836.544	10.55	1.67186	1.91879	1.9257	2.98339	2.85246	2.30664	1.09795	0.930818	0.804844
PG(18:2_22:6)-2	PG	PG		40	8	PG(40:8)-2	836.544	10.77	0.242761	0.236698	0.221919	0.252949	0.259975	0.269665	0.19502	0.189876	0.196519
PG(18:3_22:6)	PG	PG		40	9	PG(40:9)	834.528	9.87	0.0422082	0.0454394	0.04212	0.0426481	0.0429555	0.0419843	0.0473129	0.0434062	0.0451766
PG(20:2_22:6)	PG	PG		42	8	PG(42:8)	864.575	12.06	0.437467	0.485569	0.497537	0.613626	0.618027	0.5701	0.207001	0.2079	0.191869
PG(20:3_22:6)-2	PG	PG		42	9	PG(42:9)-2	862.559	11.05	0.329722	0.31959	0.3801	0.451392	0.371622	0.364241	0.169675	0.145598	0.161702
PG(20:3_22:6)-3	PG	PG		42	9	PG(42:9)-3	862.559	11.4	0.110095	0.124713	0.148197	0.220363	0.184964	0.173626	0.0923072	0.0740097	0.0756977
PG(20:4_22:6)-1	PG	PG		42	10	PG(42:10)-1	860.544	10.27	0.0423946	0.0472716	0.0509469	0.0558279	0.0296054	0.0327211	0.0394768	0.0302226	0.0305621
PG(20:4_22:6)-2	PG	PG		42	10	PG(42:10)-2	860.544	10.53	0.289268	0.208126	0.291939	0.544914	0.3888	0.37385	0.0394768	0.0268586	0.0519269
PG(22:5_22:6)	PG	PG		44	11	PG(44:11)	886.559	10.93	0.198032	0.18923	0.225768	0.375886	0.242945	0.227652	0.119289	0.0848997	0.0821081
PG(22:6_22:6)	PG	PG		44	12	PG(44:12)	884.544	9.99	2.06196	2.12888	2.35209	2.34997	1.62684	1.49568	1.62598	1.25209	1.22147
SM(d19:1_17:1)	SM	SM		36	2	SM(d36:2)	729.591	15.53	0.658466	0.588597	0.695925	0.216436	0.382579	0.403114	0.616868	0.77994	0.826613
SM(d28:1)	SM	SM		28	1	SM(d28:1)	619.481	8.78	0.0914657	0.085689	0.108301	0.0182152	0.0379964	0.0444928	0.120941	0.126989	0.151841
SM(d29:1)	SM	SM		29	1	SM(d29:1)	633.497	9.42	0.0188959	0.0175631	0.0194709	0.00129879	0.00329959	0.00361327	0.0292465	0.0328298	0.0349964
SM(d30:0)	SM	SM		30	0	SM(d30:0)	649.528	10.91	0.214333	0.229486	0.291376	0.0975076	0.155831	0.169213	0.267952	0.263267	0.295011
SM(d30:1)	SM	SM		30	1	SM(d30:1)	647.512	10.22	0.74095	0.74904	0.907173	0.233793	0.442539	0.440115	0.940735	1.01117	1.12546
SM(d31:0)	SM	SM		31	0	SM(d31:0)	663.544	11.92	0.208035	0.213865	0.288629	0.0350697	0.0619068	0.0659077	0.301576	0.319685	0.35491
SM(d31:1)	SM	SM		31	1	SM(d31:1)	661.528	11.14	1.17807	1.29144	1.62778	0.165588	0.322537	0.339205	1.80375	2.03467	2.20281
SM(d32:0)	SM	SM		32	0	SM(d32:0)	677.559	13.03	3.8877	4.0948	5.48787	2.64982	3.7345	3.54994	3.55563	3.88148	4.64143
SM(d32:1)	SM	SM		32	1	SM(d32:1)	675.544	12.18	22.2723	24.2459	31.29	8.92754	14.9435	14.8886	24.2598	28.2356	31.2334
SM(d32:2)-1	SM	SM		32	2	SM(d32:2)-1	673.528	10.58	2.02336	1.93905	2.34283	0.647486	0.959945	0.960362	2.71705	3.04455	3.21725
SM(d32:2)-2	SM	SM		32	2	SM(d32:2)-2	673.528	10.95	0.270443	0.273935	0.314341	0.0705312	0.142542	0.148578	0.384224	0.379792	0.455257
SM(d32:4)	SM	SM		32	4	SM(d32:4)	669.497	10.22	0.0493587	0.0403814	0.0436375	0.0127223	0.0265114	0.0281112	0.0465626	0.0449208	0.0500322
SM(d33:0)-1	SM	SM		33	0	SM(d33:0)-1	691.575	13.86	0.0925792	0.0982444	0.0954127	0.0340689	0.0560836	0.0493569	0.116246	0.1293	0.131693
SM(d33:0)-2	SM	SM		33	0	SM(d33:0)-2	691.575	14.21	1.59242	1.7737	2.47921	0.607988	1.05822	1.02879	1.76776	2.23898	2.59443
SM(d33:1)-1	SM	SM		33	1	SM(d33:1)-1	689.559	12.82	0.977881	0.952445	1.15036	0.205413	0.321491	0.346317	1.27156	1.41699	1.40265
SM(d33:1)-2	SM	SM		33	1	SM(d33:1)-2	689.559	13.29	17.9247	19.1158	25.9418	4.6419	7.30443	6.77626	21.2203	25.6689	30.0614
SM(d33:2)-1	SM	SM		33	2	SM(d33:2)-1	687.544	11.5	0.436483	0.431731	0.537924	0.0936344	0.106534	0.111774	0.740084	0.755879	0.859374
SM(d33:2)-2	SM	SM		33	2	SM(d33:2)-2	687.544	12.02	0.348213	0.347986	0.375391	0.0438783	0.0800528	0.077385	0.618959	0.565474	0.660639
SM(d34:0)	SM	SM		34	0	SM(d34:0)	705.591	15.46	5.8499	6.32457	8.77657	6.95495	7.39729	7.62959	2.6752	3.73787	4.66489
SM(d34:1)-1	SM	SM		34	1	SM(d34:1)-1	703.575	13.83	1.61602	1.57399	1.78577	0.728548	1.1814	1.22781	1.92124	1.76749	1.8528
SM(d34:1)-2	SM	SM		34	1	SM(d34:1)-2	703.575	14.09	3.02145	3.38191	4.11189	1.24595	1.62053	1.59632	3.33268	3.88277	4.398
SM(d34:1)-3	SM	SM		34	1	SM(d34:1)-3	703.575	14.45	58.8461	71.0672	88.1225	45.0419	62.8597	61.8921	51.196	65.66	70.0035
SM(d34:2)-1	SM	SM		34	2	SM(d34:2)-1	701.559	12.51	18.2385	16.4825	19.3629	7.65556	9.39089	8.61438	23.1428	23.4976	25.3053
SM(d34:2)-2	SM	SM		34	2	SM(d34:2)-2	701.559	13.05	5.12573	5.2075	5.68084	2.01599	2.86987	3.15031	5.89737	6.56226	7.36599
SM(d34:3)-1	SM	SM		34	3	SM(d34:3)-1	699.544	11.24	0.0311178	0.0296111	0.0351267	0.0069636	0.0108626	0.00887049	0.0517767	0.0524417	0.0583016
SM(d34:3)-2	SM	SM		34	3	SM(d34:3)-2	699.544	11.4	0.042537	0.0403481	0.0438532	0.0178856	0.0196848	0.0235412	0.0639405	0.0654936	0.0722708
SM(d34:4)	SM	SM		34	4	SM(d34:4)	697.528	12.16	0.609225	0.517287	0.557399	0.447911	0.570874	0.571523	0.423498	0.474145	0.507324
SM(d34:5)	SM	SM		34	5	SM(d34:5)	695.512	10.58	0.185257	0.145175	0.15111	0.0627555	0.08638	0.0967296	0.166222	0.229177	0.290632
SM(d35:0)-1	SM	SM		35	0	SM(d35:0)-1	719.606	16.29	0.637399	0.784753	0.947332	0.454056	0.620426	0.646989	0.514347	0.640525	0.697935
SM(d35:0)-2	SM	SM		35	0	SM(d35:0)-2	719.606	16.85	0.106713	0.123838	0.187678	0.054991	0.095282	0.0782246	0.103278	0.131982	0.175606
SM(d35:1)-1	SM	SM		35	1	SM(d35:1)-1	717.591	15.2	1.54152	1.90678	2.1488	0.738975	1.07952	1.0905	1.74447	2.1892	2.54368
SM(d35:1)-2	SM	SM		35	1	SM(d35:1)-2	717.591	15.77	1.20926	1.45006	1.91364	0.438753	0.672582	0.691514	1.58868	2.11796	2.43204
SM(d35:2)	SM	SM		35	2	SM(d35:2)	715.575	13.67	0.73433	0.65801	0.805336	0.2317	0.300921	0.300313	0.922573	1.01141	1.09937
SM(d35:4)	SM	SM		35	4	SM(d35:4)	711.544	13.29	0.139293	0.151856	0.188945	0.0858053	0.0896054	0.0852644	0.138557	0.170177	0.158418
SM(d36:0)	SM	SM		36	0	SM(d36:0)	733.622	18.22	0.306721	0.354478	0.490395	0.331506	0.487957	0.544879	0.150237	0.196819	0.263751
SM(d36:1)-1	SM	SM		36	1	SM(d36:1)-1	731.606	16.03	0.394723	0.468931	0.431682	0.34321	0.441881	0.468788	0.33305	0.321611	0.329393
SM(d36:1)-2	SM	SM		36	1	SM(d36:1)-2	731.606	16.43	0.417809	0.490761	0.526659	0.346379	0.446753	0.371011	0.421932	0.493191	0.517256
SM(d36:1)-3	SM	SM		36	1	SM(d36:1)-3	731.606	16.74	0.227748	0.263919	0.257255	0.114368	0.126533	0.174212	0.238796	0.254569	0.264132
SM(d36:1)-4	SM	SM		36	1	SM(d36:1)-4	731.606	17.11	2.42707	3.03105	4.08517	1.91723	2.53581	2.62009	2.45809	3.10801	3.96143
SM(d36:2)-1	SM	SM		36	2	SM(d36:2)-1	729.591	14.71	0.234363	0.277208	0.314517	0.0826943	0.131645	0.14194	0.274925	0.362995	0.34845
SM(d36:2)-2	SM	SM		36	2	SM(d36:2)-2	729.591	14.92	1.82658	1.83753	2.03752	1.20498	1.17574	1.17276	1.96953	2.00018	2.32727
SM(d36:3)	SM	SM		36	3	SM(d36:3)	727.575	13.01	0.0817987	0.0638964	0.0967444	0.0618185	0.100966	0.0920607	0.0702789	0.0532774	0.0718487
SM(d36:4)	SM	SM		36	4	SM(d36:4)	725.559	14.45	0.260867	0.251239	0.25217	0.238821	0.260532	0.247976	0.192915	0.226223	0.230679
SM(d37:1)-1	SM	SM		37	1	SM(d37:1)-1	745.622	17.92	0.572705	0.662501	0.865435	0.316392	0.421478	0.486314	0.597525	0.783016	0.781601
SM(d37:1)-2	SM	SM		37	1	SM(d37:1)-2	745.622	18.55	0.256378	0.39031	0.558656	0.0487251	0.0909684	0.0831994	0.425246	0.556748	0.658697
SM(d37:2)	SM	SM		37	2	SM(d37:2)	743.606	16.31	0.319942	0.339911	0.386279	0.0900711	0.162156	0.151095	0.417591	0.490505	0.517945
SM(d38:0)	SM	SM		38	0	SM(d38:0)	761.653	20.25	0.199025	0.238912	0.353281	0.216285	0.347107	0.396223	0.071545	0.0909687	0.145585
SM(d38:1)-1	SM	SM		38	1	SM(d38:1)-1	759.637	18.18	0.14211	0.155678	0.199972	0.125025	0.164139	0.176016	0.0670282	0.0671357	0.0873437
SM(d38:1)-2	SM	SM		38	1	SM(d38:1)-2	759.637	19.71	1.20134	1.45086	2.07206	0.952718	1.50857	1.4443	1.1129	1.37624	1.70516
SM(d38:2)-1	SM	SM		38	2	SM(d38:2)-1	757.622	17.54	0.547395	0.580677	0.611886	0.207718	0.202664	0.164043	0.823918	0.903193	1.02597
SM(d38:2)-2	SM	SM		38	2	SM(d38:2)-2	757.622	18.27	0.241729	0.264634	0.317856	0.0836045	0.154662	0.153861	0.275374	0.317783	0.369279
SM(d39:1)-1	SM	SM		39	1	SM(d39:1)-1	773.653	19.45	0.0980692	0.103646	0.142163	0.074925	0.112283	0.107879	0.0642645	0.0852459	0.0903878
SM(d39:1)-2	SM	SM		39	1	SM(d39:1)-2	773.653	20.39	0.756368	0.858495	1.37104	0.296093	0.50646	0.493978	0.843303	1.03748	1.39569
SM(d39:2)-1	SM	SM		39	2	SM(d39:2)-1	771.637	18.48	0.69171	0.732478	0.899881	0.238625	0.350265	0.368795	0.663774	0.786459	0.98624
SM(d39:2)-2	SM	SM		39	2	SM(d39:2)-2	771.637	18.98	0.221712	0.220178	0.330848	0.021177	0.0365013	0.0229623	0.27276	0.307003	0.373055
SM(d39:2)-3	SM	SM		39	2	SM(d39:2)-3	771.637	19.57	0.0857391	0.0903728	0.123675	0.00422291	0.0146694	0.014091	0.1177	0.142985	0.155058
SM(d40:1)-1	SM	SM		40	1	SM(d40:1)-1	787.669	20.18	2.57379	2.82094	3.48706	3.07579	4.54275	4.62067	0.520162	0.620421	0.725027
SM(d40:1)-2	SM	SM		40	1	SM(d40:1)-2	787.669	20.84	3.30761	3.90716	5.80786	3.35595	4.79728	5.15689	2.38601	2.84623	4.01267
SM(d40:2)-1	SM	SM		40	2	SM(d40:2)-1	785.653	19.12	0.130217	0.109418	0.124217	0.103469	0.118684	0.088093	0.0848723	0.102288	0.100025
SM(d40:2)-2	SM	SM		40	2	SM(d40:2)-2	785.653	19.64	5.78428	6.31678	7.90387	5.38876	8.59662	8.04817	2.59177	3.25606	3.76213
SM(d40:2)-3	SM	SM		40	2	SM(d40:2)-3	785.653	19.95	2.37548	2.52295	3.10188	1.40727	1.55264	1.60788	2.72469	2.96018	3.44255
SM(d40:2)-4	SM	SM		40	2	SM(d40:2)-4	785.653	20.25	1.0909	1.04173	1.26335	0.834299	1.03989	1.02736	0.856106	0.862605	1.09709
SM(d41:1)-1	SM	SM		41	1	SM(d41:1)-1	801.684	20.68	0.454431	0.45692	0.640949	0.503909	0.725475	0.733988	0.158903	0.177525	0.18314
SM(d41:1)-2	SM	SM		41	1	SM(d41:1)-2	801.684	21.17	0.98856	1.08092	1.47034	0.683571	1.10567	1.12344	0.813525	1.11041	1.35693
SM(d41:2)	SM	SM		41	2	SM(d41:2)	799.669	20.3	3.72961	4.14969	5.8089	2.5925	4.27465	4.351	2.55886	3.04826	3.97259
SM(d41:3)-1	SM	SM		41	3	SM(d41:3)-1	797.653	18.86	0.57429	0.637832	0.772745	0.185576	0.235409	0.272916	0.746566	0.814449	0.933182
SM(d41:3)-2	SM	SM		41	3	SM(d41:3)-2	797.653	19.47	0.295568	0.297117	0.3747	0.0743613	0.116243	0.108541	0.355244	0.418936	0.431098
SM(d42:1)-1	SM	SM		42	1	SM(d42:1)-1	815.7	21.03	2.23102	2.45231	3.75849	4.1014	5.58037	6.00941	0.134765	0.139512	0.271151
SM(d42:1)-2	SM	SM		42	1	SM(d42:1)-2	815.7	21.5	2.34774	2.92185	4.6428	3.68733	5.35412	6.0037	0.71837	0.924554	1.32779
SM(d42:2)	SM	SM		42	2	SM(d42:2)	813.684	20.51	1.4574	1.67024	1.86045	2.28084	2.58513	2.69493	0.482051	0.257934	0.654388
SM(d42:3)-1	SM	SM		42	3	SM(d42:3)-1	811.669	19.5	0.107454	0.100184	0.123812	0.108163	0.110762	0.144118	0.0388176	0.0449582	0.0446029
SM(d42:3)-2	SM	SM		42	3	SM(d42:3)-2	811.669	19.85	6.05121	5.95311	6.73048	5.47683	6.15266	6.42524	4.13087	4.50553	5.08496
SM(d42:3)-3	SM	SM		42	3	SM(d42:3)-3	811.669	20.18	3.03486	2.92803	3.31974	3.6582	4.29846	4.2844	1.45654	1.35631	1.6911
SM(d42:4)-1	SM	SM		42	4	SM(d42:4)-1	809.653	17.94	0.177449	0.203941	0.165586	0.111494	0.14382	0.131303	0.199808	0.209044	0.21756
SM(d42:4)-2	SM	SM		42	4	SM(d42:4)-2	809.653	18.53	0.482866	0.523938	0.586477	0.411331	0.554908	0.575423	0.302438	0.257494	0.292905
SM(d42:5)	SM	SM		42	5	SM(d42:5)	807.637	19.64	0.159554	0.190499	0.18539	0.150578	0.197648	0.190101	0.10561	0.122395	0.123816
SM(d43:1)	SM	SM		43	1	SM(d43:1)	829.716	21.67	0.277013	0.355568	0.54576	0.427921	0.554134	0.601551	0.065872	0.0951916	0.128947
SM(d43:2)	SM	SM		43	2	SM(d43:2)	827.7	20.96	2.13936	2.35895	3.0948	2.27034	3.51146	3.4644	0.855998	1.08286	1.28766
SM(d43:3)	SM	SM		43	3	SM(d43:3)	825.684	20.49	0.336751	0.273175	0.348427	0.290424	0.354373	0.297148	0.214729	0.240452	0.295834
SM(d43:5)	SM	SM		43	5	SM(d43:5)	821.653	20.3	0.25838	0.321724	0.314358	0.232143	0.301231	0.321226	0.186924	0.219534	0.219222
SM(d44:2)	SM	SM		44	2	SM(d44:2)	841.716	21.41	0.653565	0.762647	1.18558	1.02185	1.66571	1.60738	0.091965	0.108981	0.11114
SM(d44:3)	SM	SM		44	3	SM(d44:3)	839.7	20.87	0.914829	1.02772	1.16358	1.06096	1.54386	1.66884	0.166773	0.219767	0.259383
SM(d44:5)	SM	SM		44	5	SM(d44:5)	835.669	20.72	0.945355	0.868791	0.901493	1.02572	1.01447	0.921296	0.355013	0.421068	0.409435
SM(d44:6)	SM	SM		44	6	SM(d44:6)	833.653	19.92	0.0804539	0.0936183	0.0785975	0.103975	0.0789639	0.0824599	0.072	0.0849036	0.0933818
SPB(d16:0)	SPB	SPB		16	0	SPB(d16:0)	274.274	3.87	0.0881877	0.0929596	0.107644	0.0762363	0.0845987	0.0992976	0.0639559	0.0563812	0.0855879
SPB(d16:1)	SPB	SPB		16	1	SPB(d16:1)	272.258	3.45	0.164268	0.165862	0.186579	0.133438	0.180107	0.181568	0.174458	0.166266	0.201999
SPB(d17:1)-1	SPB	SPB		17	1	SPB(d17:1)-1	286.274	3.28	0.266059	0.256824	0.282506	0.228049	0.255867	0.254941	0.295204	0.265861	0.281636
SPB(d17:1)-2	SPB	SPB		17	1	SPB(d17:1)-2	286.274	3.45	0.585337	0.557705	0.643309	0.541129	0.592807	0.583079	0.720622	0.598478	0.592768
SPB(d17:1)-3	SPB	SPB		17	1	SPB(d17:1)-3	286.274	3.61	0.44369	0.46875	0.521853	0.324972	0.26173	0.259359	0.73852	0.591945	0.647807
SPB(d18:0)-1	SPB	SPB		18	0	SPB(d18:0)-1	302.305	4.02	0.226472	0.228335	0.2796	0.213924	0.21566	0.222816	0.211353	0.221251	0.247385
SPB(d18:0)-2	SPB	SPB		18	0	SPB(d18:0)-2	302.305	5.13	0.958152	1.00549	1.28038	0.865152	0.995409	0.919904	0.832407	0.76393	0.842946
SPB(d18:1)-1	SPB	SPB		18	1	SPB(d18:1)-1	300.29	4.63	0.279952	0.280076	0.335213	0.141434	0.199097	0.203694	0.409549	0.3594	0.422347
SPB(d18:1)-2	SPB	SPB		18	1	SPB(d18:1)-2	300.29	4.84	1.80437	1.80942	2.08621	1.67422	1.64574	1.51431	1.6753	1.54287	1.85049
SPB(d19:0)-1	SPB	SPB		19	0	SPB(d19:0)-1	316.321	4.61	0.46363	0.449478	0.470319	0.479777	0.336823	0.282078	0.618575	0.355497	0.48435
SPB(d19:0)-2	SPB	SPB		19	0	SPB(d19:0)-2	316.321	5.46	0.210844	0.199004	0.227148	0.0847096	0.120908	0.110013	0.262737	0.256503	0.259892
SPB(d19:1)-1	SPB	SPB		19	1	SPB(d19:1)-1	314.305	5.17	0.133594	0.125349	0.145869	0.0657111	0.0821911	0.10202	0.177741	0.165943	0.183399
SPB(d19:1)-2	SPB	SPB		19	1	SPB(d19:1)-2	314.305	5.36	0.508087	0.475094	0.555928	0.0518135	0.0513495	0.0368008	0.847359	0.784822	1.03987
SPB(d22:1)	SPB	SPB		22	1	SPB(d22:1)	356.352	6.4	0.084226	0.0936393	0.098347	0.0566919	0.0579998	0.0568386	0.105815	0.109756	0.104397
SPB(t18:0)-1	SPB	SPB		18	0	SPB(t18:0)-1	318.3	4.28	0.0975165	0.0962072	0.104744	0.102251	0.10602	0.103466	0.090888	0.0951967	0.099803
SPB(t18:0)-2	SPB	SPB		18	0	SPB(t18:0)-2	318.3	4.58	0.0981016	0.105487	0.112279	0.0882971	0.0971542	0.0952618	0.0841819	0.0756046	0.078245
SPB(t20:0)	SPB	SPB		20	0	SPB(t20:0)	346.332	5.36	0.568561	0.581432	0.650389	0.535072	0.610856	0.579824	0.419994	0.514144	0.493454
TG(11:0_12:0_16:1)	TG	TG		39	1	TG(39:1)	696.614	21.72	0.600752	0.580158	0.622574	0.041124	0.0930728	0.146284	0.905609	0.87595	0.860484
TG(11:0_14:1_16:1)	TG	TG		41	2	TG(41:2)	722.629	21.79	0.909033	0.879606	0.941917	0.0507227	0.140824	0.17941	1.34872	1.36013	1.34687
TG(12:0_12:0_14:0)	TG	TG		38	0	TG(38:0)	684.614	21.88	0.217731	0.26197	0.247275	0.0318406	0.0433676	0.0587613	0.341312	0.350408	0.378432
TG(12:0_13:0_14:0)	TG	TG		39	0	TG(39:0)	698.629	22	0.235007	0.247328	0.262208	0.0106102	0.0280602	0.0278033	0.313459	0.309989	0.36026
TG(12:0_14:0_14:0)	TG	TG		40	0	TG(40:0)	712.645	22.14	0.704724	0.68347	0.705332	0.16444	0.236336	0.248711	0.854177	0.763151	0.92235
TG(12:0_14:0_14:1)	TG	TG		40	1	TG(40:1)	710.629	21.88	1.7999	1.8699	1.98876	0.242369	0.393857	0.411376	2.46714	2.65059	2.54474
TG(14:1_12:1_17:1)	TG	TG		43	3	TG(43:3)	748.645	21.83	0.90696	0.858656	0.904248	0.0345658	0.079847	0.0844382	1.27969	1.32075	1.34445
TG(14:1_14:2_17:1)	TG	TG		45	4	TG(45:4)	774.661	21.93	0.588269	0.570083	0.608406	0.0321524	0.0608103	0.0631928	0.869692	0.842763	0.830847
TG(15:0_12:0_14:0)	TG	TG		41	0	TG(41:0)	726.661	22.24	0.699771	0.764362	0.666392	0.0730698	0.135495	0.173906	0.855075	0.928021	0.88203
TG(15:0_14:0_16:0)	TG	TG		45	0	TG(45:0)	782.723	22.71	2.65841	2.85561	3.0436	0.573867	1.0264	0.967712	3.89179	4.08174	4.28651
TG(15:0_14:0_16:1)	TG	TG		45	1	TG(45:1)	780.708	22.52	13.7686	12.6248	15.1155	1.86547	3.42508	3.56956	16.1885	19.4193	17.1686
TG(15:0_16:0_16:1)	TG	TG		47	1	TG(47:1)-2	808.739	22.75	25.6307	23.2447	24.4413	4.55723	6.99263	7.12128	31.953	33.2469	35.3009
TG(15:0_16:0_17:0)	TG	TG		48	0	TG(48:0)	824.77	23.13	3.06155	3.27392	3.52172	1.84898	2.17166	2.01888	4.60367	5.32266	4.92879
TG(15:0_16:1_16:1)	TG	TG		47	2	TG(47:2)	806.723	22.54	26.4243	24.6006	28.5911	4.83496	8.13646	7.8698	32.2503	35.6069	33.3498
TG(15:0_16:1_18:1)	TG	TG		49	2	TG(49:2)	834.755	22.75	31.874	30.4122	30.3769	10.2219	14.8313	13.9049	40.7378	42.8831	43.8658
TG(16:0_12:0_14:0)	TG	TG		42	0	TG(42:0)	740.676	22.4	1.46303	1.49456	1.48	0.581516	0.725291	0.73643	1.64562	1.68596	1.93545
TG(16:0_13:0_14:0)	TG	TG		43	0	TG(43:0)	754.692	22.49	1.72946	1.46924	1.66021	0.228118	0.460073	0.521481	2.11757	2.2554	1.95699
TG(16:0_14:0_14:0)	TG	TG		44	0	TG(44:0)	768.708	22.66	2.22838	2.18321	2.4471	1.10697	1.25141	1.08277	2.46783	2.98713	3.0279
TG(16:0_14:0_14:1)	TG	TG		44	1	TG(44:1)	766.692	22.4	18.1163	16.848	18.7156	5.81181	8.23372	8.12614	18.3446	20.0621	21.3164
TG(16:0_14:0_16:0)	TG	TG		46	0	TG(46:0)	796.739	22.9	2.7991	2.7499	3.1023	1.60843	1.69823	1.60499	3.5807	3.95005	4.58557
TG(16:0_14:0_16:1)	TG	TG		46	1	TG(46:1)	794.723	22.64	31.9607	29.7807	32.2327	13.9407	17.0087	16.6309	38.4593	40.2083	40.0052
TG(16:0_14:0_17:0)	TG	TG		47	0	TG(47:0)	810.755	22.94	3.91228	4.12441	4.06089	0.935981	1.45977	1.52599	6.27805	7.23975	7.07035
TG(16:0_14:0_18:1)	TG	TG		48	1	TG(48:1)	822.755	22.87	42.9612	39.0624	46.3124	22.5199	24.6788	24.0154	55.0132	59.0727	57.7678
TG(16:0_16:0_17:0)	TG	TG		49	0	TG(49:0)	838.786	23.2	3.66054	4.05089	4.58547	1.24139	1.64723	1.81849	6.21697	7.45891	8.24277
TG(16:0_16:0_18:1)	TG	TG		50	1	TG(50:1)	850.786	23.13	36.1641	37.5039	41.2615	29.1225	35.587	33.2912	41.3471	47.1993	47.6245
TG(16:0_16:1_16:1)	TG	TG		48	2	TG(48:2)	820.739	22.64	84.2222	80.3212	78.7016	50.1215	56.6777	56.2813	94.145	89.442	98.6065
TG(16:0_16:1_17:0)	TG	TG		49	1	TG(49:1)-1	836.77	22.99	27.2066	25.3086	27.6714	7.6022	10.5885	11.1477	37.5594	39.2554	40.6418
TG(16:0_16:1_18:1)	TG	TG		50	2	TG(50:2)	848.77	22.87	77.2304	75.897	79.7826	60.7845	72.4583	68.9107	77.2335	79.5315	83.1948
TG(16:0_16:1_19:0)	TG	TG		51	1	TG(51:1)-1	864.801	22.64	1.92988	1.87043	2.0122	0.675795	0.745176	1.21034	2.29921	2.29559	2.11565
TG(16:0_17:0_18:1)	TG	TG		51	1	TG(51:1)-2	864.801	23.18	12.9154	12.9734	14.8949	6.66941	9.75576	10.4395	16.6974	18.6524	20.3111
TG(16:0_18:1_18:1)	TG	TG		52	2	TG(52:2)	876.801	23.08	54.2537	56.8148	59.7298	61.6066	68.5097	65.5908	34.0461	39.0671	42.0849
TG(16:0_18:1_20:3)	TG	TG		54	4	TG(54:4)	900.801	22.9	19.3739	17.31	19.5789	27.6314	28.6815	30.3113	6.70339	6.37263	7.1331
TG(16:0_18:1_22:3)	TG	TG		56	4	TG(56:4)	928.833	23.13	7.75154	7.53246	8.44028	12.2311	12.0707	11.7223	1.43347	1.47603	1.65827
TG(16:0_18:1_24:0)	TG	TG		58	1	TG(58:1)	962.911	24.34	0.0962089	0.113707	0.146632	0.294773	0.368259	0.448563	0.00581778	0.00704903	0.00810099
TG(16:0_18:1_24:1)	TG	TG		58	2	TG(58:2)	960.895	23.93	0.746329	0.825658	1.07068	1.83424	2.3313	2.55211	0.0547403	0.064475	0.0808057
TG(16:1_10:0_12:0)	TG	TG		38	1	TG(38:1)	682.598	21.65	0.928736	0.928237	1.0089	0.134511	0.178861	0.260371	1.60354	1.40081	1.49141
TG(16:1_10:0_14:1)	TG	TG		40	2	TG(40:2)	708.614	21.65	1.34769	1.36433	1.4904	0.198457	0.2785	0.364172	2.17227	2.08931	2.17174
TG(16:1_10:1_14:1)	TG	TG		40	3	TG(40:3)	706.598	21.36	0.394193	0.366868	0.387541	0.0648153	0.101642	0.145397	0.558564	0.53785	0.543763
TG(16:1_12:0_13:0)	TG	TG		41	1	TG(41:1)	724.645	22.02	1.55569	1.46767	1.65561	0.087309	0.198452	0.203552	1.98185	2.11242	2.16268
TG(16:1_12:0_14:0)	TG	TG		42	1	TG(42:1)	738.661	22.16	7.00778	6.9485	6.87341	1.80125	2.58271	2.57712	8.67328	8.13349	8.9187
TG(16:1_12:0_14:1)	TG	TG		42	2	TG(42:2)	736.645	21.9	5.49795	5.24823	5.63911	0.841132	1.4433	1.38174	7.09278	7.51165	7.23158
TG(16:1_12:0_22:6)	TG	TG		50	7	TG(50:7)	838.692	22.02	0.319885	0.306082	0.316325	0.342008	0.31511	0.299634	0.351188	0.288445	0.280145
TG(16:1_12:1_14:1)	TG	TG		42	3	TG(42:3)	734.629	21.69	1.5393	1.5542	1.62962	0.109447	0.208405	0.21866	2.45594	2.40566	2.4274
TG(16:1_12:1_14:2)	TG	TG		42	4	TG(42:4)	732.614	21.48	0.195577	0.204346	0.221143	0.0234066	0.038078	0.03803	0.338612	0.338923	0.338748
TG(16:1_12:1_17:1)	TG	TG		45	3	TG(45:3)	776.676	22.12	3.40065	3.40565	3.51893	0.304822	0.576924	0.589477	4.43286	4.66653	4.33353
TG(16:1_13:0_14:0)	TG	TG		43	1	TG(43:1)	752.676	22.28	5.4239	5.35108	5.51616	0.526222	1.03661	1.17485	6.46479	6.63063	6.4796
TG(16:1_13:0_14:1)	TG	TG		43	2	TG(43:2)	750.661	22.05	3.39102	3.16221	3.522	0.231509	0.514478	0.529721	4.18051	4.42802	4.28263
TG(16:1_13:0_16:1)	TG	TG		45	2	TG(45:2)	778.692	22.28	11.4695	10.5542	10.8818	1.35681	2.50444	2.64253	13.5321	14.422	13.3311
TG(16:1_14:0_14:1)	TG	TG		44	2	TG(44:2)	764.676	22.16	21.6485	22.1526	22.7359	6.94631	9.70011	9.23293	27.5583	25.9857	27.4693
TG(16:1_14:0_17:0)	TG	TG		47	1	TG(47:1)-1	808.739	22.16	0.339359	0.436421	0.404033	0.161543	0.283162	0.290334	0.322174	0.352875	0.433031
TG(16:1_14:1_14:1)	TG	TG		44	3	TG(44:3)	762.661	21.98	7.3372	7.05797	7.84249	1.31925	2.20726	2.11319	9.63216	9.84245	9.37568
TG(16:1_14:1_14:2)	TG	TG		44	4	TG(44:4)	760.645	21.79	1.2392	1.23925	1.26446	0.0946172	0.174297	0.177761	1.79756	1.73989	1.795
TG(16:1_14:1_16:1)	TG	TG		46	3	TG(46:3)	790.692	22.21	27.123	28.4341	28.9212	10.111	14.0945	13.7491	34.4471	33.169	33.7397
TG(16:1_14:1_17:1)	TG	TG		47	3	TG(47:3)	804.708	22.35	9.56376	8.66129	8.7195	1.53535	2.37297	2.47036	11.3059	11.8955	10.9756
TG(16:1_14:1_18:1)	TG	TG		48	3	TG(48:3)	818.723	22.42	60.358	56.5024	61.9064	34.2281	44.0723	43.9355	65.0323	67.0865	66.8355
TG(16:1_14:1_18:2)	TG	TG		48	4	TG(48:4)	816.708	22.28	15.0661	15.0742	15.3324	7.25417	10.2361	9.9797	17.598	17.402	16.9043
TG(16:1_14:1_18:3)	TG	TG		48	5	TG(48:5)	814.692	22.12	2.24198	2.0531	2.33374	0.902636	1.32807	1.29595	2.60224	2.57944	2.54297
TG(16:1_14:1_22:6)	TG	TG		52	8	TG(52:8)	864.708	22.02	0.408215	0.35732	0.369214	0.679049	0.630686	0.57783	0.331216	0.271299	0.306823
TG(16:1_14:2_16:1)	TG	TG		46	4	TG(46:4)	788.676	22.05	5.28991	5.07774	5.2188	1.14741	1.88991	1.78618	6.6052	6.72625	6.46476
TG(16:1_14:2_17:1)	TG	TG		47	4	TG(47:4)	802.692	22.19	1.86996	1.82649	1.99853	0.268477	0.441813	0.443646	2.42154	2.4849	2.32529
TG(16:1_14:2_18:3)	TG	TG		48	6	TG(48:6)	812.676	21.98	0.295378	0.277943	0.300487	0.0985452	0.125394	0.119298	0.374495	0.367455	0.381132
TG(16:1_16:1_17:1)	TG	TG		49	3	TG(49:3)	832.739	22.54	15.996	13.7948	16.5175	5.02601	7.53305	7.1103	18.6822	20.0086	18.4444
TG(16:1_16:1_18:1)	TG	TG		50	3	TG(50:3)	846.755	22.66	67.93	62.238	61.9971	65.5016	69.9751	74.6859	57.4245	56.5542	62.0124
TG(16:1_16:1_18:2)	TG	TG		50	4	TG(50:4)	844.739	22.47	26.9614	24.1301	26.5288	23.1081	29.3198	27.9279	24.846	25.4138	25.5245
TG(16:1_16:1_18:3)	TG	TG		50	5	TG(50:5)	842.723	22.33	5.5909	5.50993	5.41819	4.45888	5.64858	5.37195	5.74624	5.70407	5.61797
TG(16:1_16:1_22:6)	TG	TG		54	8	TG(54:8)	892.739	22.26	1.92318	1.74355	1.88445	4.7676	3.90759	3.69471	1.24024	1.08865	1.03866
TG(16:1_17:0_18:1)	TG	TG		51	2	TG(51:2)	862.786	22.99	21.9406	21.8026	21.4998	13.2516	17.3356	17.5813	25.7159	27.1736	27.9022
TG(16:1_17:1_18:2)	TG	TG		51	4	TG(51:4)	858.755	22.59	4.60573	4.35973	5.02597	2.80849	3.8404	3.71527	5.1284	5.49399	5.22405
TG(16:1_17:1_18:3)	TG	TG		51	5	TG(51:5)	856.739	22.45	1.30136	1.27918	1.27627	0.694757	0.882108	0.944794	1.43146	1.43951	1.41932
TG(16:1_17:1_22:6)	TG	TG		55	8	TG(55:8)	906.755	22.35	0.203246	0.193307	0.157777	0.442438	0.379749	0.362576	0.148746	0.132779	0.129367
TG(16:1_18:1_18:1)	TG	TG		52	3	TG(52:3)	874.786	22.85	55.4061	52.5852	54.3836	62.0602	72.1896	72.7468	32.6898	30.741	34.5013
TG(16:1_18:1_18:2)	TG	TG		52	4	TG(52:4)	872.77	22.68	27.186	24.5623	26.2702	35.1439	40.2138	37.4528	16.6314	16.7839	18.0367
TG(16:1_18:1_22:6)	TG	TG		56	8	TG(56:8)	920.77	22.47	3.2133	2.80494	3.03617	9.5302	7.69348	6.86521	0.985886	0.858684	0.828544
TG(16:1_18:1_24:1)	TG	TG		58	3	TG(58:3)	958.88	23.6	1.80639	1.87671	2.26335	3.414	3.81917	3.95292	0.224752	0.220927	0.224274
TG(16:1_18:2_18:2)	TG	TG		52	5	TG(52:5)	870.755	22.54	9.54469	8.54613	9.93935	12.3579	15.7268	14.7021	7.36009	7.16999	7.10516
TG(16:1_18:2_22:6)	TG	TG		56	9	TG(56:9)	918.755	22.31	0.64444	0.635862	0.605077	2.0854	1.62089	1.5594	0.263321	0.20332	0.20418
TG(16:1_20:3_22:6)	TG	TG		58	10	TG(58:10)	944.77	22.4	0.207315	0.184985	0.238065	0.860887	0.631747	0.540418	0.0516936	0.0242889	0.0270691
TG(16:1_6:0_16:1)	TG	TG		38	2	TG(38:2)	680.582	21.24	0.999305	0.960962	1.0697	0.284666	0.373535	0.612734	1.51942	1.2961	1.33848
TG(17:0_18:1_18:1)	TG	TG		53	2	TG(53:2)	890.817	23.23	8.70083	8.06703	9.43631	7.63324	10.0606	10.1413	6.84278	7.28684	7.70648
TG(17:0_18:1_22:1)	TG	TG		57	2	TG(57:2)	946.88	23.79	0.17663	0.195403	0.250087	0.309344	0.406131	0.421017	0.07856	0.092364	0.0983318
TG(17:0_18:1_22:6)	TG	TG		57	7	TG(57:7)	936.801	22.75	0.352105	0.351619	0.38922	0.766222	0.656342	0.566928	0.187864	0.164106	0.143563
TG(17:0_18:1_24:1)	TG	TG		59	2	TG(59:2)	974.911	24.08	0.0664978	0.0776232	0.100776	0.176544	0.22943	0.244064	0.00874151	0.010218	0.0141353
TG(18:0_16:0_16:0)	TG	TG		50	0	TG(50:0)	852.801	23.44	1.53322	1.96939	1.98401	1.32384	1.19036	1.20567	2.31691	2.50761	2.72616
TG(18:0_16:0_17:0)	TG	TG		51	0	TG(51:0)	866.817	23.51	0.687694	0.752427	0.905264	0.381841	0.630313	0.699206	1.03249	1.32531	1.44619
TG(18:0_16:0_18:1)	TG	TG		52	1	TG(52:1)	878.817	23.39	13.6099	15.0032	17.5629	17.7735	21.5738	23.9833	9.04038	10.4326	11.7377
TG(18:0_16:0_20:0)	TG	TG		54	0	TG(54:0)	908.864	24.05	0.0226206	0.0285755	0.0226514	0.0392999	0.0374265	0.041506	0.0160038	0.0163204	0.0180207
TG(18:0_17:0_18:1)	TG	TG		53	1	TG(53:1)	892.833	23.46	1.93368	2.04744	2.42277	1.72294	2.62608	2.79114	2.03366	2.21231	2.68182
TG(18:0_18:0_18:1)	TG	TG		54	1	TG(54:1)	906.848	23.7	1.49838	1.69619	2.04931	2.52372	3.52452	3.88265	0.61824	0.688329	0.857316
TG(18:0_18:1_18:1)	TG	TG		54	2	TG(54:2)	904.833	23.37	17.4649	16.2693	19.5773	25.5249	29.1679	31.3736	5.20936	5.87545	6.46067
TG(18:0_18:1_19:0)	TG	TG		55	1	TG(55:1)	920.864	23.75	0.138573	0.152393	0.185392	0.205588	0.285693	0.321551	0.114735	0.134195	0.157304
TG(18:0_18:1_20:1)	TG	TG		56	2	TG(56:2)	932.864	23.65	2.1712	2.37443	2.86203	3.93405	4.80359	4.8838	0.474293	0.510816	0.593778
TG(O-18:0_16:1_18:1)	TG	TG		52	2	TG(O-52:2)	862.822	23.56	0.024295	0.0216551	0.0281827	0.0304516	0.0276314	0.0306194	0.0272455	0.0245196	0.0246633
TG(18:1_17:1_18:1)	TG	TG		53	3	TG(53:3)	888.801	22.99	7.62577	7.70915	7.73104	8.27812	10.0944	10.4373	6.14948	6.03788	6.44062
TG(18:1_17:1_18:2)	TG	TG		53	4	TG(53:4)	886.786	22.8	4.01295	3.37818	3.59791	3.93213	4.67717	4.12784	2.90153	3.17742	3.24786
TG(18:1_17:1_20:3)	TG	TG		55	5	TG(55:5)	912.801	22.83	1.16694	1.0656	1.02469	1.53125	1.60585	1.50307	0.609198	0.582147	0.616451
TG(18:1_17:1_22:3)	TG	TG		57	5	TG(57:5)	940.833	23.04	0.598402	0.590526	0.632471	0.972755	0.996308	0.932046	0.157376	0.136582	0.178913
TG(18:1_17:1_22:4)	TG	TG		57	6	TG(57:6)	938.817	22.94	0.338606	0.328691	0.331254	0.579133	0.503214	0.473872	0.133576	0.117284	0.115371
TG(18:1_17:1_22:6)	TG	TG		57	8	TG(57:8)	934.786	22.59	0.225516	0.184478	0.186989	0.537484	0.443773	0.388884	0.0745704	0.0903143	0.0649153
TG(18:1_17:1_24:2)	TG	TG		59	4	TG(59:4)	970.88	23.51	0.121801	0.137589	0.144441	0.228547	0.233953	0.231497	0.0197491	0.0227675	0.029382
TG(18:1_18:1_18:1)	TG	TG		54	3	TG(54:3)	902.817	23.06	34.3122	34.7732	36.4108	46.6033	47.843	51.3786	10.2469	10.3812	11.2884
TG(18:1_18:1_21:1)	TG	TG		57	3	TG(57:3)	944.864	23.46	0.486614	0.679545	0.745935	0.808463	0.863339	0.985811	0.184329	0.186555	0.218488
TG(18:1_18:1_22:3)	TG	TG		58	5	TG(58:5)	954.848	23.18	2.30148	2.03344	2.4045	3.77008	3.60587	3.58453	0.216711	0.226351	0.207765
TG(18:1_18:2_18:2)	TG	TG		54	5	TG(54:5)	898.786	22.75	10.3739	9.10101	9.55525	17.625	18.3142	17.4387	4.13378	4.26291	4.59037
TG(18:1_18:2_20:2)	TG	TG		56	5	TG(56:5)	926.817	22.99	6.41335	6.40475	6.57804	11.6959	11.4097	11.4191	1.32665	1.27372	1.34729
TG(18:1_18:2_22:6)	TG	TG		58	9	TG(58:9)	946.786	22.52	0.711786	0.688109	0.81593	2.5717	1.92087	1.76735	0.161255	0.130323	0.102959
TG(18:1_18:2_24:2)	TG	TG		60	5	TG(60:5)	982.88	23.39	0.528526	0.507944	0.701388	1.23171	1.16895	1.13467	0.0348319	0.0355048	0.0339205
TG(18:1_20:2_22:3)	TG	TG		60	6	TG(60:6)	980.864	23.2	0.672916	0.635091	0.736663	1.28842	1.13565	1.15867	0.0389816	0.0303637	0.0469154
TG(18:1_20:2_24:2)	TG	TG		62	5	TG(62:5)	1010.91	23.63	0.170272	0.213876	0.250924	0.342607	0.418523	0.427998	0.00305578	0.00470871	0.0057113
TG(18:1_20:3_22:6)	TG	TG		60	10	TG(60:10)	972.801	22.57	0.217095	0.147468	0.16279	0.759132	0.413694	0.439458	0.0160209	0.0176875	0.0193542
TG(18:1_20:3_24:2)	TG	TG		62	6	TG(62:6)	1008.9	23.44	0.154509	0.156211	0.180795	0.337353	0.323047	0.298717	0.00405005	0.00373953	0.00305715
TG(18:1_22:3_22:3)	TG	TG		62	7	TG(62:7)	1006.88	23.2	0.175973	0.165926	0.208352	0.420464	0.278322	0.296928	0.00320448	0.0030922	0.00712814
TG(18:1_22:3_22:4)	TG	TG		62	8	TG(62:8)	1004.86	23.01	0.19706	0.180752	0.182775	0.464639	0.28657	0.256842	0.00421446	0.00374402	0.00397924
TG(18:1_22:5_24:2)	TG	TG		64	8	TG(64:8)	1032.9	23.25	0.0677594	0.0627104	0.0688387	0.155359	0.107229	0.108031	0.00103659	0.000458503	0.000458503
TG(18:2_14:1_14:2)	TG	TG		46	5	TG(46:5)	786.661	21.88	0.65811	0.624098	0.644347	0.0890005	0.143583	0.145511	0.84666	0.89616	0.853861
TG(18:2_14:1_17:1)	TG	TG		49	4	TG(49:4)	830.723	22.35	3.61206	3.50731	3.46758	1.11975	1.58716	1.42744	4.36738	4.55553	4.33513
TG(18:2_14:1_22:6)	TG	TG		54	9	TG(54:9)	890.723	22.09	0.194841	0.157158	0.16442	0.44776	0.416714	0.36531	0.132792	0.103813	0.130247
TG(18:2_17:1_18:2)	TG	TG		53	5	TG(53:5)	884.77	22.64	1.47967	1.35712	1.44794	1.51767	1.70645	1.65054	1.3371	1.23517	1.36447
TG(18:3_14:1_17:1)	TG	TG		49	5	TG(49:5)	828.708	22.21	0.709663	0.716901	0.715187	0.197906	0.275146	0.291889	0.874609	0.835121	0.911386
TG(18:4_13:0_16:1)	TG	TG		47	5	TG(47:5)	800.676	22	0.231921	0.213988	0.242955	0.0179658	0.0327675	0.0431299	0.343217	0.329688	0.295794
TG(19:0_18:1_18:1)	TG	TG		55	2	TG(55:2)	918.848	23.49	1.18818	1.23896	1.39601	1.49164	1.82171	1.87493	1.0342	1.0646	1.19152
TG(19:1_14:0_16:0)	TG	TG		49	1	TG(49:1)-2	836.77	22.4	0.850171	0.700318	0.759089	0.459696	0.597963	0.550418	0.752995	0.920294	0.925979
TG(19:1_18:1_18:1)	TG	TG		55	3	TG(55:3)	916.833	23.2	2.27347	2.21304	2.44678	3.08392	3.34033	3.29688	1.12313	1.23094	1.33809
TG(19:1_18:1_20:2)	TG	TG		57	4	TG(57:4)	942.848	23.25	0.670898	0.656631	0.768653	1.15076	1.08439	0.930108	0.168791	0.183007	0.222854
TG(19:1_18:1_22:3)	TG	TG		59	5	TG(59:5)	968.864	23.27	0.165652	0.169711	0.178096	0.31639	0.262782	0.284991	0.0252264	0.0111608	0.020243
TG(19:1_18:1_22:4)	TG	TG		59	6	TG(59:6)	966.848	23.06	0.122661	0.118639	0.120603	0.195788	0.173953	0.186021	0.0102533	0.0146091	0.0184905
TG(20:1_18:1_18:1)	TG	TG		56	3	TG(56:3)	930.848	23.32	6.50459	6.39468	8.00033	11.7887	11.7919	11.8504	1.37574	1.19813	1.44229
TG(20:1_18:1_22:6)	TG	TG		60	8	TG(60:8)	976.833	22.83	0.66874	0.618266	0.654817	1.65553	1.0576	1.01961	0.0456259	0.046885	0.0516967
TG(25:1_16:1_18:1)	TG	TG		59	3	TG(59:3)	972.895	23.75	0.126014	0.159501	0.182263	0.24832	0.272167	0.253434	0.022486	0.0272332	0.0347577
TG(25:1_18:1_18:2)	TG	TG		61	4	TG(61:4)	998.911	23.77	0.0429606	0.0462801	0.057617	0.0973003	0.108173	0.105459	0.000993169	0.00123244	0.00164427
TG(26:0_18:1_18:1)	TG	TG		62	2	TG(62:2)	1016.96	24.64	0.0429847	0.0495074	0.061858	0.145729	0.181038	0.211818	0.000655298	0.000809529	0.0010062
TG(26:1_16:0_18:1)	TG	TG		60	2	TG(60:2)	988.927	24.24	0.272391	0.298514	0.394121	0.809962	1.03836	1.19927	0.00676395	0.00836987	0.010132
TG(26:1_16:1_18:1)	TG	TG		60	3	TG(60:3)	986.911	23.89	0.758565	0.836516	1.0749	1.90123	2.32041	2.36432	0.0252029	0.0268982	0.0357358
TG(26:1_18:1_18:1)	TG	TG		62	3	TG(62:3)	1014.94	24.19	0.191636	0.215633	0.284627	0.553779	0.714974	0.779248	0.00228704	0.00249457	0.00361772
TG(26:1_18:1_18:2)	TG	TG		62	4	TG(62:4)	1012.93	23.89	0.212116	0.238971	0.302315	0.507354	0.640384	0.643708	0.00446401	0.00478694	0.00581033
TG(26:1_18:1_20:2)	TG	TG		64	4	TG(64:4)	1040.96	24.22	0.0274786	0.0296778	0.0394506	0.0789618	0.096342	0.105399	0.00425396	0.00460218	0.000193631
TG(26:1_18:1_20:3)	TG	TG		64	5	TG(64:5)	1038.94	23.98	0.0432701	0.045131	0.0560428	0.116519	0.118513	0.12182	0.000101462	8.56301e-05	4.58503e-05
TG(4:0_13:0_16:1)	TG	TG		33	1	TG(33:1)	612.52	20.18	0.296225	0.308696	0.350044	0.0081589	0.0456934	0.089864	0.759175	0.310975	0.445662
TG(4:0_14:0_18:1)	TG	TG		36	1	TG(36:1)-1	654.567	20.13	0.685395	0.628665	0.701075	0.0045423	0.00429319	0.00265622	1.19106	1.07845	1.38641
TG(4:0_16:0_16:1)	TG	TG		36	1	TG(36:1)-2	654.567	21.22	1.15129	1.17753	1.27737	0.188741	0.245948	0.366524	2.09747	1.68389	1.68058
TG(4:0_16:1_16:1)	TG	TG		36	2	TG(36:2)	652.551	20.75	0.987518	1.01017	1.04322	0.187197	0.282317	0.443195	1.99743	1.35293	1.51736
TG(4:0_16:1_17:1)	TG	TG		37	2	TG(37:2)	666.567	21.01	1.01239	0.99138	1.16503	0.121982	0.717709	1.13574	1.78934	0.887245	1.04497
TG(4:0_16:1_18:2)	TG	TG		38	3	TG(38:3)	678.567	20.87	0.319477	0.326106	0.357823	0.0669819	0.0776816	0.176305	0.538743	0.416469	0.450956
PC(12:0_22:6)	PC	PC	(12:0_22:6)	34	6	PC(34:6)-1	750.507	14.12	0.34314	0.337097	0.395632	0.0503883	0.0583021	0.0521747	0.568757	0.533518	0.544393
LPC(14:0)-1	PC	LPC	(14:0)	14	0	LPC(14:0)-1	468.308	4.35	0.0626627	0.0644603	0.0710854	0.0233085	0.0242269	0.0399637	0.0992399	0.0758704	0.0847443
LPC(14:0)-2	PC	LPC	(14:0)	14	0	LPC(14:0)-2	468.308	4.63	0.455427	0.496784	0.531746	0.279159	0.36465	0.520588	0.620103	0.53231	0.559868
PC(36:6)-3	PC	PC	(14:0_22:6)	36	6	PC(36:6)-5	778.538	12.25	1.92734	1.83306	1.97702	1.70445	1.29095	1.20378	2.29193	1.99029	2.2624
LPC(15:0)-1	PC	LPC	(15:0)	15	0	LPC(15:0)-1	482.324	5.03	0.0799032	0.0818068	0.0967134	0.0162509	0.0269884	0.0503952	0.156009	0.115884	0.126181
LPC(15:0)-2	PC	LPC	(15:0)	15	0	LPC(15:0)-2	482.324	5.27	0.397609	0.3965	0.451697	0.0733229	0.133435	0.197087	0.712701	0.617525	0.688309
PC(15:0_14:1)	PC	PC	(15:0_14:1)	29	1	PC(29:1)-1	690.507	12.28	0.826013	0.804774	0.870461	0.164704	0.224068	0.222651	1.27395	1.25041	1.48313
PC(29:1)-3	PC	PC	(15:0_14:1)	29	1	PC(29:1)-4	690.507	11.85	0.764067	0.778022	0.867856	0.16815	0.296457	0.287973	1.30251	1.32027	1.30553
PC(15:0_16:1)	PC	PC	(15:0_16:1)	31	1	PC(31:1)-1	718.538	14.05	46.2538	45.8794	50.0955	11.074	19.4503	19.007	65.4744	67.1045	68.0705
PC(31:1)-1	PC	PC	(15:0_16:1)	31	1	PC(31:1)-3	718.538	13.2	6.72808	6.7211	7.38315	3.09132	4.60393	4.87166	9.28099	9.6453	9.58822
PC(31:1)-2	PC	PC	(15:0_16:1)	31	1	PC(31:1)-4	718.538	13.67	51.9862	50.8314	54.6148	16.6032	22.0679	23.6542	74.9528	71.0848	74.5509
PC(33:3)-3	PC	PC	(15:0_18:3)	33	3	PC(33:3)-3	742.538	13.03	1.12997	0.97105	1.07778	0.274434	0.499022	0.454956	1.50777	1.47976	1.53695
PC(33:3)-4	PC	PC	(15:0_18:3)	33	3	PC(33:3)-4	742.538	13.29	3.79669	3.18046	3.89456	1.01749	1.69046	1.65105	5.38276	5.12077	5.28594
PC(15:0_20:2)	PC	PC	(15:0_20:2)	35	2	PC(35:2)-1	772.585	20.49	0.309966	0.288454	0.321573	0.294684	0.315638	0.306039	0.199574	0.210032	0.254496
PC(35:4)	PC	PC	(15:0_20:4)	35	4	PC(35:4)-2	768.554	13.88	5.07371	5.07094	5.64161	2.19705	2.96291	3.13923	6.76371	6.87618	7.02502
PC(35:5)-2	PC	PC	(15:0_20:5)	35	5	PC(35:5)-2	766.538	12.46	0.659084	0.470168	0.534442	0.120052	0.114733	0.10825	0.782663	0.762146	1.02571
PC(37:6)-2	PC	PC	(15:0_22:6)	37	6	PC(37:6)-2	792.554	13.36	1.32048	1.3422	1.33718	0.453668	0.455636	0.392721	2.23174	1.92274	2.24117
LPC(16:0)-1	PC	LPC	(16:0)	16	0	LPC(16:0)-1	496.34	5.57	0.513778	0.524021	0.623325	0.246708	0.331451	0.647418	0.678272	0.562998	0.731038
LPC(16:0)-2	PC	LPC	(16:0)	16	0	LPC(16:0)-2	496.34	5.81	12.1942	12.5746	14.5928	6.5107	11.4555	15.2415	12.6677	12.0786	14.7337
PC(16:0)	PC	PC	(16:0)	16	0	PC(16:0)	510.319	4.61	0.066983	0.0646657	0.067113	0.0203202	0.0194337	0.0191998	0.106056	0.10333	0.108618
PC(30:0)	PC	PC	(16:0_14:0)	30	0	PC(30:0)	706.538	14.54	48.0276	53.1713	59.4255	44.3611	47.797	48.1272	41.4702	45.8849	49.7687
PC(32:0)-1	PC	PC	(16:0_16:0)	32	0	PC(32:0)-1	734.569	16.38	3.02402	2.95667	3.57085	0.238109	0.46915	0.424617	5.3421	5.12103	6.78502
PC(32:0)-2	PC	PC	(16:0_16:0)	32	0	PC(32:0)-2	734.569	16.59	8.22251	8.88387	9.81654	1.01593	1.94499	1.93459	12.3675	13.7983	13.7787
PC(32:1)-1	PC	PC	(16:0_16:1)	32	1	PC(32:1)-1	732.554	14.38	2.92956	3.13383	3.19682	0.57645	0.817541	0.81384	5.26296	5.20483	5.29845
PC(32:1)-3	PC	PC	(16:0_16:1)	32	1	PC(32:1)-3	732.554	15.27	190.646	197.184	197.22	147.005	168.821	166.168	221.434	215.075	228.059
PC(33:0)-1	PC	PC	(16:0_17:0)	33	0	PC(33:0)-1	748.585	17.66	18.8469	17.0998	19.5015	5.48098	7.04769	7.66897	28.9483	30.5173	33.2798
PC(33:0)-2	PC	PC	(16:0_17:0)	33	0	PC(33:0)-2	748.585	17.89	22.5131	24.3725	27.4956	8.15814	13.3925	14.4148	27.0119	31.7916	32.0414
PC(33:0)-3	PC	PC	(16:0_17:0)	33	0	PC(33:0)-3	748.585	18.48	2.31297	3.30472	3.78241	1.20018	1.95277	1.88677	2.40281	3.10751	3.60627
PC(34:1)-1	PC	PC	(16:0_18:1)	34	1	PC(34:1)-1	760.585	17.35	311.696	317.08	324.533	301.724	300.493	304.85	313.576	316.352	323.95
PC(34:2)-1	PC	PC	(16:0_18:2)	34	2	PC(34:2)-1	758.569	15.93	29.8688	30.0318	31.0096	28.4484	34.3965	33.7412	27.6981	25.3885	27.2963
PC(34:2)-2	PC	PC	(16:0_18:2)	34	2	PC(34:2)-2	758.569	16.26	9.20059	9.50873	10.3699	6.85029	11.0985	11.0436	8.43098	8.30128	8.89777
PC(34:3)-4	PC	PC	(16:0_18:3)	34	3	PC(34:3)-4	756.554	14.45	52.7098	51.7862	51.9259	34.6239	57.1963	56.3352	51.6156	53.8937	51.262
PC(36:3)-2	PC	PC	(16:0_20:3)	36	3	PC(36:3)-2	784.585	16.1	10.9225	10.6029	11.358	16.2614	16.309	15.2363	8.51415	7.87874	8.19389
PC(36:3)-4	PC	PC	(16:0_20:3)	36	3	PC(36:3)-4	784.585	16.9	84.2456	88.3128	90.2489	81.9536	107.169	109.336	67.4708	73.6035	70.8595
PC(36:4)-2	PC	PC	(16:0_20:4)	36	4	PC(36:4)-2	782.569	14.68	29.9671	30.8171	30.8612	30.413	47.6336	48.8768	15.2808	16.0109	16.5342
PC(36:4)-3	PC	PC	(16:0_20:4)	36	4	PC(36:4)-3	782.569	15.06	27.8714	26.8167	27.4882	25.7364	21.2002	20.7645	34.6664	34.7401	36.3838
PC(36:4)-4	PC	PC	(16:0_20:4)	36	4	PC(36:4)-4	782.569	15.49	3.91464	3.91328	3.86286	4.32302	4.44313	4.43715	2.86033	2.8899	3.13771
PC(36:5)-3	PC	PC	(16:0_20:5)	36	5	PC(36:5)-3	780.554	13.57	12.8988	12.5118	13.6077	10.6858	9.82197	9.40591	14.3506	14.3246	14.3101
LPC(16:1)-1	PC	LPC	(16:1)	16	1	LPC(16:1)-1	494.324	4.7	1.18884	1.25028	1.33276	0.374182	0.490798	0.782904	1.89519	1.29031	1.55711
LPC(16:1)-2	PC	LPC	(16:1)	16	1	LPC(16:1)-2	494.324	5.1	0.601846	0.599051	0.711142	0.252884	0.36248	0.516063	0.857106	0.630224	0.724404
PC(29:1)-1	PC	PC	(16:1_13:0)	29	1	PC(29:1)-2	690.507	11.4	0.154198	0.152152	0.181366	0.0308929	0.0489695	0.0558923	0.183348	0.205388	0.246749
PC(29:1)-2	PC	PC	(16:1_13:0)	29	1	PC(29:1)-3	690.507	11.57	0.614419	0.609175	0.675	0.200301	0.229602	0.0925647	0.981888	0.925519	1.10726
PC(30:1)-1	PC	PC	(16:1_14:0)	30	1	PC(30:1)-1	704.522	12.54	56.0295	55.6933	61.3964	54.6454	53.494	52.0382	62.375	56.9212	61.6825
PC(30:1)-2	PC	PC	(16:1_14:0)	30	1	PC(30:1)-2	704.522	12.89	42.2813	41.558	43.0319	35.0032	35.5713	33.4945	43.428	41.9448	46.0297
PC(16:1_14:1)	PC	PC	(16:1_14:1)	30	2	PC(30:2)-1	702.507	15.13	0.23229	0.253102	0.243207	0.0198715	0.0174246	0.0218019	0.375153	0.5357	0.487724
PC(30:2)-1	PC	PC	(16:1_14:1)	30	2	PC(30:2)-2	702.507	10.93	0.431463	0.439825	0.510073	0.438656	0.409674	0.451092	0.419463	0.387521	0.50473
PC(30:2)-2	PC	PC	(16:1_14:1)	30	2	PC(30:2)-3	702.507	11.17	0.608517	0.60483	0.711857	0.267598	0.472502	0.486268	0.776527	0.71814	0.813232
PC(30:2)-3	PC	PC	(16:1_14:1)	30	2	PC(30:2)-4	702.507	11.43	2.06074	2.1232	2.36007	1.04562	1.49262	1.49589	2.67451	2.71318	3.04486
PC(30:2)-4	PC	PC	(16:1_14:1)	30	2	PC(30:2)-5	702.507	11.78	0.413243	0.419978	0.45914	0.0800617	0.212161	0.18481	0.665109	0.626149	0.752163
PC(32:2)-1	PC	PC	(16:1_16:1)	32	2	PC(32:2)-2	730.538	12.82	83.962	83.1314	87.2324	82.0207	92.9293	86.8938	72.8929	71.2493	77.7282
PC(32:2)-2	PC	PC	(16:1_16:1)	32	2	PC(32:2)-3	730.538	13.13	94.2527	90.1733	95.5206	78.2603	96.5654	93.186	98.3797	90.1011	98.3691
PC(32:2)-3	PC	PC	(16:1_16:1)	32	2	PC(32:2)-4	730.538	13.46	87.5239	81.3049	89.6414	46.3743	71.1904	63.5325	99.3502	97.4424	100.325
PC(32:2)-4	PC	PC	(16:1_16:1)	32	2	PC(32:2)-5	730.538	14.21	7.8151	7.57014	8.53159	8.95586	8.00541	7.69258	6.4297	6.41921	7.3423
PC(33:1)-1	PC	PC	(16:1_17:0)	33	1	PC(33:1)-2	746.569	15.63	7.90464	8.18914	7.72336	3.65397	4.68285	4.275	11.8666	11.5564	11.9371
PC(34:3)-1	PC	PC	(16:1_18:2)	34	3	PC(34:3)-1	756.554	13.39	46.1795	42.0878	43.2957	46.9504	62.824	61.759	23.9746	22.2011	25.7355
PC(34:3)-2	PC	PC	(16:1_18:2)	34	3	PC(34:3)-2	756.554	13.72	31.9676	31.2847	33.5442	28.1334	45.9005	41.4869	23.3747	21.4171	23.4141
PC(34:3)-3	PC	PC	(16:1_18:2)	34	3	PC(34:3)-3	756.554	14.21	7.05326	7.15608	8.12507	2.16932	1.02596	0.933514	12.3798	11.2609	12.1589
PC(34:4)-1	PC	PC	(16:1_18:3)	34	4	PC(34:4)-1	754.538	12.23	1.5581	1.4226	1.54316	1.30926	1.57498	1.44097	1.54646	1.44389	1.51073
PC(34:4)-2	PC	PC	(16:1_18:3)	34	4	PC(34:4)-2	754.538	12.46	7.06254	6.74083	7.13453	4.88517	8.88181	7.98929	6.16347	6.04514	6.34916
PC(34:4)-3	PC	PC	(16:1_18:3)	34	4	PC(34:4)-3	754.538	12.75	10.4544	9.90571	10.5112	6.47358	9.89725	8.87479	10.8575	10.1323	11.5133
PC(36:5)-1	PC	PC	(16:1_20:4)	36	5	PC(36:5)-1	780.554	13.03	9.72048	9.78846	10.4488	11.572	12.7868	11.2856	7.34352	6.66475	7.69424
PC(36:5)-2	PC	PC	(16:1_20:4)	36	5	PC(36:5)-2	780.554	13.31	5.08118	5.17821	5.23866	4.67349	5.01719	4.82987	4.4917	3.97969	4.80501
PC(16:1_20:5)	PC	PC	(16:1_20:5)	36	6	PC(36:6)-1	778.538	13.72	0.247846	0.206586	0.230236	0.324095	0.340661	0.303283	0.178638	0.197628	0.149893
PC(36:6)-2	PC	PC	(16:1_20:5)	36	6	PC(36:6)-4	778.538	11.95	0.830986	0.793946	0.906174	0.400213	0.483364	0.481972	1.22503	1.1767	1.2765
PC(38:6)-1	PC	PC	(16:1_22:5)	38	6	PC(38:6)-1	806.569	13.2	0.702139	0.650662	0.653666	0.799979	0.56761	0.529312	0.716928	0.586564	0.665828
PC(38:7)-2	PC	PC	(16:1_22:6)	38	7	PC(38:7)-2	804.554	12.51	5.23949	4.96829	5.43851	6.51624	5.87623	5.38242	4.0815	3.57038	3.84003
PC(38:7)-3	PC	PC	(16:1_22:6)	38	7	PC(38:7)-3	804.554	12.77	3.14505	3.13191	3.47389	3.03758	3.06437	2.83604	3.19937	3.2221	3.43187
LPC(17:0)-1	PC	LPC	(17:0)	17	0	LPC(17:0)-1	510.355	5.88	0.0813872	0.0869056	0.0941294	0.0116148	0.0261996	0.0588963	0.149868	0.116081	0.127256
LPC(17:0)-2	PC	LPC	(17:0)	17	0	LPC(17:0)-2	510.355	6.16	0.474018	0.532417	0.606832	0.131722	0.322493	0.416504	0.765118	0.740113	0.834074
LPC(17:0)-3	PC	LPC	(17:0)	17	0	LPC(17:0)-3	510.355	6.4	0.262869	0.276028	0.326071	0.074304	0.172093	0.231815	0.311758	0.328151	0.406998
PC(17:0_14:0)	PC	PC	(17:0_14:0)	31	0	PC(31:0)-1	720.554	15.79	13.4877	14.725	17.8292	5.00348	6.87385	7.16862	16.5432	19.7907	22.1956
PC(31:0)	PC	PC	(17:0_14:0)	31	0	PC(31:0)-2	720.554	15.3	15.6257	15.8579	15.8268	7.03641	9.90966	10.3318	20.7565	22.1123	22.854
PC(37:3)-1	PC	PC	(17:0_20:3)	37	3	PC(37:3)-1	798.601	17.66	2.93672	3.03976	3.28862	1.62926	2.02924	1.94941	3.86899	4.09458	4.2941
PC(37:3)-2	PC	PC	(17:0_20:3)	37	3	PC(37:3)-2	798.601	18.32	7.65679	7.93049	8.63611	3.95361	6.56344	6.67511	8.16205	9.03091	9.37762
PC(37:4)-1	PC	PC	(17:0_20:4)	37	4	PC(37:4)-1	796.585	15.86	8.82054	8.99148	8.98191	7.29917	11.0477	11.3615	7.45534	7.44167	7.61566
PC(37:4)-2	PC	PC	(17:0_20:4)	37	4	PC(37:4)-2	796.585	16.38	2.95203	2.83374	3.0529	1.67295	2.07224	2.03495	3.65679	3.6938	4.00364
PC(39:6)-1	PC	PC	(17:0_22:6)	39	6	PC(39:6)-1	820.585	15.04	0.302306	0.344283	0.306719	0.200601	0.133514	0.148099	0.607625	0.555469	0.542832
PC(39:6)-2	PC	PC	(17:0_22:6)	39	6	PC(39:6)-2	820.585	15.77	0.734476	0.7199	0.72597	0.373083	0.334932	0.317365	1.24235	1.21342	1.21978
LPC(17:1)-1	PC	LPC	(17:1)	17	1	LPC(17:1)-1	508.34	5.29	0.0639375	0.0654303	0.0742249	0.013327	0.021932	0.0638555	0.123571	0.0892659	0.0951972
LPC(17:1)-2	PC	LPC	(17:1)	17	1	LPC(17:1)-2	508.34	5.5	0.0864201	0.0784182	0.0968501	0.0400346	0.0538352	0.0769447	0.0954657	0.0877939	0.0988625
LPC(17:1)-3	PC	LPC	(17:1)	17	1	LPC(17:1)-3	508.34	5.62	0.0400762	0.0424063	0.0409328	0.0142731	0.0257439	0.0262226	0.0590854	0.0502417	0.0557074
LPC(17:1)-4	PC	LPC	(17:1)	17	1	LPC(17:1)-4	508.34	7.46	0.0334889	0.0417146	0.0454111	0.0278877	0.0436127	0.0459923	0.0165811	0.0211811	0.022825
PC(17:1_14:0)	PC	PC	(17:1_14:0)	31	1	PC(31:1)-2	718.538	11.73	0.0492222	0.0495298	0.0655655	0.0294701	0.0324616	0.0356774	0.0797933	0.0770333	0.0778695
PC(31:2)-1	PC	PC	(17:1_14:1)	31	2	PC(31:2)-1	716.522	11.83	0.568392	0.64324	0.629078	0.180979	0.352151	0.326344	0.875972	0.871093	0.914091
PC(31:2)-2	PC	PC	(17:1_14:1)	31	2	PC(31:2)-2	716.522	12.11	1.58576	1.5772	1.73603	0.343768	0.686912	0.676073	2.48155	2.51914	2.6663
PC(31:2)-3	PC	PC	(17:1_14:1)	31	2	PC(31:2)-3	716.522	12.46	2.95271	3.0714	3.31889	0.593508	1.05034	1.0168	5.06042	4.9703	5.18393
PC(31:2)-4	PC	PC	(17:1_14:1)	31	2	PC(31:2)-4	716.522	12.8	0.629104	0.641805	0.680143	0.0965754	0.152919	0.205813	1.09982	1.11709	1.14396
PC(17:1_16:0)	PC	PC	(17:1_16:0)	33	1	PC(33:1)-1	746.569	16.57	25.9063	26.4521	29.4226	9.47291	14.5215	14.2836	34.0785	35.7146	37.9088
PC(33:1)-2	PC	PC	(17:1_16:0)	33	1	PC(33:1)-3	746.569	16.08	99.4054	100.576	102.355	48.6155	66.0841	64.3187	124.209	126.263	130.046
PC(17:1_16:1)	PC	PC	(17:1_16:1)	33	2	PC(33:2)-1	744.554	14.66	9.42204	9.24045	9.57501	3.59074	5.58578	5.88675	13.8824	13.9251	14.1042
PC(33:2)-1	PC	PC	(17:1_16:1)	33	2	PC(33:2)-2	744.554	13.93	19.7155	19.5581	21.7485	14.1909	20.0348	19.9397	19.8749	19.3772	20.1533
PC(33:2)-2	PC	PC	(17:1_16:1)	33	2	PC(33:2)-3	744.554	14.28	27.1125	26.7257	29.3838	11.8923	20.3757	20.5546	34.9223	34.2606	35.339
PC(17:1_18:0)	PC	PC	(17:1_18:0)	35	1	PC(35:1)	774.601	18.77	25.3555	25.4506	28.3347	12.044	16.9439	17.7624	29.3183	30.5312	34.0618
PC(17:1_18:1)	PC	PC	(17:1_18:1)	35	2	PC(35:2)-2	772.585	16.76	17.635	18.2053	19.177	11.5276	16.5123	17.2355	18.5949	19.5162	19.4334
PC(35:2)	PC	PC	(17:1_18:1)	35	2	PC(35:2)-3	772.585	16.34	38.5212	38.9517	41.996	34.6463	48.9132	47.5029	30.0762	29.8247	32.1666
PC(37:5)-1	PC	PC	(17:1_20:4)	37	5	PC(37:5)-1	794.569	14.12	3.33481	3.04728	2.88589	1.95713	2.62348	2.43943	3.10061	2.97099	3.14277
LPC(18:0)-1	PC	LPC	(18:0)	18	0	LPC(18:0)-1	524.371	6.75	0.219454	0.229336	0.267832	0.0436401	0.223239	0.390627	0.128783	0.164947	0.356342
LPC(18:0)-2	PC	LPC	(18:0)	18	0	LPC(18:0)-2	524.371	7.04	4.40288	4.70985	5.92704	1.95702	4.74253	6.92861	2.9801	3.49254	5.50073
PC(18:0)	PC	PC	(18:0)	18	0	PC(18:0)	538.35	5.79	0.102388	0.102702	0.119452	4.78151e-05	0.000478151	0.000478151	0.000478151	0.185039	0.21366
PC(34:0)	PC	PC	(18:0_16:0)	34	0	PC(34:0)	762.601	19.64	6.98229	8.28378	11.4401	6.72493	10.0726	9.94129	3.73854	4.73684	5.75946
PC(34:1)-2	PC	PC	(18:0_16:1)	34	1	PC(34:1)-2	760.585	17.87	54.5862	52.5909	58.4613	25.6736	40.3536	41.3409	69.4661	64.3971	64.1941
PC(36:2)-1	PC	PC	(18:0_18:2)	36	2	PC(36:2)-1	786.601	18.2	64.7449	68.5563	72.3385	54.5127	76.3214	74.4039	54.6052	55.5026	57.307
PC(36:2)-2	PC	PC	(18:0_18:2)	36	2	PC(36:2)-2	786.601	18.95	2.21259	2.36295	2.64353	1.92962	2.09564	2.23077	2.01642	2.06254	2.30055
PC(18:0_20:4)	PC	PC	(18:0_20:4)	38	4	PC(38:4)-1	810.601	19.85	1.14825	1.19557	1.15812	1.36762	1.21724	1.27892	1.17687	1.15213	1.11865
PC(38:5)-2	PC	PC	(18:0_20:5)	38	5	PC(38:5)-2	808.585	16.03	6.07527	6.37074	6.62775	6.7369	6.5045	6.44267	5.56379	5.46433	5.5606
PC(40:5)-2	PC	PC	(18:0_22:5)	40	5	PC(40:5)-2	836.616	18.77	0.851892	0.895798	0.930204	1.04536	1.01701	1.00638	0.591904	0.581247	0.622229
PC(18:0_22:6)	PC	PC	(18:0_22:6)	40	6	PC(40:6)-1	834.601	19.52	0.697968	0.654659	0.606174	0.668065	0.726697	0.704156	0.517554	0.5225	0.548296
LPC(18:1)-1	PC	LPC	(18:1)	18	1	LPC(18:1)-1	522.355	5.81	1.31431	1.33729	1.52311	0.645913	0.947402	2.25731	1.32483	0.929733	1.07984
LPC(18:1)-2	PC	LPC	(18:1)	18	1	LPC(18:1)-2	522.355	6	2.81068	2.85729	3.03711	2.36999	3.98536	6.32211	1.27893	1.1896	1.48886
PC(18:1_12:2)	PC	PC	(18:1_12:2)	30	3	PC(30:3)-1	700.491	10.6	0.0779856	0.0663416	0.0817769	0.044934	0.0549042	0.0538768	0.0762586	0.0999583	0.0912424
PC(32:1)-2	PC	PC	(18:1_14:0)	32	1	PC(32:1)-2	732.554	14.8	266.481	287.401	288.468	245.795	252.605	257.035	289.673	291.642	285.923
PC(18:1_14:1)	PC	PC	(18:1_14:1)	32	2	PC(32:2)-1	730.538	17.73	0.412643	0.360367	0.414967	0.144041	0.127091	0.17809	0.602	0.679016	0.650933
PC(36:3)-1	PC	PC	(18:1_18:2)	36	3	PC(36:3)-1	784.585	15.75	97.8829	99.2242	101.281	120.171	156.424	159.114	35.9115	35.1545	35.9106
PC(36:4)-1	PC	PC	(18:1_18:3)	36	4	PC(36:4)-1	782.569	14.4	5.50599	5.08073	5.45758	5.25035	7.7584	5.98103	3.75065	3.24027	3.30505
PC(38:4)-1	PC	PC	(18:1_20:3)	38	4	PC(38:4)-2	810.601	16.48	25.3526	26.2529	28.045	36.4105	48.5036	45.4401	7.21198	7.6404	7.28551
PC(38:4)-2	PC	PC	(18:1_20:3)	38	4	PC(38:4)-3	810.601	17.11	34.6935	33.4161	34.7912	40.5613	56.845	58.703	9.84193	9.60521	10.0114
PC(38:5)-1	PC	PC	(18:1_20:4)	38	5	PC(38:5)-1	808.585	15.3	15.0266	15.068	13.2695	24.6573	18.7708	20.7735	6.58806	8.73152	8.36419
PC(38:6)-2	PC	PC	(18:1_20:5)	38	6	PC(38:6)-2	806.569	13.57	2.8542	3.26986	2.92981	4.66149	5.8284	5.59072	1.72187	1.64562	1.83235
PC(40:7)	PC	PC	(18:1_22:6)	40	7	PC(40:7)	832.585	14.73	9.85575	10.0003	10.0012	17.9353	14.337	13.4636	4.71001	4.33833	5.02395
PC(42:3)	PC	PC	(18:1_24:2)	42	3	PC(42:3)	868.679	20.87	0.628061	0.595028	0.666136	0.814215	1.2277	1.29656	0.0671859	0.0597629	0.0747294
LPC(18:2)-1	PC	LPC	(18:2)	18	2	LPC(18:2)-1	520.34	5.13	0.204196	0.207104	0.236449	0.0684953	0.111603	0.286995	0.304206	0.190326	0.203984
LPC(18:2)-2	PC	LPC	(18:2)	18	2	LPC(18:2)-2	520.34	5.34	0.343375	0.347257	0.390647	0.258272	0.438885	0.719493	0.214057	0.195093	0.223056
PC(32:3)-2	PC	PC	(18:2_14:1)	32	3	PC(32:3)-2	728.522	11.71	3.99099	3.90016	4.32161	2.0779	3.27226	3.0037	4.78938	4.52017	4.74884
PC(38:6)-3	PC	PC	(18:2_20:4)	38	6	PC(38:6)-3	806.569	13.79	3.28498	2.94875	2.66825	5.04486	4.63347	4.07277	2.59578	2.48049	2.56767
PC(40:8)-2	PC	PC	(18:2_22:6)	40	8	PC(40:8)-2	830.569	13.08	1.56335	1.55692	1.62846	2.75313	2.21165	2.19685	0.828534	0.707706	0.79975
PC(18:3_18:3)	PC	PC	(18:3_18:3)	36	6	PC(36:6)-2	778.538	14.4	0.250256	0.258364	0.215018	0.276765	0.309129	0.314398	0.293696	0.285711	0.252505
PC(38:6)-4	PC	PC	(18:3_20:3)	38	6	PC(38:6)-4	806.569	14.33	2.1134	1.74178	2.46509	3.29792	3.10608	2.84124	1.29787	1.09151	1.50077
PC(18:3_20:5)	PC	PC	(18:3_20:5)	38	8	PC(38:8)-1	802.538	11.38	0.109667	0.111709	0.120097	0.103521	0.103684	0.104299	0.118411	0.113759	0.132361
PC(40:9)-2	PC	PC	(18:3_22:6)	40	9	PC(40:9)-2	828.554	12.04	0.249827	0.261767	0.292871	0.235934	0.340829	0.314909	0.163317	0.162704	0.183751
PC(18:4_12:0)	PC	PC	(18:4_12:0)	30	4	PC(30:4)-1	698.476	10.62	0.210715	0.192953	0.209133	0.188705	0.176346	0.175965	0.150978	0.174562	0.207092
PC(18:4_17:0)	PC	PC	(18:4_17:0)	35	4	PC(35:4)-1	768.554	11.76	0.0178553	0.0201123	0.0214623	0.00171474	0.00228358	0.00246059	0.0244054	0.0255605	0.0306268
PC(18:4_20:5)	PC	PC	(18:4_20:5)	38	9	PC(38:9)-1	800.522	11.71	0.0502969	0.0407381	0.0364425	0.0455515	0.0407013	0.0456536	0.0431257	0.0469157	0.0353746
PC(18:4_22:6)-1	PC	PC	(18:4_22:6)	40	10	PC(40:10)-1	826.538	12.39	0.0887341	0.0799338	0.0739293	0.160656	0.157327	0.140335	0.0428093	0.0364038	0.0333717
PC(18:4_22:6)-2	PC	PC	(18:4_22:6)	40	10	PC(40:10)-2	826.538	12.68	0.055127	0.0437343	0.0394537	0.0628572	0.0576667	0.0623526	0.0416703	0.0384051	0.0401681
LPC(19:0)-1	PC	LPC	(19:0)	19	0	LPC(19:0)-1	538.387	7.49	0.219754	0.232118	0.28721	0.0502687	0.152942	0.210712	0.228421	0.262874	0.350094
LPC(19:0)-2	PC	LPC	(19:0)	19	0	LPC(19:0)-2	538.387	7.74	0.0470394	0.0473878	0.0526696	0.0155433	0.050741	0.0630626	0.0276026	0.0366368	0.0566348
PC(37:1)	PC	PC	(19:0_18:1)	37	1	PC(37:1)	802.632	20.09	6.23472	6.05391	6.76675	3.2572	5.17545	5.48932	6.38352	6.53389	7.52194
PC(19:1_18:1)	PC	PC	(19:1_18:1)	37	2	PC(37:2)	800.616	18.79	6.46168	6.55755	7.18407	5.60483	6.28356	6.33244	4.80545	4.79715	5.56577
LPC(20:0)	PC	LPC	(20:0)	20	0	LPC(20:0)	552.402	8.5	0.0533826	0.0573422	0.068936	0.0339473	0.070377	0.0866531	0.0261924	0.0354226	0.0503968
PC(40:4)	PC	PC	(20:0_20:4)	40	4	PC(40:4)	838.632	19.95	0.244964	0.243332	0.261918	0.320537	0.297912	0.293316	0.142894	0.133932	0.164181
LPC(20:1)	PC	LPC	(20:1)	20	1	LPC(20:1)	550.387	7.15	0.114106	0.11771	0.130645	0.0955134	0.156016	0.218291	0.0573286	0.0637877	0.077359
PC(42:7)-2	PC	PC	(20:1_22:6)	42	7	PC(42:7)-2	860.616	17.04	0.309507	0.347125	0.325821	0.499208	0.366219	0.336962	0.201895	0.192883	0.210423
LPC(20:2)-1	PC	LPC	(20:2)	20	2	LPC(20:2)-1	548.371	6.07	0.0295594	0.0259288	0.0314175	0.0123442	0.0212218	0.0435189	0.0259746	0.0182982	0.020462
LPC(20:2)-2	PC	LPC	(20:2)	20	2	LPC(20:2)-2	548.371	6.38	0.0791619	0.0798354	0.0879801	0.0700267	0.11449	0.171012	0.0280797	0.0215888	0.0309832
PC(40:5)-1	PC	PC	(20:2_20:3)	40	5	PC(40:5)-1	836.616	17.82	3.46348	3.31655	3.4491	3.75064	4.16271	3.68808	2.73914	2.50346	2.61174
LPC(20:3)-1	PC	LPC	(20:3)	20	3	LPC(20:3)-1	546.355	5.69	0.115186	0.123323	0.139111	0.0640537	0.104567	0.239411	0.100171	0.0711347	0.0841135
LPC(20:3)-2	PC	LPC	(20:3)	20	3	LPC(20:3)-2	546.355	5.88	0.0599074	0.0586719	0.0737254	0.0523532	0.105184	0.164577	0.0183881	0.014517	0.0173714
PC(42:9)	PC	PC	(20:3_22:6)	42	9	PC(42:9)	856.585	14.14	0.647948	0.649098	0.730004	1.0737	1.21747	1.1305	0.164926	0.149992	0.173423
LPC(20:4)	PC	LPC	(20:4)	20	4	LPC(20:4)	544.34	5.05	0.0856449	0.0864754	0.106999	0.0407226	0.0362908	0.0961966	0.145052	0.0894965	0.104019
PC(42:10)	PC	PC	(20:4_22:6)	42	10	PC(42:10)	854.569	12.56	0.36627	0.337862	0.374426	0.677324	0.434715	0.345994	0.208451	0.192591	0.235185
PC(38:7)-1	PC	PC	(20:5_18:2)	38	7	PC(38:7)-1	804.554	12.21	0.47964	0.461497	0.501339	0.602634	0.635923	0.682812	0.322262	0.293904	0.327086
LPC(22:0)	PC	LPC	(22:0)	22	0	LPC(22:0)	580.434	10.13	0.00903814	0.010366	0.0130551	0.0104289	0.0137534	0.013554	0.00443181	0.00415276	0.00445194
LPC(22:1)	PC	LPC	(22:1)	22	1	LPC(22:1)	578.418	8.52	0.0103604	0.0114704	0.0138662	0.0116072	0.0160388	0.0206027	0.00550525	0.00532433	0.00743675
LPC(22:6)	PC	LPC	(22:6)	22	6	LPC(22:6)	568.34	5.1	0.0325804	0.0317312	0.0374359	0.0329006	0.0414509	0.0619825	0.0247828	0.0218423	0.0245444
PC(22:6_14:1)-1	PC	PC	(22:6_14:1)	36	7	PC(36:7)-1	776.522	14.38	0.207638	0.201989	0.221058	0.10272	0.117701	0.112723	0.290557	0.29083	0.285731
PC(22:6_14:1)-2	PC	PC	(22:6_14:1)	36	7	PC(36:7)-2	776.522	14.71	0.0697611	0.0761648	0.076315	0.034785	0.030179	0.0436241	0.136392	0.138609	0.122857
LPC(24:0)	PC	LPC	(24:0)	24	0	LPC(24:0)	608.465	12.13	0.0200444	0.0231664	0.0278074	0.0255225	0.0336098	0.039414	0.00165559	0.00181873	0.00110624
LPC(24:1)	PC	LPC	(24:1)	24	1	LPC(24:1)	606.449	10.1	0.0277638	0.0285632	0.0322984	0.0420371	0.0538993	0.0535804	0.00368704	0.0034228	0.00341273
PC(26:1)	PC	PC	(26:1)	26	1	PC(26:1)	648.46	9.07	0.0182791	0.0141442	0.0153316	0.011672	0.0118194	0.012004	0.0163982	0.0177623	0.0216295
PC(27:1)	PC	PC	(27:1)	27	1	PC(27:1)	662.476	13.62	0.172191	0.183376	0.228484	0.0420665	0.0568563	0.0535036	0.241854	0.240583	0.227291
PC(28:0)	PC	PC	(28:0)	28	0	PC(28:0)	678.507	12.25	10.6672	10.4624	12.1258	8.07226	9.08674	8.9684	9.86929	9.70211	11.0415
PC(29:2)	PC	PC	(29:2)	29	2	PC(29:2)	688.491	10.6	0.0478396	0.0367882	0.052601	0.0110239	0.0129573	0.0215153	0.0706015	0.0668413	0.0841697
PC(30:1)-3	PC	PC	(30:1)	30	1	PC(30:1)-3	704.522	13.39	5.65408	5.70316	5.79239	3.34495	3.89858	3.95766	6.8614	6.57193	7.77117
PC(30:4)-1	PC	PC	(30:4)	30	4	PC(30:4)-2	698.476	10.86	0.0198115	0.0163872	0.0166076	0.0103495	0.0131524	0.0117378	0.0164431	0.0140192	0.0177651
PC(30:4)-2	PC	PC	(30:4)	30	4	PC(30:4)-3	698.476	11.26	0.0191833	0.015688	0.0175618	0.00916202	0.0117288	0.00722084	0.0218262	0.0223294	0.0253499
PC(32:3)-1	PC	PC	(32:3)	32	3	PC(32:3)-1	728.522	11.45	1.14886	1.2387	1.34486	1.10868	1.26965	1.218	1.22512	1.1789	1.41206
PC(32:3)-3	PC	PC	(32:3)	32	3	PC(32:3)-3	728.522	12.46	1.15983	0.970417	1.20314	1.06611	1.137	1.10645	0.977798	0.919799	1.05777
PC(32:3)-4	PC	PC	(32:3)	32	3	PC(32:3)-4	728.522	12.96	0.737025	0.722147	0.813818	0.688067	0.844761	0.76793	0.681949	0.682994	0.70282
PC(32:4)-1	PC	PC	(32:4)	32	4	PC(32:4)-1	726.507	10.6	0.126255	0.124158	0.152163	0.0974228	0.121193	0.133533	0.150861	0.151217	0.163634
PC(32:4)-2	PC	PC	(32:4)	32	4	PC(32:4)-2	726.507	11.14	0.0805088	0.0827721	0.097356	0.0810707	0.0790194	0.0800204	0.0775063	0.0633048	0.0807796
PC(32:4)-3	PC	PC	(32:4)	32	4	PC(32:4)-3	726.507	11.4	0.089722	0.084674	0.102253	0.0867366	0.113232	0.110948	0.0761613	0.0697383	0.0715516
PC(32:4)-4	PC	PC	(32:4)	32	4	PC(32:4)-4	726.507	12.02	0.0440845	0.0427648	0.045659	0.0209202	0.0332174	0.0383506	0.070245	0.0496318	0.0543298
PC(33:3)-1	PC	PC	(33:3)	33	3	PC(33:3)-1	742.538	12.39	0.577739	0.541199	0.630884	0.253184	0.417307	0.423005	0.678923	0.70626	0.758916
PC(33:3)-2	PC	PC	(33:3)	33	3	PC(33:3)-2	742.538	12.68	1.24372	1.30318	1.44392	0.463807	0.82611	0.819064	1.71843	1.7212	1.94207
PC(33:7)	PC	PC	(33:7)	33	7	PC(33:7)	734.476	11.19	0.0107055	0.0131978	0.0107041	0.00559607	0.00375237	0.00503574	0.0215191	0.0169243	0.0170503
PC(34:6)-1	PC	PC	(34:6)	34	6	PC(34:6)-2	750.507	11.69	0.124384	0.123693	0.124873	0.081982	0.123791	0.118188	0.133805	0.121254	0.117229
PC(34:6)-2	PC	PC	(34:6)	34	6	PC(34:6)-3	750.507	11.95	0.0684949	0.0720026	0.0741987	0.0335458	0.0509281	0.0562213	0.0921728	0.0926107	0.086844
PC(34:7)	PC	PC	(34:7)	34	7	PC(34:7)	748.491	10.62	0.0322214	0.0220899	0.0251908	0.0123147	0.0208069	0.022854	0.028036	0.0280728	0.0365851
PC(35:0)	PC	PC	(35:0)	35	0	PC(35:0)	776.616	19.66	0.0917808	0.0964949	0.145061	0.00572956	0.016459	0.022655	0.167095	0.189004	0.210898
PC(35:5)-1	PC	PC	(35:5)	35	5	PC(35:5)-1	766.538	12.25	0.231171	0.231147	0.235284	0.0887159	0.125088	0.0599522	0.285399	0.306343	0.320931
PC(36:3)-3	PC	PC	(36:3)	36	3	PC(36:3)-3	784.585	16.34	24.0791	26.5773	35.6293	29.8961	41.5056	41.5691	18.9538	17.5714	20.5737
PC(36:6)-1	PC	PC	(36:6)	36	6	PC(36:6)-3	778.538	11.71	1.30477	1.34946	1.42986	1.21133	1.2078	0.958068	1.50306	1.37822	1.46978
PC(36:7)-1	PC	PC	(36:7)	36	7	PC(36:7)-3	776.522	10.6	0.0623252	0.0630578	0.0688229	0.0613846	0.0562297	0.0542024	0.0531172	0.0504585	0.0584741
PC(36:7)-2	PC	PC	(36:7)	36	7	PC(36:7)-4	776.522	12.72	0.151551	0.159816	0.144436	0.120663	0.166774	0.167817	0.135972	0.142116	0.136119
PC(36:8)	PC	PC	(36:8)	36	8	PC(36:8)	774.507	11.45	0.0263561	0.0270292	0.0267731	0.0180191	0.0133936	0.0128864	0.0266108	0.0228805	0.0225212
PC(37:5)-2	PC	PC	(37:5)	37	5	PC(37:5)-2	794.569	16.81	0.231777	0.193046	0.226127	0.218526	0.235748	0.234662	0.235518	0.230433	0.234669
PC(37:6)-1	PC	PC	(37:6)	37	6	PC(37:6)-1	792.554	12.89	0.242799	0.18075	0.180289	0.117819	0.192654	0.199214	0.30655	0.327073	0.262559
PC(38:8)	PC	PC	(38:8)	38	8	PC(38:8)-2	802.538	11.85	0.0465829	0.0396174	0.0501646	0.0491797	0.0389867	0.0366372	0.0454519	0.0444924	0.0403338
PC(38:9)-1	PC	PC	(38:9)	38	9	PC(38:9)-2	800.522	11.95	0.042304	0.0486498	0.0409196	0.0300878	0.0328451	0.0306062	0.0466932	0.0472977	0.04689
PC(38:9)-2	PC	PC	(38:9)	38	9	PC(38:9)-3	800.522	12.25	0.0504797	0.0437691	0.0406797	0.0500206	0.0412073	0.0380587	0.0424959	0.0341199	0.0395118
PC(39:2)	PC	PC	(39:2)	39	2	PC(39:2)	828.648	20.37	0.600428	0.565274	0.668614	0.504273	0.670274	0.672359	0.438776	0.457597	0.516792
PC(39:4)-2	PC	PC	(39:4)	39	4	PC(39:4)-2	824.616	18.34	1.19396	1.25247	1.27162	0.85029	1.20422	1.1912	1.02439	1.08278	1.19413
PC(39:4)-3	PC	PC	(39:4)	39	4	PC(39:4)-3	824.616	20.09	0.240912	0.237957	0.210314	0.159959	0.205845	0.210818	0.288883	0.279563	0.285654
PC(39:4)-4	PC	PC	(39:4)	39	4	PC(39:4)-4	824.616	20.42	0.111597	0.108921	0.0989851	0.0763428	0.0830545	0.0924411	0.102975	0.105996	0.108596
PC(39:5)	PC	PC	(39:5)	39	5	PC(39:5)	822.601	16.52	0.39154	0.455935	0.451526	0.436513	0.416253	0.35892	0.461295	0.42875	0.496806
PC(39:7)-1	PC	PC	(39:7)	39	7	PC(39:7)-1	818.569	13.57	0.496603	0.534984	0.595817	0.547516	0.550698	0.529363	0.468684	0.456936	0.471429
PC(39:7)-2	PC	PC	(39:7)	39	7	PC(39:7)-2	818.569	13.9	0.228115	0.200965	0.226418	0.157828	0.169865	0.150947	0.23719	0.237261	0.204105
PC(40:8)-1	PC	PC	(40:8)	40	8	PC(40:8)-1	830.569	12.72	0.103963	0.10326	0.116301	0.139855	0.154587	0.118421	0.0887646	0.0915189	0.10004
PC(40:9)-1	PC	PC	(40:9)	40	9	PC(40:9)-1	828.554	11.78	0.048457	0.0437538	0.0495893	0.0642164	0.0493852	0.0441238	0.0385949	0.0390177	0.0448288
PC(41:6)	PC	PC	(41:6)	41	6	PC(41:6)	848.616	18.41	0.0812539	0.0828798	0.0898075	0.0548842	0.053739	0.0497661	0.100117	0.0908193	0.11654
PC(42:11)	PC	PC	(42:11)	42	11	PC(42:11)	852.554	11.33	0.0513439	0.0494454	0.0603054	0.073843	0.0510693	0.0432841	0.0372072	0.0381878	0.0437821
PC(42:4)	PC	PC	(42:4)	42	4	PC(42:4)	866.663	20.3	0.460128	0.467668	0.493224	0.851646	0.948573	0.944148	0.0165734	0.0523531	0.0298961
PC(42:7)-1	PC	PC	(42:7)	42	7	PC(42:7)-1	860.616	16.15	0.391582	0.47303	0.540136	0.81993	0.722444	0.794823	0.0926261	0.0921973	0.156847
PC(42:8)	PC	PC	(42:8)	42	8	PC(42:8)	858.601	14.4	0.0614493	0.0644308	0.0809948	0.120562	0.155719	0.104447	0.0164668	0.0253336	0.0311628
PC(44:2)	PC	PC	(44:2)	44	2	PC(44:2)	898.726	21.83	0.152901	0.155685	0.202281	0.394166	0.522173	0.518099	0.0210069	0.0250441	0.0216729
PC(44:3)	PC	PC	(44:3)	44	3	PC(44:3)	896.71	21.36	0.28958	0.311304	0.286006	0.379025	0.618338	0.588168	0.0212476	0.015467	0.0164957
PC(44:4)	PC	PC	(44:4)	44	4	PC(44:4)	894.695	21.27	0.33731	0.320473	0.325986	0.383536	0.348865	0.353867	0.0238417	0.0270967	0.0266077
PC(44:5)	PC	PC	(44:5)	44	5	PC(44:5)	892.679	20.8	0.279576	0.286119	0.324928	0.472094	0.557863	0.586389	0.0258573	0.0333866	0.0346157
PC(44:6)-1	PC	PC	(44:6)	44	6	PC(44:6)-1	890.663	19.66	0.0501848	0.0462937	0.047839	0.0987431	0.105828	0.0856194	0.00568292	0.00698456	0.00656588
PC(44:6)-2	PC	PC	(44:6)	44	6	PC(44:6)-2	890.663	20.06	0.0956792	0.0977647	0.108597	0.147174	0.185119	0.192439	0.0131484	0.0153925	0.0149499
PC(O-14:0_16:1)	PC	PC-O	(O-14:0_16:1)	30	1	PC(O-30:1)-1	690.543	14.31	0.142807	0.133935	0.13596	0.0784901	0.0878284	0.0743156	0.18417	0.177022	0.183643
PC(O-14:0_18:0)	PC	PC-O	(O-14:0_18:0)	32	0	PC(O-32:0)	720.59	18.86	0.142909	0.16329	0.243848	0.183572	0.138142	0.120271	0.101269	0.102667	0.123793
PC(O-14:0_18:1)	PC	PC-O	(O-14:0_18:1)	32	1	PC(O-32:1)-1	718.575	16.5	0.610066	0.643585	0.734556	0.752106	0.660599	0.594005	0.594473	0.527376	0.581457
PC(O-14:1_18:1)	PC	PC-O	(O-14:1_18:1)	32	2	PC(O-32:2)	716.559	16.05	0.676759	0.765786	0.757212	1.39762	1.248	1.06979	0.291533	0.24098	0.254297
PC(O-16:1_14:0)	PC	PC-O	(O-16:1_14:0)	30	1	PC(O-30:1)-2	690.543	13.93	0.197745	0.19074	0.198757	0.171067	0.138	0.126361	0.217552	0.200203	0.182322
PC(O-16:1_16:0)	PC	PC-O	(O-16:1_16:0)	32	1	PC(O-32:1)-2	718.575	16.88	0.21112	0.218521	0.22997	0.221508	0.215039	0.190475	0.247254	0.223974	0.240799
PC(O-16:1_18:0)	PC	PC-O	(O-16:1_18:0)	34	1	PC(O-34:1)	746.606	19	1.69039	1.83938	2.06144	1.73822	1.50527	1.32133	1.74147	1.53055	1.57244
PC(O-16:1_18:1)	PC	PC-O	(O-16:1_18:1)	34	2	PC(O-34:2)	744.59	18.7	1.44101	1.45234	1.54143	2.1428	1.89948	1.85487	0.765382	0.680788	0.734216
PC(O-16:1_22:5)	PC	PC-O	(O-16:1_22:5)	38	6	PC(O-38:6)-1	792.59	16.36	0.351691	0.36921	0.3661	0.475578	0.271725	0.232829	0.390961	0.290093	0.32002
LPC(O-18:0)	PC	LPC-O	(O-18:0)	18	0	LPC(O-18:0)	510.392	7.72	0.0171555	0.0194207	0.0228745	0.0082466	0.0240778	0.0303241	0.00795654	0.00960417	0.0191182
PC(O-36:1)	PC	PC-O	(O-18:0_18:1)	36	1	PC(O-36:1)	774.637	20.58	0.364391	0.404245	0.4741	0.434552	0.412627	0.374354	0.267946	0.266626	0.27475
LPC(O-18:1)	PC	LPC-O	(O-18:1)	18	1	LPC(O-18:1)	508.376	7.53	0.242756	0.298853	0.356669	0.168397	0.206253	0.204502	0.310675	0.292371	0.353665
LPC(O-18:2)	PC	LPC-O	(O-18:2)	18	2	LPC(O-18:2)	506.361	6.38	0.013336	0.0160289	0.0172977	0.0123898	0.0156821	0.0173834	0.0172553	0.0165718	0.0190391
PC(O-18:2_18:0)	PC	PC-O	(O-18:2_18:0)	36	2	PC(O-36:2)	772.621	20.39	0.48939	0.479493	0.548681	0.528962	0.572694	0.553217	0.263985	0.251429	0.274609
PC(O-18:3_16:0)	PC	PC-O	(O-18:3_16:0)	34	3	PC(O-34:3)	742.575	16.29	0.414814	0.411183	0.457448	0.60412	0.616439	0.538155	0.268119	0.23687	0.253256
PC(O-18:3_18:0)	PC	PC-O	(O-18:3_18:0)	36	3	PC(O-36:3)	770.606	18.77	0.639889	0.68659	0.754873	0.971731	0.973693	0.90786	0.377323	0.333263	0.367986
PC(O-18:3_18:2)	PC	PC-O	(O-18:3_18:2)	36	5	PC(O-36:5)	766.575	15.75	0.0867318	0.095746	0.0717867	0.105628	0.111814	0.0894876	0.071238	0.0507007	0.0550691
PC(O-18:3_20:1)	PC	PC-O	(O-18:3_20:1)	38	4	PC(O-38:4)	796.621	18.74	0.357254	0.331166	0.350603	0.543228	0.513933	0.469328	0.152182	0.114382	0.140822
PC(O-18:3_20:2)	PC	PC-O	(O-18:3_20:2)	38	5	PC(O-38:5)	794.606	18.91	0.169764	0.174038	0.201157	0.212027	0.163981	0.167395	0.160072	0.13131	0.14821
PC(O-38:1)	PC	PC-O	(O-20:0_18:1)	38	1	PC(O-38:1)	802.668	21.29	0.175055	0.174581	0.250215	0.310808	0.355219	0.341375	0.113695	0.116793	0.124025
PC(O-40:4)	PC	PC-O	(O-20:0_20:4)	40	4	PC(O-40:4)	824.653	20.63	0.216384	0.192744	0.225216	0.191124	0.158199	0.145043	0.16944	0.165329	0.163545
PC(O-42:6)	PC	PC-O	(O-20:0_22:6)	42	6	PC(O-42:6)	848.653	20.39	0.388957	0.345508	0.408752	0.257419	0.208139	0.178433	0.538166	0.381238	0.41188
LPC(O-20:1)	PC	LPC-O	(O-20:1)	20	1	LPC(O-20:1)	536.407	9.04	0.105117	0.134438	0.161022	0.0612357	0.0898449	0.0861625	0.131715	0.139739	0.156125
PC(O-42:7)	PC	PC-O	(O-20:1_22:6)	42	7	PC(O-42:7)	846.637	20.18	0.176018	0.178224	0.179724	0.131698	0.0867959	0.0750904	0.230876	0.189453	0.210411
PC(O-29:1)	PC	PC-O	(O-29:1)	29	1	PC(O-29:1)	676.528	13.57	0.0627613	0.0560819	0.0530059	0.0390804	0.03234	0.030397	0.0998823	0.10392	0.0862767
PC(O-29:2)-1	PC	PC-O	(O-29:2)	29	2	PC(O-29:2)-1	674.512	11.4	0.0212264	0.0200295	0.0259445	0.00309921	0.00243529	0.00305074	0.0378124	0.0375604	0.0320565
PC(O-29:2)-2	PC	PC-O	(O-29:2)	29	2	PC(O-29:2)-2	674.512	11.66	0.0504383	0.0485028	0.0582144	0.00324921	0.00415722	0.00340131	0.111158	0.100535	0.0981219
PC(O-29:2)-3	PC	PC-O	(O-29:2)	29	2	PC(O-29:2)-3	674.512	11.95	0.0571983	0.0582942	0.0619873	0.000587365	0.00105099	0.000841779	0.113873	0.109233	0.100452
PC(O-30:3)	PC	PC-O	(O-30:3)	30	3	PC(O-30:3)	686.512	11.4	0.0155744	0.0180324	0.0187848	0.00912547	0.00728958	0.00685913	0.0293335	0.0233037	0.0257709
PC(O-31:1)	PC	PC-O	(O-31:1)	31	1	PC(O-31:1)	704.559	15.56	0.177686	0.179347	0.197594	0.0208656	0.013911	0.0221045	0.427904	0.425902	0.364729
PC(O-31:2)-1	PC	PC-O	(O-31:2)	31	2	PC(O-31:2)-1	702.543	13.41	0.103969	0.13624	0.123284	0.00504363	0.00680588	0.00768971	0.265698	0.238676	0.243599
PC(O-31:2)-2	PC	PC-O	(O-31:2)	31	2	PC(O-31:2)-2	702.543	13.79	0.67761	0.630999	0.698091	0.00473709	0.00226821	0.00448616	1.23918	1.22946	1.08541
PC(O-31:3)-1	PC	PC-O	(O-31:3)	31	3	PC(O-31:3)-1	700.528	11.9	0.210322	0.201086	0.226882	0.00177027	0.00345733	0.0159121	0.452252	0.420496	0.377172
PC(O-31:3)-2	PC	PC-O	(O-31:3)	31	3	PC(O-31:3)-2	700.528	12.16	0.324183	0.322525	0.357662	0.0157602	0.0137051	0.0159121	0.645224	0.587603	0.551662
PC(O-31:4)	PC	PC-O	(O-31:4)	31	4	PC(O-31:4)	698.512	10.81	0.0247008	0.0267655	0.0300198	0.00286711	0.00211194	0.00327694	0.0412813	0.0413032	0.0472943
PC(O-32:4)	PC	PC-O	(O-32:4)	32	4	PC(O-32:4)	712.528	11.92	0.0152358	0.0156889	0.0180115	0.0093422	0.00470107	0.00293342	0.0204467	0.018856	0.0211954
PC(O-33:2)	PC	PC-O	(O-33:2)	33	2	PC(O-33:2)	730.575	16.85	0.0667731	0.0608439	0.0745973	0.0948024	0.0858178	0.0831379	0.0439758	0.0356586	0.0310861
PC(O-35:2)-1	PC	PC-O	(O-35:2)	35	2	PC(O-35:2)-1	758.606	19.45	0.072967	0.0735948	0.086658	0.091302	0.0833053	0.0794285	0.055021	0.0487394	0.051884
PC(O-35:2)-2	PC	PC-O	(O-35:2)	35	2	PC(O-35:2)-2	758.606	19.76	0.0601789	0.0470785	0.0463483	0.0603274	0.0562786	0.033611	0.0336988	0.0391747	0.0225096
PC(O-37:5)	PC	PC-O	(O-37:5)	37	5	PC(O-37:5)	780.59	17	0.0318385	0.0267365	0.0304334	0.0373218	0.032718	0.0332435	0.0278977	0.032075	0.0303326
PC(O-38:2)	PC	PC-O	(O-38:2)	38	2	PC(O-38:2)	800.653	21.15	0.104225	0.106907	0.138063	0.12107	0.150558	0.142742	0.0663571	0.0587536	0.0738015
PC(O-38:3)	PC	PC-O	(O-38:3)	38	3	PC(O-38:3)	798.637	20.04	0.0675779	0.0638126	0.0729314	0.0645053	0.0524495	0.0519121	0.0619929	0.0565912	0.0553522
PC(O-38:6)	PC	PC-O	(O-38:6)	38	6	PC(O-38:6)-2	792.59	16	0.0649787	0.087062	0.0936094	0.0963821	0.0961602	0.095972	0.0544172	0.0439953	0.0693299
PC(O-40:2)	PC	PC-O	(O-40:2)	40	2	PC(O-40:2)	828.684	21.69	0.0569934	0.0596083	0.0680616	0.0464966	0.0459328	0.0580941	0.0432991	0.0553449	0.0568738
PC(O-40:3)	PC	PC-O	(O-40:3)	40	3	PC(O-40:3)	826.668	21.15	0.19877	0.19443	0.217566	0.202759	0.249059	0.247478	0.112472	0.128076	0.130287
PC(O-40:5)-1	PC	PC-O	(O-40:5)	40	5	PC(O-40:5)-1	822.637	19.45	0.126912	0.127766	0.130235	0.103538	0.0676754	0.0539338	0.175534	0.149579	0.147814
PC(O-40:5)-2	PC	PC-O	(O-40:5)	40	5	PC(O-40:5)-2	822.637	20.47	0.0796639	0.0715327	0.0869017	0.0815643	0.0578559	0.0474844	0.0735934	0.0585612	0.0764307
PC(O-40:6)-1	PC	PC-O	(O-40:6)	40	6	PC(O-40:6)-1	820.621	18.72	0.108444	0.115666	0.119012	0.12177	0.076786	0.0771265	0.153116	0.111098	0.145395
PC(O-40:7)-1	PC	PC-O	(O-40:7)	40	7	PC(O-40:7)-1	818.606	16.22	0.106476	0.0975565	0.108221	0.130716	0.101425	0.0871335	0.0962937	0.0714466	0.0834131
PC(O-40:7)-2	PC	PC-O	(O-40:7)	40	7	PC(O-40:7)-2	818.606	16.52	0.0596717	0.0645504	0.0727839	0.0701732	0.0408648	0.030228	0.109471	0.0784092	0.0848405
PC(O-40:7)-3	PC	PC-O	(O-40:7)	40	7	PC(O-40:7)-3	818.606	18.22	0.197022	0.211867	0.224955	0.19216	0.109981	0.10924	0.321148	0.253313	0.227618
PC(O-40:8)	PC	PC-O	(O-40:8)	40	8	PC(O-40:8)	816.59	15.67	0.105417	0.0923599	0.105549	0.0850896	0.0691135	0.0683224	0.129259	0.108897	0.112594
PC(O-42:4)	PC	PC-O	(O-42:4)	42	4	PC(O-42:4)	852.684	21.29	0.166853	0.168245	0.178732	0.175132	0.127319	0.127797	0.178674	0.167056	0.178368
PC(O-44:6)	PC	PC-O	(O-44:6)	44	6	PC(O-44:6)	876.684	21.13	0.0999593	0.099442	0.114502	0.0909752	0.058642	0.0576747	0.119074	0.104227	0.113171
