# Supplementary material for: Hepatoviruses promote very-long-chain fatty acid and sphingolipid synthesis for viral RNA replication and quasi-enveloped virus release
Source: Sci Adv. 2023 Oct 20;9(42):eadj4198. doi: 10.1126/sciadv.adj4198 (PMC10588952; doi:10.1126/sciadv.adj4198)
Supplement: Supplementary file 2 — Tables S1 to S5 [file sciadv.adj4198_tables_s1_to_s5.zip › adj4198_Table_S3.xlsx]

## Sheet: 3 norm data eHAV v EV
UniqueName	SpeciesName	Adduct	F1	F2	F3	F4	SM.f	ID_PC	ID_NPC	ID_SO	subclass	T4_Mock1	T4_Mock2	T4_Mock3	T4_HAV1	T4_HAV2	T4_HAV3	Normalization to mol	T4_Mock1	T4_Mock2	T4_Mock3	T4_HAV1	T4_HAV2	T4_HAV3	Normalization to % mol	T4_Mock1	T4_Mock2	T4_Mock3	T4_HAV1	T4_HAV2	T4_HAV3	normal_subclass
LP0048_Cer(d40:2)	Cer(d40:2)	H		G		B					Cer	7786.88	0	3022.44	45298.3	26866.3	40218.9		0.000515719	0	0.000200174	0.00300007	0.00177934	0.00266366		0.00013159	0	8.41873e-05	0.00028441	0.00029945	0.000350881	Cer
LP0052_Cer(d34:2)	Cer(d34:2)	H		G		B					Cer	9167.05	5787.18	5563.98	26023.7	17565	22754.8		0.000607126	0.00038328	0.000368498	0.00172353	0.00116331	0.00150703		0.000154914	0.000203539	0.000154979	0.000163392	0.000195778	0.00019852	Cer
LP0086_CerG1(d33:0)	CerG1(d33:0)	H		G		B					Cer	1900.76	1091.8	1912.17	13820.3	8333.55	11383.6		0.000125886	7.23089e-05	0.000126642	0.000915306	0.000551924	0.000753927		3.21209e-05	3.83992e-05	5.32618e-05	8.6772e-05	9.28852e-05	9.9314e-05	Cer
LP0097_CerG1(d33:1)	CerG1(d33:1)	H		G		B					Cer	5773.46	3744.33	3847.21	31224.3	22455.5	24088.1		0.000382372	0.000247984	0.000254798	0.00206796	0.00148721	0.00159534		9.75657e-05	0.000131691	0.00010716	0.000196045	0.000250287	0.000210152	Cer
LP0127_CerG2(d34:1)	CerG2(d34:1)	H		G		B					Cer	4862.71	3066.07	2652.16	13034	10747.8	14068.1		0.000322054	0.000203063	0.00017565	0.000863228	0.000711821	0.000931717		8.2175e-05	0.000107836	7.38733e-05	8.1835e-05	0.000119795	0.000122734	Cer
LP0130_CerG2(d33:1)	CerG2(d33:1)	H		G		B					Cer	5116.24	0	0	18087.2	13306	20997.6		0.000338844	0	0	0.0011979	0.000881243	0.00139065		8.64592e-05	0	0	0.000113563	0.000148307	0.000183189	Cer
LP0143_CerG2(d34:2)	CerG2(d34:2)	H		G		B					Cer	7587.03	4559.84	4049.07	18652.9	13883.6	18434.2		0.000502483	0.000301995	0.000268166	0.00123537	0.000919498	0.00122088		0.000128213	0.000160373	0.000112783	0.000117114	0.000154745	0.000160825	Cer
LP0178_GM3(d34:1)	GM3(d34:1)	H		G		B					Cer	7002.2	3593.52	5370.09	46483.2	22694.2	26841.6		0.00046375	0.000237996	0.000355657	0.00307854	0.00150302	0.00177769		0.00011833	0.000126386	0.000149579	0.000291849	0.000252948	0.000234174	Cer
LP0205_LPC(26:0)	LPC(26:0)	H		G		E3					PC	7938.92	7698.17	9805.19	7073.74	0	4690.88		0.000126266	0.000122437	0.000155949	0.000112506	0	7.46071e-05		3.2218e-05	6.50195e-05	6.55875e-05	1.06657e-05	0	9.82791e-06	PC
LP0306_LPS(16:1)	LPS(16:1)	H		G		E3					PS	829.034	899.609	0	2154.17	1041.39	2142.08		0.000162083	0.000175881	0	0.000421157	0.000203599	0.000418793		4.13569e-05	9.34005e-05	0	3.99261e-05	3.42644e-05	5.51672e-05	PS
LP0315_PC-E(31:0)	PC-E(31:0)	H		G		E4					PC	133929	58468.5	131348	25588.3	9232.58	12828.7		0.0021301	0.000929924	0.00208905	0.000406975	0.000146842	0.000204037		0.000543515	0.000493831	0.000878595	3.85817e-05	2.47124e-05	2.68776e-05	PC
LP0328_PC-E(30:0)	PC-E(30:0)	H		G		E4					PC	514378	249878	299254	204119	155059	117085		0.00818104	0.00397424	0.00475954	0.00324645	0.00246617	0.00186221		0.00208747	0.0021105	0.00200172	0.000307767	0.00041504	0.000245307	PC
LP0329_PC-E(31:0)	PC-E(31:0)	H		G		E4					PC	234017	119390	142510	90756.3	58281.4	49861.5		0.00372198	0.00189887	0.00226658	0.00144345	0.000926949	0.000793032		0.000949698	0.00100838	0.000953259	0.000136841	0.000155999	0.000104465	PC
LP0332_PC-E(32:0)	PC-E(32:0)	H		G		B					PC	2.53047e+06	1.35843e+06	1.39172e+06	412600	269370	188023		0.0402464	0.0216054	0.0221349	0.00656228	0.00428425	0.00299046		0.0102692	0.0114734	0.00930929	0.000622111	0.00072101	0.00039393	PC
LP0334_PC-E(33:0)	PC-E(33:0)	H		G		E4					PC	146882	70935.9	89381.2	41844.8	19063.7	13462.3		0.00233612	0.00112822	0.00142158	0.00066553	0.000303203	0.000214113		0.000596083	0.000599132	0.000597876	6.30929e-05	5.10269e-05	2.82049e-05	PC
LP0335_PC-E(33:0)	PC-E(33:0)	H		G		B					PC	67837.5	36034.6	50978.7	43464.9	16942.3	20501.9		0.00107894	0.00057312	0.000810802	0.000691297	0.000269463	0.000326077		0.0002753	0.000304352	0.000341	6.55357e-05	4.53487e-05	4.29538e-05	PC
LP0336_PC-E(33:0)	PC-E(33:0)	H		G		E4					PC	106830	61687	72856	40383.1	7835.72	11212.8		0.00169911	0.000981114	0.00115875	0.000642282	0.000124625	0.000178336		0.000433543	0.000521015	0.000487338	6.0889e-05	2.09735e-05	2.34921e-05	PC
LP0337_PC-E(33:0)	PC-E(33:0)	H		G		E4					PC	184580	98514	95755.7	44460.3	8853.24	9898.06		0.00293569	0.00156684	0.00152297	0.000707128	0.000140808	0.000157426		0.000749068	0.000832059	0.000640515	6.70365e-05	2.36971e-05	2.07375e-05	PC
LP0341_PC-E(35:0)	PC-E(35:0)	H		E		E4					PC	64380.1	31287.2	44761.4	48213.1	20563.9	19546.8		0.00102395	0.000497614	0.000711917	0.000766815	0.000327063	0.000310886		0.00026127	0.000264255	0.000299411	7.26949e-05	5.50426e-05	4.09527e-05	PC
LP0349_PC(29:0)	PC(29:0)	H		G		B					PC	47740.1	23650.2	26259.1	289820	202861	200321		0.000759292	0.000376149	0.000417643	0.0046095	0.00322644	0.00318605		0.00019374	0.000199752	0.000175648	0.000436986	0.000542988	0.000419695	PC
LP0350_PC(31:0)	PC(31:0)	H		G		B					PC	209686	99711.1	159963	1.59547e+06	923264	1.23053e+06		0.003335	0.00158588	0.00254417	0.0253755	0.0146842	0.0195712		0.000850957	0.000842171	0.00107	0.00240563	0.00247126	0.0025781	PC
LP0362_PC(34:0)	PC(34:0)	H		G		B					PC	17934262	10164481	10501539	22059098	9629668	7.05023e+06		0.285239	0.161663	0.167024	0.350844	0.153157	0.112132		0.0727815	0.0858503	0.0702454	0.0332603	0.0257753	0.014771	PC
LP0392_PC-E(32:1)	PC-E(32:1)	H		G		E4					PC	216254	91485.4	113220	52991.3	0	28686.7		0.00343945	0.00145505	0.00180073	0.000842811	0	0.000456254		0.000877609	0.000772696	0.000757336	7.98994e-05	0	6.01019e-05	PC
LP0402_PC-E(30:1)	PC-E(30:1)	H		G		E4					PC	433697	211898	279433	107050	38932.1	40151.1		0.00689782	0.00337018	0.00444431	0.0017026	0.000619204	0.000638592		0.00176004	0.00178972	0.00186915	0.000161408	0.000104208	8.41211e-05	PC
LP0403_PC-E(32:1)	PC-E(32:1)	H		G		B					PC	120565	47651.2	85438.9	65050.2	25204.7	30222		0.00191755	0.000757878	0.00135888	0.0010346	0.000400874	0.000480671		0.000489281	0.000402467	0.000571506	9.80816e-05	6.74643e-05	6.33184e-05	PC
LP0405_PC-E(32:1)	PC-E(32:1)	H		G		B					PC	3.12593e+06	1.87755e+06	2.68608e+06	687087	210589	251610		0.049717	0.0298618	0.0427213	0.0109279	0.00334935	0.00400178		0.0126858	0.015858	0.0179673	0.00103598	0.000563673	0.000527151	PC
LP0408_PC-E(34:1)	PC-E(34:1)	H		G		B					PC	1.13513e+06	594949	584342	355732	168368	120072		0.0180539	0.00946249	0.00929379	0.00565782	0.00267785	0.00190971		0.00460661	0.005025	0.0039087	0.000536367	0.000450664	0.000251565	PC
LP0418_PC(31:1)	PC(31:1)	H		G		B					PC	33911.5	18936.2	22996.4	500915	245541	390771		0.000539353	0.000301175	0.000365752	0.0079669	0.00390526	0.0062151		0.000137621	0.000159937	0.000153824	0.000755271	0.000657229	0.000818709	PC
LP0445_PC(44:1)	PC(44:1)	H		G		B					PC	12976.4	8135.65	10360.2	3596.5	2246.81	0		0.000206385	0.000129395	0.000164776	5.72014e-05	3.57348e-05	0		5.26611e-05	6.87146e-05	6.93002e-05	5.42275e-06	6.01393e-06	0	PC
LP0474_PC(38:1)	PC(38:1)	H		G		B					PC	103273	56994.1	78586.4	94611.3	46478.1	56964.6		0.00164252	0.000906474	0.00124989	0.00150477	0.000739221	0.000906005		0.000419105	0.000481378	0.000525669	0.000142653	0.000124406	0.000119347	PC
LP0482_PC-E(36:2)	PC-E(36:2)	H		G		B					PC	34166.7	26672.3	35168.7	15929	4396.94	4355.11		0.000543411	0.000424215	0.000559348	0.000253346	6.99321e-05	6.92667e-05		0.000138656	0.000225277	0.000235245	2.40175e-05	1.17691e-05	9.12444e-06	PC
LP0484_PC-E(34:2)	PC-E(34:2)	H		G		B					PC	516934	321400	410606	172069	37768.9	53027.5		0.00822169	0.00511177	0.00653058	0.00273671	0.000600703	0.000843388		0.00209784	0.00271458	0.00274657	0.000259443	0.000101094	0.000111099	PC
LP0485_PC-E(34:2)	PC-E(34:2)	H		G		E4					PC	255822	120254	123504	53413.7	27647.9	17501.3		0.00406877	0.0019126	0.0019643	0.000849529	0.000439731	0.000278353		0.00103818	0.00101568	0.000826126	8.05363e-05	7.40038e-05	3.66672e-05	PC
LP0499_PC(32:2)	PC(32:2)	H		G		B					PC	22122.4	12185	14588.5	474753	203219	301259		0.000351851	0.000193799	0.000232026	0.00755081	0.00323214	0.00479144		8.9778e-05	0.000102916	9.75832e-05	0.000715825	0.000543947	0.000631172	PC
LP0507_PC(33:2)	PC(33:2)	H		G		B					PC	13283.1	6812.27	12360.9	575141	188503	340357		0.000211264	0.000108347	0.000196596	0.00914746	0.00299809	0.00541329		5.39061e-05	5.75372e-05	8.26826e-05	0.000867189	0.000504558	0.000713087	PC
LP0521_PC(37:2)	PC(37:2)	H		G		B					PC	26507.8	18416.8	25726.2	165570	71126.3	105614		0.000421599	0.000292913	0.000409167	0.00263334	0.00113124	0.00167975		0.000107575	0.00015555	0.000172084	0.000249643	0.000190381	0.000221272	PC
LP0523_PC(38:2)	PC(38:2)	H		G		B					PC	104594	72467.2	87042.1	253568	101224	142283		0.00166353	0.00115257	0.00138438	0.00403293	0.00160995	0.00226297		0.000424466	0.000612066	0.00058223	0.000382326	0.000270943	0.000298099	PC
LP0560_PC(36:3)	PC(36:3)	H		G		B					PC	37744.5	22751.2	34648.2	1.69837e+06	606073	1.28743e+06		0.000600316	0.000361851	0.000551069	0.027012	0.00963942	0.0204761		0.000153176	0.000192159	0.000231764	0.00256077	0.00162225	0.0026973	PC
LP0607_PC(36:3)	PC(36:3)	H		E		E4					PC	3.05574e+06	1.23602e+06	1.34777e+06	4217746	1.45638e+06	1.08167e+06		0.0486006	0.0196586	0.0214358	0.067082	0.0231633	0.0172037		0.0124009	0.0104396	0.00901528	0.00635945	0.00389822	0.00226623	PC
LP0609_PC(38:3)	PC(38:3)	H		E		E4					PC	659486	324452	525351	617506	444484	438483		0.0104889	0.00516032	0.00835556	0.00982125	0.00706939	0.00697394		0.00267635	0.00274036	0.0035141	0.000931065	0.00118973	0.00091867	PC
LP0640_PC(38:4)	PC(38:4)	H		G		B					PC	387441	317979	463506	1.18735e+06	367962	784460		0.00616214	0.00505737	0.00737193	0.0188845	0.00585233	0.0124766		0.00157233	0.00268569	0.00310042	0.00179027	0.000984908	0.00164353	PC
LP0710_PC(40:5)	PC(40:5)	H		G		B					PC	6462.58	4350.91	13819.4	53316.9	13497	34672.8		0.000102785	6.92e-05	0.000219794	0.000847989	0.000214666	0.000551462		2.62267e-05	3.67483e-05	9.24388e-05	8.03903e-05	3.61268e-05	7.26435e-05	PC
LP0866_PC-E(39:8)	PC-E(39:8)	H		E		B					PC	261160	114338	124432	448666	135102	100861		0.00415368	0.00181851	0.00197906	0.0071359	0.00214877	0.00160416		0.00105985	0.000965711	0.000832333	0.000676491	0.000361623	0.000211315	PC
LP0979_PE(33:0)	PE(33:0)	H		G		B					PE	9893.13	4820.05	0	66789.6	29364.6	24427.9		0.000277316	0.000135111	0	0.00187219	0.000823122	0.00068474		7.07597e-05	7.17502e-05	0	0.000177485	0.000138526	9.02002e-05	PE
LP0983_PE(34:0)	PE(34:0)	H		G		B					PE	676193	308105	337162	1.40706e+06	742178	605465		0.0189545	0.00863653	0.00945102	0.0394414	0.0208041	0.0169719		0.00483641	0.00458638	0.00397482	0.00373909	0.00350119	0.00223569	PE
LP0992_PE(36:0)	PE(36:0)	H		G		B					PE	44757.1	21807.3	24597.2	101212	63646.3	57598.1		0.00125459	0.000611284	0.000689488	0.00283708	0.00178408	0.00161454		0.000320121	0.000324619	0.000289979	0.000268958	0.000300248	0.000212682	PE
LP1000_PE-E(34:1)	PE-E(34:1)	H		G		E4					PE	61697.4	38778.6	37528.1	16545.5	4417.43	6528.85		0.00172945	0.00108701	0.00105195	0.000463789	0.000123826	0.000183011		0.000441285	0.00057725	0.000442421	4.39677e-05	2.0839e-05	2.41079e-05	PE
LP1002_PE-E(34:1)	PE-E(34:1)	H		G		E4					PE	116197	74428.9	78425.2	35331.8	0	13508.2		0.00325713	0.00208632	0.00219835	0.000990391	0	0.000378651		0.000831088	0.00110793	0.000924561	9.38902e-05	0	4.98793e-05	PE
LP1006_PE-E(32:1)	PE-E(32:1)	H		G		E4					PE	525274	303114	249715	112257	40075.3	30383.8		0.014724	0.00849663	0.0069998	0.00314668	0.00112336	0.000851691		0.00375697	0.00451209	0.00294391	0.000298309	0.000189053	0.000112192	PE
LP1007_PE-E(34:1)	PE-E(34:1)	H		G		E4					PE	382587	173835	188154	52494.8	18336.7	24895.9		0.0107243	0.00487278	0.00527416	0.00147149	0.000513999	0.000697861		0.00273642	0.00258766	0.00221816	0.000139499	8.65026e-05	9.19285e-05	PE
LP1012_PE(32:1)	PE(32:1)	H		G		B					PE	37136.2	28159	26715.8	133401	66478.5	82095.4		0.00104097	0.000789327	0.000748874	0.00373937	0.00186347	0.00230123		0.000265613	0.000419168	0.000314955	0.000354496	0.000313609	0.000303138	PE
LP1053_PE-E(36:2)	PE-E(36:2)	H		G		B					PE	17369.7	8160.38	5278.67	0	0	0		0.000486891	0.000228745	0.000147967	0	0	0		0.000124235	0.000121474	6.22306e-05	0	0	0	PE
LP1057_PE(32:2)	PE(32:2)	H		G		E4					PE	0	0	0	9447.79	4965.68	6672.05		0	0	0	0.000264832	0.000139194	0.000187025		0	0	0	2.51064e-05	2.34253e-05	2.46366e-05	PE
LP1070_PE(36:2)	PE(36:2)	H		G		B					PE	82643.9	62190.8	85846.7	400113	193248	259537		0.0023166	0.00174328	0.00240638	0.0112156	0.00541695	0.00727513		0.000591103	0.000925758	0.00101205	0.00106325	0.000911636	0.000958345	PE
LP1092_PE(36:3)	PE(36:3)	H		G		B					PE	5797.42	2388.7	3655.69	191317	84051.1	168435		0.000162508	6.69579e-05	0.000102473	0.00536283	0.00235605	0.00472141		4.14655e-05	3.55576e-05	4.30972e-05	0.000508402	0.000396507	0.000621947	PE
LP1095_PE(37:3)	PE(37:3)	H		G		B					PE	7616.03	4283.99	4897.07	118224	48005.8	64232.7		0.000213486	0.000120085	0.00013727	0.00331395	0.00134566	0.00180052		5.44729e-05	6.37705e-05	5.77319e-05	0.000314166	0.000226465	0.00023718	PE
LP1097_PE(38:3)	PE(38:3)	H		G		B					PE	36661.5	19383.1	25815.1	704555	215491	413918		0.00102766	0.000543331	0.000723625	0.0197495	0.00604045	0.0116026		0.000262218	0.000288533	0.000304336	0.00187227	0.00101657	0.0015284	PE
LP1109_PE(40:3)	PE(40:3)	H		G		B					PE	3076.58	0	3534.79	269273	121008	191421		8.624e-05	0	9.90841e-05	0.00754802	0.00339199	0.00536575		2.20049e-05	0	4.16719e-05	0.000715561	0.000570848	0.000706825	PE
LP1123_PE-E(39:4)	PE-E(39:4)	H		E		E4					PE	130092	70499.6	57244.7	47576.2	20683.9	15868.4		0.00364661	0.00197618	0.00160463	0.00133361	0.000579792	0.000444808		0.000930468	0.00104944	0.000674862	0.000126428	9.75751e-05	5.85941e-05	PE
LP1129_PE(38:4)	PE(38:4)	H		G		B					PE	425799	293904	407353	880383	380196	686240		0.0119356	0.00823846	0.0114186	0.0246781	0.0106573	0.0192361		0.00304549	0.00437499	0.00480231	0.00233951	0.00179355	0.00253395	PE
LP1130_PE(40:4)	PE(40:4)	H		G		B					PE	39599.8	31640.4	38165.6	23883	11815.2	18165.5		0.00111003	0.000886916	0.00106982	0.000669468	0.000331192	0.000509199		0.000283234	0.000470992	0.000449937	6.34663e-05	5.57374e-05	6.70762e-05	PE
LP1147_PE(41:4)	PE(41:4)	H		G		B					PE	211932	114113	152078	243735	75016.7	183037		0.00594068	0.00319871	0.00426292	0.00683216	0.0021028	0.00513072		0.00151582	0.00169866	0.00179286	0.000647696	0.000353887	0.000675865	PE
LP1231_PG(36:2)	PG(36:2)	H		G		B					PG	17374	6936.13	11587.4	26519.4	13327.9	9216.37		0.0056428	0.00225274	0.00376339	0.00861305	0.00432868	0.00299332		0.00143981	0.0011963	0.00158277	0.000816527	0.000728488	0.000394307	PG
LP1255_PS(32:1)	PS(32:1)	H		G		B					PS	8553.75	3129.36	7383.59	83311.9	46292.7	65445.9		0.00167233	0.000611816	0.00144355	0.0162881	0.0090506	0.0127952		0.000426709	0.000324901	0.000607116	0.00154413	0.00152315	0.0016855	PS
LP1263_PS(34:2)	PS(34:2)	H		G		B					PS	9106.97	3963.31	26281.1	276007	139519	152942		0.00178049	0.000774859	0.00513816	0.0539616	0.027277	0.0299013		0.000454307	0.000411484	0.00216096	0.00511561	0.00459054	0.00393887	PS
LP1272_PS(40:3)	PS(40:3)	H		G		E3					PS	0	0	0	17615.2	2949.86	11310.2		0	0	0	0.00344391	0.000576722	0.00221123		0	0	0	0.000326486	9.70584e-05	0.000291283	PS
LP1295_SM(d35:0)	SM(d35:0)	H		G		B		x			SM	76190.9	42098.8	53235.6	200057	123355	190873		0.00182998	0.00101114	0.00127863	0.00480503	0.00296278	0.00458444		0.000466936	0.000536963	0.000537755	0.000455522	0.000498617	0.000603904	SM
LP1312_SM(d31:1)	SM(d31:1)	H		G		B		x			SM	35586.9	16246	15920.7	397073	269661	298354		0.000854739	0.000390202	0.000382389	0.00953704	0.00647682	0.00716598		0.000218095	0.000207214	0.000160822	0.000904121	0.00109	0.000943967	SM
LP0005_Cer(d30:0)	Cer(d30:0)	H		E		B					Cer	1702.98	1312.94	3399.83	9727.39	7073.71	6599.15		0.000112787	8.69547e-05	0.000225168	0.000644237	0.000468486	0.000437056		2.87786e-05	4.61768e-05	9.46991e-05	6.10743e-05	7.88431e-05	5.7573e-05	Cer
LP0028_Cer(d33:1)	Cer(d33:1)	H		G		B					Cer	25454.4	13508	19541.9	113852	60198.4	97332.3		0.00168583	0.000894624	0.00129425	0.00754031	0.00398689	0.00644624		0.000430154	0.000475085	0.000544322	0.00071483	0.000670967	0.000849156	Cer
LP0030_Cer(d39:1)	Cer(d39:1)	H		G		B					Cer	3496.14	5028.24	6412.66	14947.1	14645.9	15200		0.000231546	0.000333016	0.000424705	0.000989934	0.000969984	0.00100669		5.90812e-05	0.000176846	0.000178619	9.38468e-05	0.000163242	0.00013261	Cer
LP0054_Cer(d34:2)	Cer(d34:2)	H		G		B					Cer	89486	25120	90464.4	77733.1	73396	56066.7		0.00592659	0.00166367	0.00599138	0.0051482	0.00486096	0.00371325		0.00151222	0.000883485	0.0025198	0.000488055	0.000818066	0.000489143	Cer
LP0055_Cer(d36:2)	Cer(d36:2)	H		E		E3					Cer	11557.6	10497.5	6579.41	16066.7	6212.7	8297.66		0.000765449	0.000695239	0.000435749	0.00106408	0.000411462	0.000549547		0.000195311	0.000369203	0.000183263	0.000100876	6.92462e-05	7.23913e-05	Cer
LP0056_Cer(d42:2)	Cer(d42:2)	H		G		B					Cer	4088.79	5056.64	4982.05	21988.1	11397.1	16163.9		0.000270797	0.000334897	0.000329957	0.00145625	0.000754817	0.00107052		6.90965e-05	0.000177845	0.00013877	0.000138055	0.000127031	0.000141018	Cer
LP0060_Cer(d42:2)	Cer(d42:2)	H		G		B					Cer	22976.2	12421	58211.3	33701.5	29919.5	32685.5		0.00152169	0.000822631	0.00385529	0.00223202	0.00198154	0.00216473		0.000388274	0.000436853	0.00162142	0.000211598	0.00033348	0.000285158	Cer
LP0073_Cer(d42:3)	Cer(d42:3)	H		G		B					Cer	2715.56	0	0	23889.2	16001.4	24544.5		0.000179849	0	0	0.00158216	0.00105976	0.00162556		4.58902e-05	0	0	0.000149991	0.00017835	0.000214134	Cer
LP0085_CerG1(d32:0)	CerG1(d32:0)	H		G		B					Cer	1408.6	0	0	16278.9	12282	12682.7		9.32905e-05	0	0	0.00107814	0.000813429	0.000839962		2.38039e-05	0	0	0.000102208	0.000136895	0.000110647	Cer
LP0095_CerG1(d32:1)	CerG1(d32:1)	H		G		B					Cer	5141.57	3137.71	4540.76	27742.4	16069	21377.6		0.000340522	0.000207808	0.00030073	0.00183735	0.00106424	0.00141582		8.68873e-05	0.000110355	0.000126478	0.000174183	0.000179104	0.000186505	Cer
LP0109_CerG1(d34:2)	CerG1(d34:2)	H		G		B					Cer	12282.1	7351.49	9037.83	24337.1	17245.7	26815.8		0.000813432	0.000486883	0.000598568	0.00161182	0.00114217	0.00177599		0.000207555	0.000258557	0.00025174	0.000152803	0.000192219	0.000233949	Cer
LP0111_CerG1(d40:2)	CerG1(d40:2)	H		G		B					Cer	3514.09	3118.63	2772.22	20342.4	11576.8	15286.6		0.000232735	0.000206544	0.000183602	0.00134726	0.000766723	0.00101242		5.93846e-05	0.000109684	7.72177e-05	0.000127722	0.000129034	0.000133365	Cer
LP0113_CerG1(d42:2)	CerG1(d42:2)	H		G		B					Cer	13100.8	10340.2	12955.7	45242.3	27554.7	39649.5		0.000867658	0.00068482	0.000858048	0.00299636	0.00182492	0.00262595		0.000221391	0.00036367	0.00036087	0.000284058	0.000307123	0.000345914	Cer
LP0140_CerG2(d40:2)	CerG2(d40:2)	H		G		B					Cer	1675.81	0	0	25963.5	13348.8	18495		0.000110987	0	0	0.00171954	0.000884078	0.00122491		2.83195e-05	0	0	0.000163015	0.000148784	0.000161356	Cer
LP0141_CerG2(d41:2)	CerG2(d41:2)	H		G		B					Cer	0	0	0	12961.2	9022.53	12060.1		0	0	0	0.000858412	0.000597555	0.000798728		0	0	0	8.13784e-05	0.000100564	0.000105216	Cer
LP0144_CerG2(d42:2)	CerG2(d42:2)	H		G		B					Cer	15848.3	12354.3	15608.4	64739.3	36325	62863.1		0.00104962	0.000818214	0.00103373	0.00428763	0.00240578	0.00416337		0.00026782	0.000434508	0.000434757	0.000406472	0.000404876	0.000548436	Cer
LP0160_ChE(26:5)	ChE(26:5)	NH4		G		E3					ChE	3790.16	3544	5773.95	0	0	0		0.0101191	0.00946191	0.0154155	0	0	0		0.00258199	0.00502469	0.00648331	0	0	0	ChE
LP0177_GM3(d34:1)	GM3(d34:1)	H		G		B					Cer	5289.65	1937.84	5021.11	12936.1	10756.8	12575.1		0.000350329	0.000128342	0.000332544	0.000856746	0.000712417	0.000832839		8.93898e-05	6.81551e-05	0.000139858	8.12204e-05	0.000119895	0.000109709	Cer
LP0179_LPC-E(16:0)	LPC-E(16:0)	H		G		E4					PC	8352.86	5768.32	3199.9	3195.51	2668.04	2943.54		0.00013285	9.17435e-05	5.08935e-05	5.08237e-05	4.24343e-05	4.68162e-05		3.38979e-05	4.87198e-05	2.14043e-05	4.81814e-06	7.14141e-06	6.16705e-06	PC
LP0203_LPC(24:0)	LPC(24:0)	H		G		E3					PC	9417.01	5621.53	6329.68	5812.59	4069.18	6528.79		0.000149775	8.94088e-05	0.000100672	9.24475e-05	6.47191e-05	0.000103839		3.82164e-05	4.748e-05	4.23396e-05	8.76412e-06	1.08918e-05	1.36785e-05	PC
LP0301_LPG(18:1)	LPG(18:1)	H		G		E4					PG	4890.45	5815.62	3643.38	4914.73	4506.47	6688.21		0.00158834	0.00188882	0.00118331	0.00159622	0.00146363	0.00217222		0.000405279	0.00100304	0.000497666	0.000151324	0.000246318	0.000286144	PG
LP0316_PC-E(34:0)	PC-E(34:0)	H		G		B					PC	673408	327425	433739	88793.3	60196.9	59963		0.0107104	0.0052076	0.00689849	0.00141223	0.000957415	0.000953694		0.00273285	0.00276547	0.0029013	0.000133881	0.000161126	0.000125629	PC
LP0327_PC-E(29:0)	PC-E(29:0)	H		G		B					PC	37725.6	17645.6	22015.4	396413	222747	198997		0.000600015	0.000280648	0.000350148	0.00630484	0.00354273	0.00316499		0.000153099	0.000149036	0.000147262	0.000597705	0.000596217	0.000416922	PC
LP0339_PC-E(35:0)	PC-E(35:0)	H		G		E4					PC	86487	36769.3	62415.1	18905	11223.5	12202.9		0.00137555	0.000584805	0.000992694	0.000300679	0.000178506	0.000194083		0.000350984	0.000310557	0.000417498	2.85047e-05	3.00414e-05	2.55664e-05	PC
LP0342_PC-E(36:0)	PC-E(36:0)	H		G		E4					PC	1.48734e+06	680295	908580	286691	163841	157089		0.0236557	0.0108199	0.0144507	0.00455973	0.00260585	0.00249846		0.00603597	0.00574585	0.00607755	0.000432267	0.000438547	0.00032912	PC
LP0343_PC-E(37:0)	PC-E(37:0)	H		G		E4					PC	170787	83320.2	126908	55874.2	44853.8	42746.3		0.00271631	0.00132518	0.00201844	0.000888663	0.000713387	0.000679868		0.000693092	0.000703731	0.000848898	8.42462e-05	0.000120058	8.95584e-05	PC
LP0345_PC-E(38:0)	PC-E(38:0)	H		G		E4					PC	797326	376287	482110	451419	269282	267705		0.0126812	0.00598474	0.00766783	0.00717969	0.00428285	0.00425778		0.00323574	0.00317816	0.00322486	0.000680642	0.000720774	0.000560872	PC
LP0358_PC(40:0)	PC(40:0)	H		G		B					PC	51125.2	31809.4	41193.2	32771.1	22384.7	18471.3		0.000813132	0.000505919	0.000655167	0.000521214	0.000356022	0.00029378		0.000207478	0.000268666	0.000275544	4.94117e-05	5.99161e-05	3.86994e-05	PC
LP0359_PC(17:0)	PC(17:0)	H		E		E4					PC	4.11949e+06	2.04706e+06	1.28169e+06	662692	741826	528675		0.0655193	0.0325579	0.020385	0.0105399	0.0117985	0.00840842		0.0167179	0.0172897	0.00857332	0.000999197	0.00198561	0.00110763	PC
LP0364_PC(36:0)	PC(36:0)	H		G		B					PC	4.30004e+06	2.6013e+06	3.50772e+06	4418760	3309631	3368881		0.0683909	0.0413729	0.0557892	0.0702791	0.0526387	0.0535811		0.0174506	0.0219708	0.0234633	0.00666253	0.00885874	0.00705818	PC
LP0373_PC(29:0)	PC(29:0)	H		G		B					PC	9783.35	5780.73	15056.6	124479	73540.6	80400.2		0.000155601	9.19408e-05	0.000239471	0.0019798	0.00116964	0.00127874		3.97031e-05	4.88246e-05	0.000100715	0.000187687	0.000196843	0.000168447	PC
LP0383_PC(38:0)	PC(38:0)	H		G		B					PC	171421	92696.5	116250	60627.5	46742.2	47066.7		0.00272639	0.00147431	0.00184892	0.000964262	0.000743421	0.000748582		0.000695665	0.000782924	0.000777601	9.14131e-05	0.000125113	9.861e-05	PC
LP0409_PC-E(34:1)	PC-E(34:1)	H		G		E4					PC	592055	272867	349254	86151.4	27497.9	28567.5		0.00941647	0.00433987	0.00555479	0.00137021	0.000437346	0.000454358		0.0024027	0.00230466	0.00233618	0.000129898	7.36023e-05	5.98521e-05	PC
LP0412_PC-E(36:1)	PC-E(36:1)	H		G		E4					PC	110077	57388.5	77602.8	32292.6	17244.1	15391.1		0.00175074	0.000912748	0.00123425	0.000513604	0.000274262	0.000244791		0.000446718	0.00048471	0.00051909	4.86902e-05	4.61564e-05	3.2246e-05	PC
LP0414_PC-E(36:1)	PC-E(36:1)	H		G		E4					PC	214586	98892.6	151857	52310	18039.3	17776.2		0.00341293	0.00157286	0.00241525	0.000831976	0.00028691	0.000282725		0.000870841	0.000835257	0.00101578	7.88722e-05	4.82851e-05	3.72431e-05	PC
LP0472_PC(37:1)	PC(37:1)	H		G		B					PC	52263.6	20059.2	38546.9	73688.2	43837.3	64840.4		0.000831238	0.000319035	0.000613077	0.00117199	0.00069722	0.00103127		0.000212098	0.000169422	0.000257842	0.000111106	0.000117337	0.000135848	PC
LP0486_PC-E(36:2)	PC-E(36:2)	H		G		E4					PC	78448	43791.7	52506.5	53595	21089.1	18921		0.00124769	0.000696495	0.000835101	0.000852413	0.000335416	0.000300932		0.00031836	0.00036987	0.000351219	8.08097e-05	5.64483e-05	3.96415e-05	PC
LP0487_PC-E(36:2)	PC-E(36:2)	H		G		E4					PC	69011	29882.3	48623.7	14794.1	6452.02	11718.4		0.0010976	0.00047527	0.000773345	0.000235296	0.000102618	0.000186377		0.000280063	0.000252389	0.000325246	2.23063e-05	1.72698e-05	2.45513e-05	PC
LP0525_PC(40:2)	PC(40:2)	H		G		B					PC	26915.5	13355.1	22493.3	26634	10757	18831.4		0.000428083	0.000212409	0.00035775	0.000423606	0.000171088	0.000299508		0.000109229	0.000112798	0.000150459	4.01583e-05	2.87929e-05	3.94539e-05	PC
LP0527_PC(44:2)	PC(44:2)	H		G		B					PC	26558.3	14982.7	21567.7	10234.2	3314.81	10567.8		0.000422402	0.000238295	0.000343028	0.000162772	5.2721e-05	0.000168078		0.00010778	0.000126545	0.000144268	1.5431e-05	8.8726e-06	2.21408e-05	PC
LP0528_PC(42:2)	PC(42:2)	H		G		B					PC	33229.6	17541.6	27662.8	21620.5	12163.8	16872.7		0.000528507	0.000278995	0.000439968	0.000343868	0.000193461	0.000268356		0.000134853	0.000148158	0.000185038	3.25991e-05	3.25582e-05	3.53502e-05	PC
LP0541_PC(39:2)	PC(39:2)	H		G		E3					PC	3026.97	0	2728.4	9315.03	3280.38	9813.46		4.81431e-05	0	4.33944e-05	0.000148153	5.21734e-05	0.00015608		1.22842e-05	0	1.82504e-05	1.4045e-05	8.78044e-06	2.05603e-05	PC
LP0869_PC-E(41:8)	PC-E(41:8)	H		E		E4					PC	61958.3	29005.2	45431.7	50535.1	39605.5	39643		0.000985429	0.000461319	0.000722578	0.000803747	0.000629914	0.00063051		0.000251441	0.000244981	0.000303895	7.6196e-05	0.00010601	8.30564e-05	PC
LP0944_PE-E(32:0)	PE-E(32:0)	H		G		E4					PE	137063	73342.2	73957.9	25350.7	14289.3	6934.17		0.00384203	0.00205587	0.00207312	0.000710609	0.000400546	0.000194372		0.000980331	0.00109176	0.000871895	6.73665e-05	6.74091e-05	2.56045e-05	PE
LP0957_PE-E(34:0)	PE-E(34:0)	H		G		E4					PE	162269	73751.2	92051.3	29798.2	13535	10740		0.00454858	0.00206733	0.0025803	0.000835277	0.0003794	0.000301055		0.00116061	0.00109784	0.0010852	7.91852e-05	6.38505e-05	3.96577e-05	PE
LP0965_PE-E(36:0)	PE-E(36:0)	H		G		E4					PE	165890	89490.8	115987	36344.8	24796.6	20723.5		0.00465007	0.00250853	0.00325124	0.00101879	0.000695077	0.000580903		0.00118651	0.00133214	0.00136738	9.65819e-05	0.000116977	7.65217e-05	PE
LP0975_PE(30:0)	PE(30:0)	H		G		E4					PE	14422.7	5716.28	2956.2	45334.8	33030.9	26009.7		0.000404286	0.000160234	8.28656e-05	0.00127079	0.000925893	0.000729081		0.000103157	8.50912e-05	3.48509e-05	0.000120472	0.000155821	9.60411e-05	PE
LP0980_PE(17:0)	PE(17:0)	H		E		E4					PE	586376	324375	160474	119597	138332	97315.5		0.0164368	0.00909259	0.00449826	0.00335245	0.0038776	0.00272786		0.004194	0.00482857	0.00189184	0.000317816	0.000652573	0.000359339	PE
LP1009_PE-E(36:1)	PE-E(36:1)	H		G		E4					PE	420371	182980	240875	78259.4	28747	29053.1		0.0117835	0.00512914	0.006752	0.0021937	0.000805812	0.00081439		0.00300666	0.0027238	0.00283969	0.000207965	0.000135613	0.000107279	PE
LP1089_PE-E(38:3)	PE-E(38:3)	H		G		E3					PE	0	2846.77	2378.52	5231.76	3449.79	4075.86		0	7.97981e-05	6.66727e-05	0.000146652	9.67016e-05	0.000114251		0	4.23763e-05	2.80406e-05	1.39028e-05	1.62742e-05	1.50502e-05	PE
LP1243_PI(38:3)	PI(38:3)	H		G		B					PI	2234.29	0	0	102469	38215.7	72330.6		0.000723431	0	0	0.0331779	0.0123737	0.0234196		0.00018459	0	0	0.0031453	0.00208241	0.00308504	PI
LP1300_SM(d40:0)	SM(d40:0)	H		G		B		x			SM	107730	59597	87263.1	317772	215179	306911		0.00258751	0.00143142	0.00209592	0.00763236	0.00516824	0.0073715		0.000660227	0.000760148	0.000881481	0.000723556	0.00086978	0.000971041	SM
LP1301_SM(d41:0)	SM(d41:0)	H		G		B		x			SM	18026	10484.1	14678.4	43080.4	27840.3	47377.8		0.000432954	0.00025181	0.000352551	0.00103472	0.000668678	0.00113794		0.000110472	0.000133722	0.000148273	9.80926e-05	0.000112534	0.000149899	SM
LP1302_SM(d42:0)	SM(d42:0)	H		G		B		x			SM	52194.3	22507.8	37246.6	130326	84521.5	123411		0.00125362	0.0005406	0.000894602	0.00313022	0.00203007	0.00296413		0.000319873	0.000287083	0.000376243	0.000296748	0.000341646	0.000390462	SM
LP1345_SM(d42:1)	SM(d42:1)	H		G		B		x			SM	761256	456040	651834	1.85324e+06	1.16357e+06	1.48591e+06		0.0182841	0.0109533	0.015656	0.0445119	0.0279469	0.0356891		0.00466536	0.00581671	0.00658445	0.00421977	0.00470328	0.00470129	SM
LP1349_SM(d43:1)	SM(d43:1)	H		G		B		x			SM	51004.4	23727.6	36672.1	105896	65850.9	121770		0.00122504	0.000569897	0.000880803	0.00254344	0.00158163	0.0029247		0.000312581	0.000302641	0.00037044	0.000241121	0.000266178	0.000385268	SM
LP1352_SM(d44:1)	SM(d44:1)	H		G		B		x			SM	33090.2	14137.8	24130.5	28202.3	12684.6	26331.1		0.000794772	0.000339568	0.000579576	0.000677373	0.000304663	0.000632431		0.000202793	0.000180326	0.000243753	6.42157e-05	5.12727e-05	8.33094e-05	SM
LP1412_SM(d43:3)	SM(d43:3)	H		G		B					SM	5695.15	2089.5	3010.61	10184.1	7458.67	11219.8		0.000136788	5.01863e-05	7.23098e-05	0.000244605	0.000179145	0.000269482		3.49028e-05	2.66511e-05	3.04114e-05	2.31888e-05	3.01489e-05	3.54985e-05	SM
LP1438_SM(d40:4)	SM(d40:4)	H		E		B					SM	2322.09	0	0	38865.3	23946.8	30880.6		5.57727e-05	0	0	0.00093348	0.000575163	0.000741701		1.42309e-05	0	0	8.84949e-05	9.6796e-05	9.77036e-05	SM
LP0072_Cer(d42:3)	Cer(d42:3)	H		G		B					Cer	8115.21	0	3599.51	19338.1	12639.1	16999.7		0.000537464	0	0.000238393	0.00128075	0.000837079	0.00112588		0.000137139	0	0.000100261	0.000121416	0.000140875	0.000148311	Cer
LP0121_CerG2(d33:0)	CerG2(d33:0)	H		G		B					Cer	1287.36	0	0	18633.6	5732.69	11594.5		8.52608e-05	0	0	0.00123409	0.000379672	0.000767896		2.17551e-05	0	0	0.000116993	6.38962e-05	0.000101154	Cer
LP0129_CerG2(d32:1)	CerG2(d32:1)	H		G		B					Cer	1659.89	1044.67	0	19233.5	12548	14055.6		0.000109933	6.91876e-05	0	0.00127382	0.000831043	0.000930891		2.80505e-05	3.67417e-05	0	0.00012076	0.000139859	0.000122625	Cer
LP0186_LPC(12:0)	LPC(12:0)	H		G		B					PC	24790.6	20137.2	33371.9	39649.5	38941.2	45167.4		0.000394287	0.000320276	0.000530771	0.000630614	0.000619349	0.000718375		0.000100606	0.000170081	0.000223227	5.97829e-05	0.000104232	9.46307e-05	PC
LP0189_LPC(15:0)	LPC(15:0)	H		G		B					PC	89093.1	91683.4	8831.9	93454.6	75339.9	56038.4		0.001417	0.0014582	0.000140469	0.00148637	0.00119826	0.000891274		0.000361561	0.000774368	5.90771e-05	0.000140909	0.000201659	0.000117407	PC
LP0199_LPC(20:0)	LPC(20:0)	H		G		E3					PC	3961.94	1377.68	2818.27	3954	3226.96	4163.54		6.30135e-05	2.19116e-05	4.48238e-05	6.28873e-05	5.13238e-05	6.62199e-05		1.60785e-05	1.1636e-05	1.88516e-05	5.96178e-06	8.63745e-06	8.72308e-06	PC
LP0232_LPC(24:1)	LPC(24:1)	H		G		E3					PC	1675.64	1240.12	0	2267.4	0	1017.37		2.66506e-05	1.97238e-05	0	3.60624e-05	0	1.6181e-05		6.80014e-06	1.04742e-05	0	3.41876e-06	0	2.13151e-06	PC
LP0518_PC(36:2)	PC(36:2)	H		G		B					PC	526313	311449	426035	3.39703e+06	1.3638e+06	2468965		0.00837086	0.0049535	0.00677596	0.0540288	0.0216908	0.0392682		0.0021359	0.00263053	0.00284977	0.00512199	0.00365041	0.00517276	PC
LP0557_PC(34:3)	PC(34:3)	H		G		B					PC	11903	5504.35	7641.41	2159040	820060	1.45813e+06		0.000189314	8.75451e-05	0.000121534	0.0343389	0.0130428	0.0231911		4.83051e-05	4.64903e-05	5.11138e-05	0.00325537	0.00219502	0.00305494	PC
LP0572_PC(38:3)	PC(38:3)	H		G		B					PC	23581.5	18450.4	31686	272772	101516	207786		0.000375057	0.000293449	0.000503957	0.00433835	0.00161458	0.00330478		9.56994e-05	0.000155834	0.00021195	0.00041128	0.000271723	0.000435335	PC
LP0795_PC(36:6)	PC(36:6)	H		E		E4					PC	0	0	0	245013	85515	145746		0	0	0	0.00389685	0.00136009	0.00231805		0	0	0	0.000369426	0.000228894	0.000305354	PC
LP0829_PC(40:7)	PC(40:7)	H		G		B					PC	27274	21039.7	59747.2	115391	11115.4	82565.4		0.000433786	0.00033463	0.000950263	0.00183527	0.000176787	0.00131318		0.000110685	0.000177703	0.000399653	0.000173985	2.97521e-05	0.000172984	PC
LP0977_PE(32:0)	PE(32:0)	H		G		B					PE	173722	108356	122672	438107	277342	194579		0.00486962	0.00303734	0.00343863	0.0122806	0.00777422	0.00545428		0.00124253	0.00161296	0.00144619	0.00116422	0.00130835	0.000718486	PE
LP0988_PE(36:0)	PE(36:0)	H		G		B					PE	992387	603260	796341	2.90832e+06	1.81482e+06	1.95431e+06		0.0278177	0.0169101	0.0223223	0.0815235	0.0508713	0.0547814		0.00709795	0.00898	0.00938812	0.00772851	0.0085613	0.0072163	PE
LP1027_PE(34:1)	PE(34:1)	H		G		B					PE	153606	105368	144733	330064	175809	209481		0.00430576	0.00295358	0.00405704	0.00925207	0.00492813	0.005872		0.00109866	0.00156848	0.00170627	0.000877106	0.000829371	0.000773513	PE
LP1059_PE(34:2)	PE(34:2)	H		G		B					PE	28794.4	29820.5	25852.8	112072	49020.3	76089.9		0.00080714	0.000835904	0.000724682	0.00314152	0.0013741	0.00213289		0.000205949	0.000443902	0.00030478	0.000297819	0.000231251	0.000280963	PE
LP1060_PE(34:2)	PE(34:2)	H		G		B					PE	24655.7	29820.5	23370.5	324071	122726	219517		0.000691128	0.000835904	0.000655101	0.00908409	0.00344015	0.00615331		0.000176348	0.000443902	0.000275516	0.000861181	0.000578953	0.000810569	PE
LP1077_PE(38:2)	PE(38:2)	H		G		B					PE	21051.3	9782.68	17092.6	20315.2	8432.17	14163.6		0.000590092	0.000274219	0.000479125	0.000569457	0.000236363	0.000397023		0.000150567	0.000145623	0.000201506	5.39851e-05	3.97784e-05	5.22994e-05	PE
LP1181_PE(40:6)	PE(40:6)	H		G		B					PE	35699.9	22973.1	31151.4	78823.2	26123.6	59904.3		0.00100071	0.000643961	0.000873208	0.0022095	0.000732275	0.00167918		0.00025534	0.000341972	0.000367246	0.000209463	0.000123237	0.000221197	PE
LP1193_PE(42:6)	PE(42:6)	H		G		E4					PE	0	0	0	43725.7	17013.1	26278.4		0	0	0	0.00122568	0.000476896	0.000736613		0	0	0	0.000116196	8.02585e-05	9.70333e-05	PE
LP1258_PS(34:1)	PS(34:1)	H		G		B					PS	68724	35915.8	40629.5	170113	68612.7	106516		0.0134361	0.00702181	0.00794339	0.0332584	0.0134143	0.0208247		0.00342834	0.00372889	0.00334076	0.00315293	0.00225754	0.00274322	PS
LP1259_PS(34:1)	PS(34:1)	H		G		B					PS	33601	19147.9	40339.2	223337	133451	260445		0.00656926	0.00374358	0.00788663	0.0436642	0.0260908	0.0509191		0.00167621	0.001988	0.00331689	0.00413941	0.00439091	0.00670752	PS
LP1264_PS(36:2)	PS(36:2)	H		G		B					PS	32622	20100.8	27525.2	214928	92225.7	171946		0.00637786	0.00392988	0.00538139	0.0420201	0.0180309	0.0336167		0.00162737	0.00208694	0.00226325	0.00398355	0.00303447	0.0044283	PS
LP1294_SM(d35:0)	SM(d35:0)	H		G		B		x			SM	58748.7	33072.3	49333.4	378209	219239	299022		0.00141105	0.000794342	0.00118491	0.00908395	0.00526577	0.00718202		0.000360042	0.000421831	0.000498338	0.000861168	0.000886193	0.000946081	SM
LP1296_SM(d36:0)	SM(d36:0)	H		G		B		x			SM	132023	103169	116058	514517	346926	464503		0.00317098	0.00247796	0.00278752	0.0123579	0.00833259	0.0111566		0.000809105	0.0013159	0.00117235	0.00117154	0.00140232	0.00146965	SM
LP1319_SM(d34:1)	SM(d34:1)	H		G		B		x			SM	68134152	26571704	32737094	185644736	108176168	141306432		1.63647	0.638209	0.786291	4.45888	2.59821	3.39395		0.417561	0.338917	0.330691	0.422707	0.437262	0.447081	SM
LP1370_SM(d36:2)	SM(d36:2)	H		G		B		x			SM	168806	78533	92786.7	294977	147741	216618		0.00405445	0.00188623	0.00222858	0.00708486	0.00354849	0.00520282		0.00103453	0.00100167	0.000937277	0.000671652	0.000597188	0.000685362	SM
LP1421_SM(d42:4)	SM(d42:4)	H		G		B					SM	133754	78627.4	109791	477289	222904	382755		0.00321256	0.0018885	0.00263699	0.0114637	0.00535379	0.00919313		0.000819715	0.00100288	0.00110904	0.00108677	0.000901006	0.001211	SM
LP1459_SM(d36:5)	SM(d36:5)	H		G		B					SM	91038.8	38044.3	32862	208321	79133.1	102785		0.0021866	0.000913761	0.00078929	0.00500352	0.00190065	0.00246874		0.000557932	0.000485247	0.000331953	0.000474339	0.000319866	0.000325204	SM
LP0006_Cer(d32:0)	Cer(d32:0)	H		E		B					Cer	3740.1	3516.13	3286.35	15362.7	13126.7	13189.8		0.000247704	0.00023287	0.000217653	0.00101746	0.000869369	0.000873552		6.3204e-05	0.000123664	9.15383e-05	9.64561e-05	0.000146309	0.000115072	Cer
LP0007_Cer(d32:0)	Cer(d32:0)	H		G		B					Cer	25388.5	15819.6	17880.8	208461	131360	172761		0.00168146	0.00104772	0.00118423	0.0138062	0.00869989	0.0114418		0.00042904	0.000556385	0.000498053	0.00130884	0.00146413	0.00150722	Cer
LP0008_Cer(d33:0)	Cer(d33:0)	H		G		B					Cer	17630.5	7489.7	20243	95917.2	74832.1	90957.5		0.00116766	0.000496037	0.00134068	0.00635252	0.00495607	0.00602404		0.000297938	0.000263417	0.000563849	0.000602226	0.000834073	0.000793541	Cer
LP0012_Cer(d34:0)	Cer(d34:0)	H		G		B					Cer	25515.8	7014.7	12038	98989.3	68716.6	85880.5		0.00168989	0.000464578	0.000797267	0.00655598	0.00455104	0.0056878		0.000431191	0.000246711	0.000335307	0.000621514	0.00076591	0.000749248	Cer
LP0013_Cer(d34:0)	Cer(d34:0)	H		G		B					Cer	22272	13151.9	5138.14	152612	120757	154976		0.00147506	0.000871039	0.000340295	0.0101074	0.00799766	0.010264		0.000376374	0.00046256	0.000143118	0.000958191	0.00134595	0.00135206	Cer
LP0014_Cer(d34:0)	Cer(d34:0)	H		G		B					Cer	112028	89086.7	113917	860324	513241	686042		0.00741954	0.00590014	0.00754465	0.0569785	0.0339916	0.045436		0.00189316	0.00313324	0.00317306	0.00540163	0.00572055	0.00598524	Cer
LP0016_Cer(d35:0)	Cer(d35:0)	H		G		B					Cer	12765.7	4725.62	8345.42	29131.7	24314.2	26438.2		0.000845463	0.000312974	0.00055271	0.00192937	0.00161031	0.00175098		0.000215728	0.000166203	0.000232454	0.000182906	0.000271004	0.000230655	Cer
LP0017_Cer(d36:0)	Cer(d36:0)	H		E		B					Cer	3236.91	0	0	13546.9	12383.7	8903.23		0.000214378	0	0	0.000897198	0.000820162	0.000589654		5.47005e-05	0	0	8.50554e-05	0.000138028	7.76745e-05	Cer
LP0018_Cer(d40:0)	Cer(d40:0)	H		E		B					Cer	3610.75	2392.28	3220.89	21091	13491	22904.7		0.000239137	0.000158439	0.000213317	0.00139684	0.000893498	0.00151696		6.1018e-05	8.41379e-05	8.97148e-05	0.000132422	0.00015037	0.000199827	Cer
LP0019_Cer(d40:0)	Cer(d40:0)	H		G		B					Cer	41020.3	21901	64682.6	115677	75051.4	83881.2		0.00271674	0.00145049	0.00428387	0.00766117	0.00497059	0.00555538		0.000693202	0.000770273	0.00180167	0.000726287	0.000836517	0.000731805	Cer
LP0021_Cer(d42:0)	Cer(d42:0)	H		G		B					Cer	63783.5	32696.7	125994	95612.1	68517	84830.6		0.00422433	0.00216548	0.00834449	0.00633231	0.00453783	0.00561826		0.00107788	0.00114997	0.00350945	0.00060031	0.000763686	0.000740087	Cer
LP0022_Cer(d44:0)	Cer(d44:0)	H		G		B					Cer	77196.6	44633.9	166742	52926.4	48655.6	57360.9		0.00511267	0.00295607	0.0110432	0.00350527	0.00322242	0.00379897		0.00130454	0.0015698	0.00464445	0.000332303	0.000542311	0.000500434	Cer
LP0023_Cer(d48:0)	Cer(d48:0)	H		E		B					Cer	49307.6	29364.1	121814	38122.7	38736.7	38005.1		0.0032656	0.00194476	0.00806767	0.00252483	0.0025655	0.00251704		0.000833249	0.00103275	0.00339303	0.000239357	0.000431757	0.000331568	Cer
LP0025_Cer(d40:1)	Cer(d40:1)	H		G		B					Cer	6591.72	6330.83	9958.45	104269	55462.1	72431.9		0.000436564	0.000419286	0.00065954	0.00690568	0.00367321	0.0047971		0.000111393	0.000222659	0.000277383	0.000654666	0.000618176	0.000631917	Cer
LP0026_Cer(d32:1)	Cer(d32:1)	H		G		B					Cer	71332.5	25448.5	41104.6	366148	255518	369311		0.00472429	0.00168543	0.00272232	0.0242497	0.0169228	0.0244592		0.00120545	0.000895039	0.00114493	0.00229889	0.00284799	0.00322198	Cer
LP0027_Cer(d41:1)	Cer(d41:1)	H		G		B					Cer	10598.2	10087.1	16584.2	44336.4	29428.3	32114.5		0.000701907	0.000668059	0.00109836	0.00293636	0.00194901	0.00212692		0.000179098	0.000354769	0.000461936	0.00027837	0.000328005	0.000280177	Cer
LP0031_Cer(d42:1)	Cer(d42:1)	H		G		B					Cer	5445.62	2163.95	2009.81	15160.4	9230.62	9742.68		0.000360659	0.000143317	0.000133108	0.00100406	0.000611336	0.00064525		9.20255e-05	7.61075e-05	5.59815e-05	9.51861e-05	0.000102884	8.49981e-05	Cer
LP0032_Cer(d42:1)	Cer(d42:1)	H		G		E3					Cer	2101.88	3281.09	2009.81	18314.8	2879.28	15458.7		0.000139206	0.000217304	0.000133108	0.00121298	0.000190692	0.00102381		3.55196e-05	0.000115398	5.59815e-05	0.000114991	3.20922e-05	0.000134866	Cer
LP0033_Cer(d42:1)	Cer(d42:1)	H		G		B					Cer	30228.1	15374.6	26527.9	151466	89091.7	117035		0.00200198	0.00101825	0.00175692	0.0100314	0.00590047	0.00775112		0.000510825	0.000540736	0.000738908	0.000950991	0.000993009	0.00102105	Cer
LP0034_Cer(d44:1)	Cer(d44:1)	H		G		E3					Cer	43581.3	34498	37303.4	46040	38982.1	41188.3		0.00288635	0.00228477	0.00247058	0.00304919	0.00258175	0.00272787		0.00073648	0.00121332	0.00103905	0.000289066	0.000434492	0.000359339	Cer
LP0035_Cer(d34:1)	Cer(d34:1)	H		G		B					Cer	45649	13830.3	31870.1	249193	136681	174935		0.00302329	0.00091597	0.00211073	0.0165038	0.00905224	0.0115858		0.000771422	0.000486421	0.00088771	0.00156458	0.00152343	0.00152619	Cer
LP0036_Cer(d34:1)	Cer(d34:1)	H		G		B					Cer	10771.4	6485	7698.65	46786.4	27003.6	32270.5		0.000713378	0.000429496	0.000509875	0.00309862	0.00178843	0.00213725		0.000182025	0.000228082	0.000214439	0.000293753	0.00030098	0.000281537	Cer
LP0039_Cer(d34:1)	Cer(d34:1)	H		G		B					Cer	163399	92781	101531	529991	344945	429433		0.0108218	0.00614481	0.00672429	0.0351009	0.0228454	0.028441		0.00276128	0.00326317	0.00282804	0.0033276	0.00384473	0.00374651	Cer
LP0040_Cer(d36:1)	Cer(d36:1)	H		G		B					Cer	18988.5	10003.3	14362.7	63057	24359.1	32620.1		0.00125759	0.000662513	0.000951232	0.00417621	0.00161328	0.0021604		0.000320886	0.000351824	0.00040006	0.000395909	0.000271505	0.000284587	Cer
LP0041_Cer(d38:1)	Cer(d38:1)	H		G		B					Cer	6940.47	7032.75	10758.3	27855.3	16410	22669.4		0.000459662	0.000465773	0.000712516	0.00184483	0.00108682	0.00150138		0.000117287	0.000247346	0.000299664	0.000174892	0.000182905	0.000197775	Cer
LP0042_Cer(d40:1)	Cer(d40:1)	H		G		B					Cer	22181.2	13815.7	20676.6	99304.6	68554.6	76706.9		0.00146904	0.000915	0.0013694	0.00657686	0.00454032	0.00508024		0.00037484	0.000485906	0.000575928	0.000623494	0.000764105	0.000669214	Cer
LP0043_Cer(d42:1)	Cer(d42:1)	H		G		B					Cer	49940.1	24494.3	53155.4	155295	86851.5	125919		0.00330749	0.00162223	0.00352044	0.0102851	0.0057521	0.00833949		0.000843938	0.000861478	0.00148059	0.000975036	0.00096804	0.00109855	Cer
LP0044_Cer(d44:1)	Cer(d44:1)	H		G		B					Cer	56385.5	44459.8	62214.3	41935.2	45426.6	44558.1		0.00373436	0.00294454	0.0041204	0.00277734	0.00300857	0.00295105		0.000952858	0.00156368	0.00173292	0.000263294	0.000506321	0.000388738	Cer
LP0046_Cer(d50:1)	Cer(d50:1)	H		E		E3					Cer	4676.5	0	18963.9	5597.93	0	5771.83		0.000309721	0	0.00125596	0.000370746	0	0.000382264		7.90282e-05	0	0.000528221	3.51471e-05	0	5.03552e-05	Cer
LP0053_Cer(d34:2)	Cer(d34:2)	H		G		B					Cer	68325.7	13385.1	29074.5	179279	160157	171630		0.00452515	0.000886484	0.00192558	0.0118735	0.0106071	0.0113669		0.00115464	0.000470762	0.000809844	0.00112562	0.0017851	0.00149735	Cer
LP0058_Cer(d42:2)	Cer(d42:2)	H		G		B					Cer	59336.5	18939.6	84517.7	56486.3	39731.3	48102.7		0.00392981	0.00125435	0.00559754	0.00374104	0.00263137	0.0031858		0.00100273	0.000666117	0.00235416	0.000354654	0.000442842	0.000419663	Cer
LP0059_Cer(d42:2)	Cer(d42:2)	H		G		B					Cer	39667.5	27533.4	40322.1	181947	105846	142648		0.00262714	0.00182352	0.0026705	0.0120502	0.00701011	0.00944744		0.00067034	0.000968368	0.00112313	0.00114237	0.00117975	0.0012445	Cer
LP0066_Cer(d48:2)	Cer(d48:2)	H		G		B					Cer	25391.8	16852.5	63542.4	17103.3	17296.4	14663.4		0.00168168	0.00111613	0.00420836	0.00113274	0.00114553	0.000971144		0.000429096	0.000592713	0.00176991	0.000107385	0.000192785	0.000127928	Cer
LP0069_Cer(d42:3)	Cer(d42:3)	H		G		B					Cer	2079.69	3558.4	0	43363.3	13626.5	21139.8		0.000137736	0.00023567	0	0.00287192	0.000902475	0.00140007		3.51447e-05	0.000125151	0	0.000272261	0.00015188	0.00018443	Cer
LP0070_Cer(d42:3)	Cer(d42:3)	H		G		B					Cer	9861.95	3854.05	4493.66	24316.6	13446.1	25381.8		0.000653149	0.00025525	0.000297611	0.00161047	0.000890527	0.00168102		0.000166657	0.000135549	0.000125167	0.000152674	0.00014987	0.000221439	Cer
LP0071_Cer(d42:3)	Cer(d42:3)	H		G		B					Cer	2459.54	0	0	18108.1	10929.8	14316.4		0.000162893	0	0	0.00119928	0.000723874	0.00094816		4.15637e-05	0	0	0.000113693	0.000121823	0.0001249	Cer
LP0077_Cer(d42:4)	Cer(d42:4)	H		E		B					Cer	11253.2	7693.13	11363.1	141440	79712.6	100141		0.000745288	0.000509509	0.000752571	0.00936746	0.0052793	0.00663228		0.000190167	0.000270572	0.000316509	0.000888045	0.000888471	0.000873664	Cer
LP0078_Cer(d40:4)	Cer(d40:4)	H		E		B					Cer	62838.7	30689.5	64072.4	240107	130340	176088		0.00416176	0.00203254	0.00424346	0.0159021	0.00863231	0.0116621		0.00106191	0.00107937	0.00178468	0.00150754	0.00145276	0.00153624	Cer
LP0079_Cer(d42:4)	Cer(d42:4)	H		E		B					Cer	205694	151083	204794	984730	676332	733784		0.013623	0.0100061	0.0135634	0.0652178	0.0447929	0.0485979		0.00347603	0.00531369	0.00570435	0.00618272	0.00753834	0.00640175	Cer
LP0080_Cer(d44:4)	Cer(d44:4)	H		G		B					Cer	512530	299599	451972	1.28984e+06	848795	1.19156e+06		0.0339444	0.0198422	0.0299337	0.0854252	0.056215	0.0789162		0.00866124	0.0105371	0.0125892	0.0080984	0.00946061	0.0103955	Cer
LP0082_Cer(d36:5)	Cer(d36:5)	H		G		B					Cer	57604.9	29193.2	37060.3	164864	89033.2	105721		0.00381512	0.00193344	0.00245447	0.0109188	0.00589659	0.00700183		0.000973464	0.00102674	0.00103228	0.00103511	0.000992357	0.000922344	Cer
LP0083_Cer(d44:5)	Cer(d44:5)	H		G		B					Cer	425818	257587	384404	1.58175e+06	941571	1.18679e+06		0.0282016	0.0170598	0.0254587	0.104758	0.0623595	0.0786001		0.0071959	0.0090595	0.0107072	0.00993115	0.0104947	0.0103539	Cer
LP0088_CerG1(d34:0)	CerG1(d34:0)	H		G		B					Cer	18072	22578.4	17653.9	241114	98616.7	191872		0.00119689	0.00149535	0.0011692	0.0159688	0.0065313	0.0127075		0.000305398	0.000794098	0.000491732	0.00151386	0.00109917	0.00167395	Cer
LP0091_CerG1(d40:0)	CerG1(d40:0)	H		G		B					Cer	3389.54	0	2489.51	32104.3	29456.4	40131.8		0.000224486	0	0.000164878	0.00212624	0.00195087	0.00265789		5.72798e-05	0	6.9343e-05	0.00020157	0.000328319	0.000350122	Cer
LP0092_CerG1(d42:0)	CerG1(d42:0)	H		G		B					Cer	7541.86	0	3505.26	26045.7	11763	17141.7		0.000499491	0	0.00023215	0.00172498	0.000779053	0.00113528		0.00012745	0	9.76357e-05	0.00016353	0.000131109	0.000149549	Cer
LP0094_CerG1(d34:1)	CerG1(d34:1)	H		E		B					Cer	32591.9	29384.7	24243.7	133250	123460	109447		0.00215853	0.00194613	0.00160564	0.00882506	0.00817667	0.0072486		0.00055077	0.00103348	0.000675287	0.000836625	0.00137608	0.000954851	Cer
LP0098_CerG1(d41:1)	CerG1(d41:1)	H		G		B					Cer	11215.9	3420.34	8116.4	21668.8	22703	28229.3		0.000742817	0.000226526	0.000537543	0.00143511	0.0015036	0.00186961		0.000189537	0.000120295	0.000226075	0.00013605	0.000253045	0.000246281	Cer
LP0100_CerG1(d42:1)	CerG1(d42:1)	H		G		B					Cer	6455.68	4744.07	10256.8	28418.1	19554.4	25060.7		0.000427554	0.000314196	0.000679298	0.00188211	0.00129507	0.00165975		0.000109095	0.000166852	0.000285693	0.000178426	0.000217952	0.000218637	Cer
LP0101_CerG1(d34:1)	CerG1(d34:1)	H		G		B					Cer	57508.3	32959.8	33333.4	353405	181051	261816		0.00380873	0.0021829	0.00220764	0.0234057	0.0119909	0.0173398		0.000971832	0.00115922	0.00092847	0.00221889	0.00201798	0.00228416	Cer
LP0102_CerG1(d36:1)	CerG1(d36:1)	H		G		B					Cer	5756.92	3307.29	3425.94	21781.9	14869	24354		0.000381276	0.000219039	0.000226897	0.0014426	0.000984763	0.00161294		9.72862e-05	0.00011632	9.54263e-05	0.00013676	0.000165729	0.000212471	Cer
LP0104_CerG1(d40:1)	CerG1(d40:1)	H		G		B					Cer	12515.2	8460.24	8949.49	81603.1	44245.3	58878.7		0.000828869	0.000560315	0.000592717	0.0054045	0.00293033	0.00389949		0.000211494	0.000297552	0.000249279	0.000512353	0.000493155	0.000513676	Cer
LP0105_CerG1(d42:1)	CerG1(d42:1)	H		G		B					Cer	21074.6	14872.7	14546.9	110476	69964.4	101778		0.00139575	0.00098501	0.000963427	0.00731672	0.00463369	0.00674067		0.00035614	0.000523084	0.000405189	0.000693633	0.000779818	0.000887942	Cer
LP0110_CerG1(d34:2)	CerG1(d34:2)	H		G		B					Cer	162038	68937.3	90466.8	649332	520339	599977		0.0107317	0.00456566	0.00599154	0.0430047	0.0344616	0.039736		0.00273828	0.00242457	0.00251987	0.00407689	0.00579965	0.00523438	Cer
LP0112_CerG1(d42:2)	CerG1(d42:2)	H		G		B					Cer	11869.5	8540.88	17579.2	82453.4	43277.7	53136.2		0.000786109	0.000565656	0.00116426	0.00546082	0.00286624	0.00351916		0.000200583	0.000300388	0.000489653	0.000517692	0.00048237	0.000463576	Cer
LP0115_CerG1(d42:3)	CerG1(d42:3)	H		G		B					Cer	5782.86	0	5340.68	28892.8	15080	15720.3		0.000382994	0	0.000353709	0.00191355	0.000998733	0.00104115		9.77246e-05	0	0.00014876	0.000181406	0.00016808	0.000137149	Cer
LP0116_CerG1(d42:3)	CerG1(d42:3)	H		G		B					Cer	14722.6	11909.2	11572.3	64731.5	26949.6	50936.1		0.000975064	0.000788737	0.000766422	0.00428711	0.00178485	0.00337346		0.000248797	0.000418855	0.000322335	0.000406423	0.000300379	0.000444382	Cer
LP0117_CerG1(d44:3)	CerG1(d44:3)	H		G		B					Cer	2909.5	1805.96	2630.5	7505.79	8180.26	6840.45		0.000192693	0.000119607	0.000174216	0.000497102	0.000541772	0.000453037		4.91675e-05	6.35166e-05	7.327e-05	4.71258e-05	9.11766e-05	5.96782e-05	Cer
LP0120_CerG2(d32:0)	CerG2(d32:0)	H		G		B					Cer	0	1534.95	4409.27	11356	7235.26	11293.5		0	0.000101658	0.000292022	0.000752099	0.000479185	0.00074796		0	5.3985e-05	0.000122816	7.12998e-05	8.06437e-05	9.8528e-05	Cer
LP0123_CerG2(d34:0)	CerG2(d34:0)	H		G		B					Cer	13324.5	8665.66	11939.3	106866	40623	82726.5		0.000882471	0.00057392	0.000790728	0.00707763	0.00269043	0.00547891		0.000225171	0.000304777	0.000332557	0.000670967	0.000452781	0.000721731	Cer
LP0124_CerG2(d40:0)	CerG2(d40:0)	H		G		B					Cer	3034.9	4972.27	0	24646.3	15138.2	15097.5		0.000200999	0.000329309	0	0.00163231	0.00100259	0.000999892		5.12867e-05	0.000174878	0	0.000154744	0.000168729	0.000131715	Cer
LP0131_CerG2(d41:1)	CerG2(d41:1)	H		G		B					Cer	2137.59	0	3619.54	10560.1	10439.7	11204.7		0.000141571	0	0.000239719	0.000699386	0.000691414	0.000742081		3.61231e-05	0	0.000100819	6.63026e-05	0.00011636	9.77536e-05	Cer
LP0132_CerG2(d42:1)	CerG2(d42:1)	H		G		B					Cer	4986.51	2785.27	2721.07	18435.5	11802.4	19287		0.000330253	0.000184466	0.000180214	0.00122097	0.000781661	0.00127736		8.42671e-05	9.79598e-05	7.57929e-05	0.000115749	0.000131548	0.000168266	Cer
LP0134_CerG2(d34:1)	CerG2(d34:1)	H		G		B					Cer	484918	169977	199510	2239949	1.38022e+06	1924896		0.0321157	0.0112574	0.0132134	0.14835	0.0914108	0.127484		0.00819462	0.0059782	0.00555718	0.0140637	0.0153838	0.0167934	Cer
LP0136_CerG2(d40:1)	CerG2(d40:1)	H		G		B					Cer	3348.63	2395.23	0	13258.7	7385.88	7600.48		0.000221777	0.000158634	0	0.00087811	0.00048916	0.000503374		5.65885e-05	8.42417e-05	0	8.32458e-05	8.23224e-05	6.63089e-05	Cer
LP0137_CerG2(d40:1)	CerG2(d40:1)	H		G		B					Cer	11884.2	8267.46	8872.16	58064.1	43693.4	57952.1		0.000787082	0.000547547	0.000587596	0.00384554	0.00289377	0.00383812		0.000200831	0.000290772	0.000247126	0.000364561	0.000487003	0.000505592	Cer
LP0138_CerG2(d42:1)	CerG2(d42:1)	H		G		B					Cer	16974.6	12800.2	15217.1	54938.4	40592.8	42199.3		0.00112422	0.000847748	0.00100782	0.00363853	0.00268843	0.00279483		0.000286854	0.000450192	0.000423858	0.000344936	0.000452445	0.00036816	Cer
LP0139_CerG2(d42:2)	CerG2(d42:2)	H		G		B					Cer	4360.97	0	3385.43	17451.8	10092.9	15296.1		0.000288823	0	0.000224214	0.00115582	0.000668443	0.00101305		7.3696e-05	0	9.4298e-05	0.000109573	0.000112494	0.000133448	Cer
LP0147_CerG2(d42:3)	CerG2(d42:3)	H		G		B					Cer	4572.04	2580.47	8982.61	19330.4	11879.1	18671.3		0.000302803	0.000170902	0.000594911	0.00128024	0.000786741	0.00123658		7.72629e-05	9.07567e-05	0.000250202	0.000121368	0.000132403	0.000162894	Cer
LP0151_CerG3(d34:1)	CerG3(d34:1)	H		G		B					Cer	6725.4	3308.89	3713.42	14447	8515.88	14545.3		0.000445418	0.000219145	0.000245937	0.000956812	0.000564	0.000963322		0.000113652	0.000116376	0.000103434	9.07068e-05	9.49174e-05	0.000126897	Cer
LP0188_LPC(14:0)	LPC(14:0)	H		G		B					PC	107329	92354.9	22496.2	201714	163582	147065		0.00170704	0.00146888	0.000357796	0.0032082	0.00260172	0.00233902		0.000435566	0.000780039	0.000150478	0.000304141	0.000437852	0.000308117	PC
LP0190_LPC(16:0)	LPC(16:0)	H		G		B					PC	532563	366021	166953	901729	850547	719267		0.00847027	0.00582146	0.00265533	0.0143417	0.0135277	0.0114397		0.00216127	0.00309145	0.00111676	0.00135961	0.00227662	0.00150694	PC
LP0193_LPC(17:0)	LPC(17:0)	H		G		B					PC	9600.12	9838.69	4112.04	53346.9	42324.8	41393.8		0.000152687	0.000156481	6.54009e-05	0.000848468	0.000673164	0.000658356		3.89596e-05	8.30986e-05	2.75057e-05	8.04357e-05	0.000113289	8.67246e-05	PC
LP0195_LPC(18:0)	LPC(18:0)	H		G		B					PC	277902	244485	132210	527593	473295	506872		0.00441995	0.00388847	0.00210276	0.00839122	0.00752762	0.00806165		0.00112779	0.00206495	0.000884359	0.000795497	0.00126685	0.00106195	PC
LP0206_LPC(28:0)	LPC(28:0)	H		G		E4					PC	46441	21669.1	25531.9	56791.4	43671.4	31767.8		0.000738631	0.000344641	0.000406077	0.00090325	0.000694581	0.000505257		0.000188469	0.000183019	0.000170784	8.56291e-05	0.000116893	6.6557e-05	PC
LP0220_LPC(16:1)	LPC(16:1)	H		G		B					PC	13845.6	8324.01	3868.02	125927	81192.7	74167.8		0.000220211	0.000132391	6.15197e-05	0.00200283	0.00129135	0.00117962		5.61888e-05	7.03055e-05	2.58734e-05	0.00018987	0.000217325	0.00015539	PC
LP0225_LPC(18:1)	LPC(18:1)	H		G		B					PC	59111.3	40616.6	26320.9	201453	120446	127569		0.000940149	0.000645995	0.000418627	0.00320406	0.00191566	0.00202894		0.000239888	0.000343052	0.000176062	0.000303748	0.000322392	0.00026727	PC
LP0229_LPC(20:1)	LPC(20:1)	H		G		E3					PC	3066.14	2258.86	1506.21	6883.09	4774.13	6023.06		4.87661e-05	3.59265e-05	2.39558e-05	0.000109474	7.59311e-05	9.5795e-05		1.24431e-05	1.90785e-05	1.00751e-05	1.03782e-05	1.27787e-05	1.2619e-05	PC
LP0234_LPC(26:1)	LPC(26:1)	H		G		B					PC	7603.6	4257.61	7215.97	5015.32	1612.27	4517.07		0.000120933	6.77161e-05	0.000114768	7.97673e-05	2.56427e-05	7.18427e-05		3.08572e-05	3.59603e-05	4.82681e-05	7.56202e-06	4.31549e-06	9.46376e-06	PC
LP0244_LPC(18:2)	LPC(18:2)	H		G		B					PC	3380.79	0	0	50363	20162.5	13841.2		5.37706e-05	0	0	0.000801008	0.000320679	0.00022014		1.37201e-05	0	0	7.59365e-05	5.3968e-05	2.89988e-05	PC
LP0257_LPC(20:3)	LPC(20:3)	H		G		B					PC	12154	12047.9	5834.32	23684.2	23742	29963.4		0.000193306	0.000191618	9.27932e-05	0.00037669	0.000377609	0.000476559		4.93238e-05	0.000101758	3.90261e-05	3.57106e-05	6.35491e-05	6.27767e-05	PC
LP0288_LPE(16:0)	LPE(16:0)	H		G		B					PE	117996	62951.6	29188.4	52609.7	41518.3	33500.8		0.00330757	0.00176461	0.000818184	0.00147471	0.00116381	0.000939066		0.000843958	0.000937084	0.000344104	0.000139804	0.000195861	0.000123702	PE
LP0292_LPE(18:0)	LPE(18:0)	H		G		B					PE	33464.8	21569.9	10966.4	67408.6	48869.8	42775.2		0.000938056	0.000604628	0.000307402	0.00188954	0.00136988	0.00119904		0.000239354	0.000321084	0.000129284	0.00017913	0.000230541	0.000157948	PE
LP0295_LPE(18:1)	LPE(18:1)	H		G		B					PE	56704.4	41785.8	19048.6	80286.2	45132.4	57357.7		0.00158949	0.0011713	0.000533953	0.00225051	0.00126511	0.0016078		0.000405573	0.000622013	0.000224565	0.000213351	0.00021291	0.000211794	PE
LP0303_LPS(16:0)	LPS(16:0)	H		G		B					PS	2187.74	1857.73	1069.46	11318.3	6837.45	10022		0.00042772	0.000363202	0.000209089	0.00221282	0.00133678	0.00195938		0.000109137	0.000192876	8.79367e-05	0.000209777	0.00022497	0.000258108	PS
LP0305_LPS(18:0)	LPS(18:0)	H		G		B					PS	15011.9	14583.1	10141.6	72381.3	51408.9	48173.7		0.00293495	0.00285111	0.00198277	0.0141511	0.0100509	0.00941835		0.000748881	0.00151406	0.000833896	0.00134154	0.00169149	0.00124067	PS
LP0326_PC-E(27:0)	PC-E(27:0)	H		G		B					PC	2303.89	1712.5	0	51033.2	28975.8	30420.4		3.66427e-05	2.72368e-05	0	0.000811668	0.000460852	0.000483828		9.34972e-06	1.44639e-05	0	7.6947e-05	7.75584e-05	6.37342e-05	PC
LP0351_PC(31:0)	PC(31:0)	H		G		B					PC	748737	373826	471516	2.16999e+06	1.48737e+06	1373396		0.0119084	0.00594559	0.00749933	0.0345131	0.0236562	0.0218435		0.00303855	0.00315737	0.003154	0.00327188	0.00398118	0.00287742	PC
LP0352_PC(16:0)	PC(16:0)	H		E		E4					PC	112274	56219	32931.3	26275.6	31851.8	20478.6		0.00178568	0.000894147	0.000523762	0.000417905	0.000506593	0.000325706		0.000455634	0.000474832	0.000220279	3.96179e-05	8.52562e-05	4.2905e-05	PC
LP0353_PC(30:0)	PC(30:0)	H		G		B					PC	2.62988e+06	907553	1.47896e+06	18660068	10573771	9827835		0.0418275	0.0144344	0.0235224	0.296783	0.168173	0.156309		0.0106727	0.00766529	0.00989282	0.0281353	0.0283023	0.0205904	PC
LP0355_PC(32:0)	PC(32:0)	H		G		B					PC	14784489	7.09455e+06	8938249	30596746	17769012	14645963		0.235143	0.112837	0.14216	0.486632	0.282611	0.23294		0.0599989	0.0599214	0.0597885	0.0461333	0.0475615	0.0306849	PC
LP0363_PC(35:0)	PC(35:0)	H		G		B					PC	212686	109894	130962	796592	480967	507024		0.0033827	0.00174782	0.00208291	0.0126696	0.00764964	0.00806407		0.000863128	0.000928172	0.000876011	0.00120109	0.00128738	0.00106227	PC
LP0366_PC(24:0)	PC(24:0)	H		G		B					PC	136614	101001	104471	153745	124186	158468		0.00217281	0.0016064	0.00166158	0.00244526	0.00197515	0.00252039		0.000554412	0.000853069	0.000698811	0.000231814	0.000332404	0.000332008	PC
LP0367_PC(48:0)	PC(48:0)	H		E		B					PC	29883.9	26968.6	43328.7	53616.1	33798.8	45641		0.000475294	0.000428928	0.000689131	0.000852748	0.00053756	0.000725907		0.000121276	0.00022778	0.000289828	8.08414e-05	9.04678e-05	9.5623e-05	PC
LP0370_PC(26:0)	PC(26:0)	H		G		B					PC	3177.56	1394.89	2259.31	25564.4	19199.9	17205.7		5.05381e-05	2.21854e-05	3.59336e-05	0.000406594	0.00030537	0.000273651		1.28953e-05	1.17814e-05	1.51126e-05	3.85455e-05	5.13916e-05	3.60478e-05	PC
LP0372_PC(28:0)	PC(28:0)	H		G		B					PC	60694.5	27798.2	33558.5	522177	337966	316491		0.000965328	0.000442122	0.000533739	0.00830507	0.00537525	0.0050337		0.000246313	0.000234786	0.000224475	0.000787329	0.000904618	0.000663084	PC
LP0381_PC(37:0)	PC(37:0)	H		G		B					PC	14710.4	5475.97	10833.1	34368.7	18344.8	15092.3		0.000233965	8.70937e-05	0.000172297	0.000546625	0.000291768	0.000240039		5.96983e-05	4.62506e-05	7.24629e-05	5.18206e-05	4.91026e-05	3.16201e-05	PC
LP0426_PC(32:1)	PC(32:1)	H		G		B					PC	1.13048e+06	596868	805808	10526733	6392482	11256605		0.0179799	0.00949302	0.0128161	0.167425	0.101671	0.179033		0.00458774	0.00504121	0.0053901	0.015872	0.0171105	0.0235838	PC
LP0427_PC(32:1)	PC(32:1)	H		G		B					PC	634705	371602	484853	14414430	7886361	13100573		0.0100948	0.00591023	0.00771144	0.229257	0.12543	0.208361		0.00257578	0.00313859	0.00324321	0.0217338	0.0211091	0.0274472	PC
LP0429_PC(34:1)	PC(34:1)	H		G		B					PC	4.30707e+06	2.43564e+06	3.85358e+06	17770860	8717052	11193068		0.0685027	0.0387382	0.06129	0.28264	0.138642	0.178023		0.0174791	0.0205717	0.0257768	0.0267946	0.0233325	0.0234507	PC
LP0431_PC(40:1)	PC(40:1)	H		G		E4					PC	94770	47453	60655.6	46894.4	27534.4	23641.7		0.00150729	0.000754726	0.000964711	0.000745842	0.000437927	0.000376015		0.000384599	0.000400793	0.000405729	7.07066e-05	7.37002e-05	4.95321e-05	PC
LP0432_PC(30:1)	PC(30:1)	H		G		B					PC	45961.2	26560.2	28335	533671	283609	345606		0.000730999	0.000422433	0.000450659	0.00848788	0.00451072	0.00549677		0.000186521	0.000224331	0.000189534	0.00080466	0.000759124	0.000724084	PC
LP0434_PC(35:1)	PC(35:1)	H		G		B					PC	90736	51671.7	83587.8	841132	434069	675234		0.00144313	0.000821823	0.00132944	0.013378	0.00690374	0.0107394		0.000368228	0.000436424	0.000559124	0.00126824	0.00116185	0.00141469	PC
LP0436_PC(33:1)	PC(33:1)	H		G		B					PC	402594	224013	334643	2.64587e+06	1.3914e+06	2.01862e+06		0.00640314	0.00356286	0.0053224	0.0420818	0.0221299	0.0321055		0.00163382	0.00189203	0.00223845	0.0039894	0.00372431	0.00422922	PC
LP0442_PC(37:1)	PC(37:1)	H		G		B					PC	21594	9858.56	17786.4	114950	65818	96024.9		0.000343446	0.000156798	0.000282888	0.00182824	0.00104682	0.00152725		8.76334e-05	8.32665e-05	0.000118974	0.000173319	0.000176172	0.000201183	PC
LP0444_PC(35:1)	PC(35:1)	H		G		B					PC	216146	154659	211447	1.08103e+06	545618	753395		0.00343774	0.0024598	0.003363	0.0171935	0.00867789	0.0119825		0.00087717	0.00130626	0.00141438	0.00162997	0.00146043	0.00157845	PC
LP0494_PC(34:2)	PC(34:2)	H		G		B					PC	490966	278779	368514	4422765	1.90913e+06	2942039		0.00780867	0.00443389	0.0058611	0.0703428	0.0303641	0.0467923		0.00199245	0.00235459	0.00246501	0.00666857	0.00511007	0.0061639	PC
LP0508_PC(35:2)	PC(35:2)	H		G		B					PC	43448.5	33130.3	42697.4	409726	202561	318404		0.000691035	0.000526928	0.000679089	0.00651658	0.00322167	0.00506412		0.000176324	0.000279822	0.000285605	0.000617778	0.000542185	0.000667092	PC
LP0510_PC(33:2)	PC(33:2)	H		G		B					PC	82643.9	62190.8	85846.7	400113	193248	259537		0.00131443	0.000989127	0.00136537	0.00636368	0.00307355	0.00412787		0.000335389	0.00052527	0.000574234	0.000603284	0.000517258	0.00054376	PC
LP0519_PC(36:2)	PC(36:2)	H		G		B					PC	287419	217565	300359	2.90168e+06	1.09881e+06	1.92291e+06		0.00457132	0.00346031	0.00477712	0.0461503	0.0174763	0.0305833		0.00116641	0.00183758	0.00200912	0.0043751	0.00294115	0.00402871	PC
LP0552_PC-E(42:3)	PC-E(42:3)	H		G		E4					PC	7838.3	6590	6060.18	27778.6	18982.5	20384.8		0.000124666	0.000104812	9.63854e-05	0.00044181	0.000301911	0.000324214		3.18097e-05	5.56598e-05	4.05369e-05	4.18841e-05	5.08096e-05	4.27084e-05	PC
LP0562_PC(34:3)	PC(34:3)	H		G		B					PC	7870.19	4784.92	8805.35	188351	79563.8	123663		0.000125173	7.61027e-05	0.000140046	0.00299567	0.00126544	0.00196683		3.19391e-05	4.04139e-05	5.88995e-05	0.000283993	0.000212965	0.000259089	PC
LP0573_PC(38:3)	PC(38:3)	H		G		B					PC	106901	79997.1	118736	663459	224517	390826		0.00170022	0.00127233	0.00188847	0.0105521	0.00357088	0.00621597		0.000433828	0.000675664	0.000794235	0.00100035	0.000600954	0.000818824	PC
LP0574_PC(38:3)	PC(38:3)	H		G		B					PC	23924.7	17941.9	19921.4	1.45965e+06	444471	862989		0.000380516	0.000285361	0.000316844	0.0232154	0.00706918	0.0137256		9.70922e-05	0.000151539	0.000133255	0.00220084	0.0011897	0.00180806	PC
LP0575_PC(40:3)	PC(40:3)	H		G		E3					PC	9046.21	5375.77	7180.75	26998	8113.35	17557.8		0.000143877	8.55e-05	0.000114208	0.000429395	0.00012904	0.000279251		3.67117e-05	4.54043e-05	4.80324e-05	4.07071e-05	2.17166e-05	3.67855e-05	PC
LP0577_PC(36:3)	PC(36:3)	H		G		B					PC	194657	57307.3	163724	828066	326592	593359		0.00309597	0.000911456	0.00260398	0.0131702	0.00519435	0.00943721		0.000789966	0.000484024	0.00109516	0.00124854	0.000874175	0.00124315	PC
LP0578_PC(36:3)	PC(36:3)	H		G		B					PC	243368	152292	163724	1.02877e+06	496279	749680		0.00387069	0.00242216	0.00260398	0.0163623	0.00789318	0.0119234		0.000987644	0.00128627	0.00109516	0.00155117	0.00132837	0.00157066	PC
LP0586_PC(42:3)	PC(42:3)	H		G		E3					PC	9948.51	5950.24	8824.05	8395.61	2489.92	5771.14		0.000158228	9.46368e-05	0.000140344	0.00013353	3.96014e-05	9.17883e-05		4.03734e-05	5.02563e-05	5.90246e-05	1.26588e-05	6.66465e-06	1.20912e-05	PC
LP0587_PC(44:3)	PC(44:3)	H		G		E3					PC	3223.61	2516.69	2994.7	3069.98	0	1998.93		5.12706e-05	4.00273e-05	4.76298e-05	4.88271e-05	0	3.17924e-05		1.30822e-05	2.12563e-05	2.00317e-05	4.62886e-06	0	4.18798e-06	PC
LP0626_PC-E(36:4)	PC-E(36:4)	H		G		B					PC	3176693	2.47179e+06	2.38608e+06	3.10545e+06	3.4042e+06	2.84903e+06		0.0505244	0.0393131	0.0379499	0.0493913	0.0541428	0.0453129		0.0128918	0.020877	0.0159606	0.00468235	0.00911187	0.00596903	PC
LP0628_PC(34:4)	PC(34:4)	H		G		B					PC	7701.81	4533.31	6061.91	33531.6	15809.3	19607.2		0.000122495	7.21009e-05	9.6413e-05	0.00053331	0.000251442	0.000311847		3.12558e-05	3.82888e-05	4.05485e-05	5.05583e-05	4.23161e-05	4.10792e-05	PC
LP0629_PC(35:4)	PC(35:4)	H		G		B					PC	8836.76	5477.16	6086.47	31655.6	13001.7	22236		0.000140546	8.71126e-05	9.68035e-05	0.000503474	0.000206788	0.000353657		3.58617e-05	4.62607e-05	4.07127e-05	4.77298e-05	3.48011e-05	4.65869e-05	PC
LP0631_PC(36:4)	PC(36:4)	H		G		B					PC	502315	285870	395757	923426	363755	714052		0.00798917	0.00454667	0.00629441	0.0146868	0.00578542	0.0113568		0.00203851	0.00241449	0.00264724	0.00139233	0.000973648	0.00149602	PC
LP0641_PC(38:4)	PC(38:4)	H		G		B					PC	277262	194856	181062	1.13988e+06	378845	599881		0.00440977	0.00309913	0.00287974	0.0181295	0.00602542	0.00954094		0.00112519	0.00164578	0.00121114	0.0017187	0.00101404	0.00125682	PC
LP0644_PC(40:4)	PC(40:4)	H		G		B					PC	11287.7	12451.2	15824.9	47527.9	15831.4	29527.6		0.000179528	0.000198033	0.00025169	0.000755917	0.000251794	0.000469629		4.58081e-05	0.000105164	0.000105853	7.16618e-05	4.23752e-05	6.18637e-05	PC
LP0653_PC(36:4)	PC(36:4)	H		E		E4					PC	438850	263628	410386	3.91723e+06	1.21531e+06	1.65589e+06		0.00697978	0.00419292	0.00652707	0.0623025	0.0193291	0.0263365		0.00178096	0.00222663	0.0027451	0.00590634	0.00325296	0.00346928	PC
LP0667_PC(34:4)	PC(34:4)	H		E		E4					PC	124026	72163.1	77316.4	870415	507820	747528		0.0019726	0.00114773	0.00122969	0.0138437	0.00807673	0.0118892		0.000503326	0.000609498	0.000517174	0.0013124	0.00135926	0.00156615	PC
LP0713_PC(38:5)	PC(38:5)	H		G		B					PC	150911	83860.8	122623	236959	57318.6	156472		0.00240019	0.00133378	0.00195028	0.00376876	0.000911635	0.00248865		0.000612432	0.000708297	0.000820231	0.000357283	0.000153422	0.000327827	PC
LP0732_PC(36:5)	PC(36:5)	H		E		E4					PC	61943.8	31455	41201.7	917340	257577	576927		0.000985199	0.000500282	0.000655301	0.01459	0.00409669	0.00917585		0.000251383	0.000265672	0.000275601	0.00138315	0.000689445	0.00120873	PC
LP0762_PC(38:6)	PC(38:6)	H		G		B					PC	281973	96547.1	149188	749968	267356	497922		0.0044847	0.00153555	0.0023728	0.011928	0.00425221	0.0079193		0.00114431	0.000815447	0.00099793	0.00113079	0.000715619	0.0010432	PC
LP0846_PC(38:7)	PC(38:7)	H		E		E4					PC	56671.2	40578.1	44314.5	132706	45868.8	86335.3		0.000901339	0.000645383	0.000704809	0.00211066	0.00072953	0.00137314		0.000229985	0.000342727	0.000296422	0.000200093	0.000122775	0.000180882	PC
LP0974_PE(24:0)	PE(24:0)	H		G		B					PE	23259.2	23056.9	9963.67	34195.8	23036.1	34141.5		0.00065198	0.00064631	0.000279293	0.000958547	0.000645728	0.000957026		0.000166359	0.000343219	0.000117462	9.08713e-05	0.000108672	0.000126068	PE
LP1031_PE(36:1)	PE(36:1)	H		G		B					PE	244607	135898	180096	320714	161554	230976		0.00685661	0.00380936	0.0050483	0.00898996	0.00452854	0.00647451		0.00174953	0.00202294	0.00212317	0.000852258	0.000762123	0.000852881	PE
LP1069_PE(36:2)	PE(36:2)	H		G		B					PE	111443	75359	96869.2	266524	115446	206281		0.00312387	0.0021124	0.00271535	0.00747098	0.00323609	0.00578229		0.000797084	0.00112178	0.001142	0.000708257	0.000544612	0.000761695	PE
LP1099_PE(40:3)	PE(40:3)	H		G		B					PE	12706.4	9878.68	11860.3	29978.7	9538.29	20915.8		0.000356174	0.000276911	0.000332457	0.000840335	0.000267369	0.000586294		9.08811e-05	0.000147052	0.000139822	7.96647e-05	4.49964e-05	7.7232e-05	PE
LP1102_PE(36:3)	PE(36:3)	H		G		B					PE	69870.3	28949.2	52723.1	230847	132140	150571		0.00195854	0.00081148	0.00147789	0.00647089	0.00370402	0.00422067		0.00049974	0.000430932	0.000621557	0.000613447	0.000623362	0.000555985	PE
LP1104_PE(37:3)	PE(37:3)	H		E		E4					PE	1.88293e+06	973257	1.10619e+06	5.51856e+06	2397673	2.32699e+06		0.0527806	0.0272815	0.0310078	0.154691	0.0672095	0.0652281		0.0134675	0.0144877	0.013041	0.0146649	0.0113109	0.00859243	PE
LP1108_PE(38:3)	PE(38:3)	H		G		B					PE	110712	60883	71537.6	295934	129139	117379		0.00310339	0.00170662	0.00200528	0.00829536	0.00361991	0.00329027		0.000791858	0.00090629	0.000843362	0.000786409	0.000609206	0.000433425	PE
LP1111_PE(40:3)	PE(40:3)	H		G		B					PE	16941.3	11236.3	18904.2	179276	58791.4	109470		0.000474883	0.000314965	0.000529905	0.00502532	0.00164799	0.00306855		0.000121171	0.000167261	0.000222863	0.000476406	0.000277345	0.000404217	PE
LP1122_PE-E(40:4)	PE-E(40:4)	H		G		B					PE	9640.21	5628.12	5044.9	4115.33	5095.65	3020.1		0.000270226	0.000157763	0.000141414	0.000115357	0.000142837	8.46568e-05		6.89507e-05	8.37789e-05	5.94746e-05	1.0936e-05	2.40385e-05	1.11517e-05	PE
LP1126_PE(36:4)	PE(36:4)	H		G		B					PE	111399	72523.6	103614	205130	85496.4	150930		0.00312263	0.00203292	0.00290442	0.00575003	0.00239656	0.00423073		0.000796768	0.00107957	0.00122151	0.000545109	0.000403325	0.00055731	PE
LP1127_PE(38:4)	PE(38:4)	H		G		B					PE	17433.2	11868.6	18733.9	136058	49499.8	104429		0.000488671	0.000332689	0.000525132	0.00381385	0.00138753	0.00292728		0.000124689	0.000176673	0.000220855	0.000361557	0.000233513	0.000385607	PE
LP1135_PE(36:4)	PE(36:4)	H		G		B					PE	5371.28	4025.96	6483.37	66743.8	38075.9	50526.2		0.000150563	0.000112852	0.000181736	0.0018709	0.00106731	0.00141631		3.84176e-05	5.99295e-05	7.64329e-05	0.000177364	0.000179621	0.000186569	PE
LP1161_PE(38:5)	PE(38:5)	H		G		B					PE	64323.1	36842.4	59967.4	115244	44788.8	86568.3		0.00180305	0.00103273	0.00168095	0.00323041	0.00125548	0.00242661		0.000460065	0.000548427	0.00070696	0.000306246	0.000211289	0.000319654	PE
LP1177_PE(38:6)	PE(38:6)	H		G		B					PE	24490.9	13946.4	16036.9	56782	18791.2	41014.7		0.000686507	0.000390933	0.000449533	0.00159166	0.00052674	0.00114969		0.000175169	0.000207603	0.000189061	0.000150891	8.86467e-05	0.000151447	PE
LP1244_PI(36:4)	PI(36:4)	H		G		B					PI	4003.24	2253.96	3434.42	6823.82	3127.66	6140.19		0.00129619	0.000729798	0.00111201	0.00220945	0.00101269	0.0019881		0.000330735	0.000387555	0.000467681	0.000209459	0.000170429	0.000261891	PI
LP1247_PI(38:4)	PI(38:4)	H		G		B					PI	12213.5	14491.9	43988.2	89240.4	53626.6	75820.1		0.00395457	0.00469226	0.0142427	0.0288948	0.0173635	0.0245495		0.00100905	0.0024918	0.00599008	0.00273925	0.00292216	0.00323387	PI
LP1252_PS(28:0)	PS(28:0)	H		G		E3					PS	20660.8	17297.8	13386	23428.6	18515.1	21008.2		0.00403935	0.00338186	0.00261706	0.00458047	0.00361985	0.00410728		0.00103068	0.00179592	0.00110066	0.000434234	0.000609196	0.000541047	PS
LP1256_PS(35:1)	PS(35:1)	H		G		B					PS	10173.4	3486.13	5695.65	48560.8	23694.3	37941.6		0.00198898	0.000681567	0.00111354	0.00949402	0.00463242	0.00741788		0.000507508	0.000361942	0.000468324	0.000900043	0.000779605	0.000977149	PS
LP1261_PS(36:1)	PS(36:1)	H		G		B					PS	77865.9	80001.3	104704	232623	122042	170865		0.0152234	0.0156409	0.0204705	0.0454797	0.0238601	0.0334055		0.00388439	0.008306	0.00860928	0.00431152	0.00401549	0.00440047	PS
LP1270_PS(38:3)	PS(38:3)	H		G		B					PS	35479	19923.7	38601.6	213351	72423.8	153080		0.00693643	0.00389524	0.00754692	0.0417119	0.0141594	0.0299284		0.0017699	0.00206854	0.00317401	0.00395433	0.00238294	0.00394244	PS
LP1273_PS(36:4)	PS(36:4)	H		G		B					PS	6345.73	3605.33	7132.15	17448	6548.92	10889		0.00124064	0.00070487	0.00139439	0.00341123	0.00128037	0.00212888		0.000316561	0.000374317	0.00058644	0.000323388	0.000215477	0.000280435	PS
LP1276_PS(38:4)	PS(38:4)	H		G		B					PS	76598.3	48233.3	93648.5	223719	88306	161629		0.0149756	0.00943	0.018309	0.0437389	0.0172645	0.0315997		0.00382116	0.00500775	0.00770024	0.00414649	0.0029055	0.00416259	PS
LP1277_PS(40:4)	PS(40:4)	H		G		B					PS	17068	16544.6	23174.9	11225.7	0	5056.09		0.00333694	0.0032346	0.00453087	0.00219472	0	0.000988507		0.000851451	0.00171771	0.00190555	0.000208062	0	0.000130215	PS
LP1278_PS(40:5)	PS(40:5)	H		G		B					PS	13342.1	8143.18	21648.5	11439.9	0	6211.4		0.00260848	0.00159206	0.00423245	0.00223659	0	0.00121438		0.000665579	0.000845452	0.00178005	0.000212031	0	0.000159969	PS
LP1281_PS(40:6)	PS(40:6)	H		G		B					PS	38607	24194.6	58361.9	99513	45631.5	59213.2		0.00754798	0.00473024	0.0114102	0.0194556	0.00892132	0.0115767		0.00192594	0.00251196	0.0047988	0.00184441	0.0015014	0.00152498	PS
LP1287_SM(d30:0)	SM(d30:0)	H		G		B		x			SM	19893.2	8529.29	8926.87	170294	113762	120973		0.000477802	0.000204859	0.000214409	0.00409018	0.00273239	0.00290558		0.000121916	0.000108789	9.0174e-05	0.000387754	0.000459842	0.000382749	SM
LP1289_SM(d31:0)	SM(d31:0)	H		G		B		x			SM	12633.7	5185.17	4138.51	114295	76026.4	82020.8		0.000303441	0.000124539	9.94001e-05	0.00274517	0.00182603	0.00197		7.74258e-05	6.61359e-05	4.18048e-05	0.000260245	0.000307308	0.000259507	SM
LP1290_SM(d32:0)	SM(d32:0)	H		G		B		x			SM	497616	230833	246548	2.62911e+06	1.70656e+06	2141553		0.0119519	0.00554422	0.00592167	0.0631468	0.0409887	0.0514366		0.00304964	0.00294423	0.00249048	0.00598638	0.00689811	0.00677569	SM
LP1292_SM(d33:0)	SM(d33:0)	H		G		B		x			SM	329834	150260	173737	1.2337e+06	896008	1.15923e+06		0.00792207	0.003609	0.00417288	0.0296315	0.0215206	0.0278429		0.00202139	0.00191654	0.00175499	0.0028091	0.00362178	0.00366771	SM
LP1293_SM(d34:0)	SM(d34:0)	H		G		B		x			SM	4.06505e+06	1.88698e+06	2.50795e+06	12055647	6756078	9580355		0.0976357	0.0453221	0.0602369	0.289557	0.16227	0.230104		0.0249127	0.024068	0.0253339	0.0274503	0.0273089	0.0303114	SM
LP1297_SM(d37:0)	SM(d37:0)	H		G		B		x			SM	9895.81	7701.91	10193.6	35971.2	24254.2	25457		0.000237681	0.000184987	0.000244834	0.000863969	0.000582545	0.000611436		6.06465e-05	9.82364e-05	0.00010297	8.19052e-05	9.80384e-05	8.05439e-05	SM
LP1298_SM(d38:0)	SM(d38:0)	H		G		B		x			SM	73053.7	37428.2	55146.8	204605	154954	195778		0.00175463	0.000898963	0.00132453	0.00491427	0.00372173	0.00470227		0.00044771	0.000477389	0.000557061	0.000465878	0.000626343	0.000619425	SM
LP1299_SM(d39:0)	SM(d39:0)	H		G		B		x			SM	16992.1	8540.79	13326.6	77541.9	43729.4	69538.2		0.000408122	0.000205136	0.000320084	0.00186243	0.00105031	0.00167019		0.000104136	0.000108936	0.000134618	0.00017656	0.00017676	0.000220013	SM
LP1303_SM(d38:1)	SM(d38:1)	H		G		B		x			SM	260004	149586	164848	830029	453904	569295		0.00624487	0.0035928	0.00395937	0.0199359	0.010902	0.0136735		0.00159344	0.00190794	0.00166519	0.00188995	0.00183474	0.0018012	SM
LP1304_SM(d31:1)	SM(d31:1)	H		G		B		x		x	SM	21185.2	11326.3	11514.6	31802.3	20469.2	30290.3		0.000508832	0.00027204	0.000276562	0.000763838	0.000491635	0.000727522		0.000129833	0.000144465	0.000116314	7.24127e-05	8.27389e-05	9.58357e-05	SM
LP1305_SM(d32:1)	SM(d32:1)	H		G		B		x		x	SM	1.07495e+06	524561	500429	7.04943e+06	4480865	5.261e+06		0.0258185	0.0125991	0.0120195	0.169316	0.107623	0.126361		0.00658784	0.00669068	0.00505504	0.0160513	0.0181122	0.0166454	SM
LP1310_SM(d40:1)	SM(d40:1)	H		G		B		x		x	SM	650564	348357	461498	2.13827e+06	1.15126e+06	1.76091e+06		0.0156255	0.00836695	0.0110844	0.0513578	0.0276513	0.0422942		0.00398699	0.00444322	0.00466178	0.00486877	0.00465353	0.00557137	SM
LP1311_SM(d30:1)	SM(d30:1)	H		G		B		x			SM	37302.9	21163.3	22353.4	393074	282212	300496		0.000895954	0.000508307	0.000536892	0.00944098	0.00677827	0.00721742		0.000228611	0.000269934	0.000225801	0.000895015	0.00114074	0.000950743	SM
LP1315_SM(d33:1)	SM(d33:1)	H		G		B		x			SM	1.272e+06	619013	697702	5637311	3837453	4.88454e+06		0.0305514	0.0148677	0.0167576	0.135399	0.0921693	0.117319		0.00779548	0.0078954	0.00704778	0.012836	0.0155115	0.0154543	SM
LP1322_SM(d35:1)	SM(d35:1)	H		G		B		x			SM	269144	134270	180224	1.38076e+06	788944	1.22921e+06		0.00646439	0.00322495	0.00432868	0.0331635	0.0189491	0.0295235		0.00164945	0.00171259	0.00182052	0.00314394	0.00318901	0.0038891	SM
LP1323_SM(d35:1)	SM(d35:1)	H		G		B		x			SM	283469	132315	168352	643958	444370	575321		0.00680845	0.00317799	0.00404353	0.0154668	0.010673	0.0138183		0.00173724	0.00168765	0.00170059	0.00146627	0.0017962	0.00182027	SM
LP1324_SM(d36:1)	SM(d36:1)	H		G		B		x			SM	8758.11	4996.47	17220.3	186458	43771.1	137087		0.000210355	0.000120007	0.000413604	0.00447842	0.00105131	0.00329261		5.36741e-05	6.3729e-05	0.00017395	0.000424559	0.000176928	0.000433732	SM
LP1325_SM(d36:1)	SM(d36:1)	H		G		B		x			SM	15415.8	10566.9	15734.3	146779	77094.4	120866		0.000370261	0.000253799	0.000377912	0.0035254	0.00185168	0.002903		9.44756e-05	0.000134778	0.000158939	0.000334212	0.000311625	0.00038241	SM
LP1326_SM(d36:1)	SM(d36:1)	H		G		B		x			SM	702540	384231	466196	1.87615e+06	1.12177e+06	1.60915e+06		0.0168739	0.00922859	0.0111973	0.0450621	0.0269431	0.0386491		0.00430552	0.00490079	0.00470924	0.00427194	0.00453435	0.0050912	SM
LP1329_SM(d37:1)	SM(d37:1)	H		G		B		x			SM	26434.4	23279.6	25607	139359	89595.2	109904		0.00063491	0.000559139	0.000615037	0.00334717	0.00215193	0.00263972		0.000162003	0.000296927	0.000258667	0.000317315	0.000362155	0.000347727	SM
LP1330_SM(d37:1)	SM(d37:1)	H		G		B		x			SM	35009.1	26578.8	41974.7	133984	110945	110439		0.000840861	0.00063838	0.00100816	0.00321807	0.00266471	0.00265256		0.000214554	0.000339008	0.000424004	0.000305077	0.000448453	0.000349419	SM
LP1331_SM(d38:1)	SM(d38:1)	H		G		B		x			SM	12496.3	3843.43	12233.1	134439	74942.2	112882		0.00030014	9.23129e-05	0.000293818	0.003229	0.00179999	0.00271125		7.65836e-05	4.90223e-05	0.000123571	0.000306112	0.000302926	0.00035715	SM
LP1334_SM(d39:1)	SM(d39:1)	H		G		B		x			SM	6274.67	0	6659.16	121182	60315.6	61592.6		0.000150707	0	0.000159942	0.0029106	0.00144868	0.00147935		3.84544e-05	0	6.7267e-05	0.000275928	0.000243803	0.000194874	SM
LP1336_SM(d39:1)	SM(d39:1)	H		G		B		x			SM	103466	43515.4	55366.8	405746	245630	336170		0.00248509	0.00104517	0.00132982	0.00974534	0.00589964	0.00807426		0.000634094	0.000555031	0.000559283	0.000923869	0.000992869	0.00106361	SM
LP1338_SM(d40:1)	SM(d40:1)	H		G		B		x			SM	121646	69503.8	95205.4	677805	372170	548762		0.00292173	0.00166937	0.00228668	0.0162798	0.0089389	0.0131803		0.000745507	0.000886507	0.00096171	0.00154334	0.00150436	0.00173623	SM
LP1340_SM(d41:1)	SM(d41:1)	H		G		B		x			SM	67617.9	37571.7	50767.9	206117	116163	163046		0.00162407	0.00090241	0.00121936	0.0049506	0.00279004	0.00391609		0.000414397	0.00047922	0.000512828	0.000469322	0.000469545	0.000515863	SM
LP1341_SM(d41:1)	SM(d41:1)	H		G		B		x			SM	28394.3	18858.6	22363.4	130041	83078.5	117972		0.000681983	0.000452953	0.000537132	0.00312337	0.00199541	0.00283349		0.000174014	0.000240538	0.000225902	0.000296099	0.000335814	0.000373253	SM
LP1342_SM(d41:1)	SM(d41:1)	H		G		B		x			SM	213637	118936	174112	552834	355239	465951		0.00513121	0.00285664	0.00418189	0.0132782	0.00853225	0.0111914		0.00130928	0.001517	0.00175878	0.00125878	0.00143592	0.00147423	SM
LP1344_SM(d42:1)	SM(d42:1)	H		G		B		x			SM	298038	169912	242747	831719	433284	588508		0.00715837	0.00408101	0.00583037	0.0199765	0.0104068	0.014135		0.00182653	0.0021672	0.00245208	0.0018938	0.00175139	0.00186199	SM
LP1347_SM(d43:1)	SM(d43:1)	H		G		B		x			SM	13518.3	10508.1	18325.9	27861.5	16747.1	29835.4		0.000324687	0.000252387	0.000440157	0.000669188	0.000402237	0.000716596		8.2847e-05	0.000134029	0.000185117	6.34397e-05	6.76937e-05	9.43965e-05	SM
LP1351_SM(d44:1)	SM(d44:1)	H		G		B		x			SM	10934.5	5686.71	10035.1	18647.4	9957.02	18653.1		0.000262628	0.000136585	0.000241027	0.00044788	0.000239151	0.000448016		6.70119e-05	7.25328e-05	0.000101369	4.24595e-05	4.02475e-05	5.90167e-05	SM
LP1354_SM(d33:2)	SM(d33:2)	H		G		B		x		x	SM	6260.49	2782.84	3635.4	51245.9	26778.9	36771.3		0.000150367	6.68392e-05	8.73163e-05	0.00123084	0.000643185	0.000883186		3.83675e-05	3.54946e-05	3.67227e-05	0.000116685	0.000108244	0.000116341	SM
LP1355_SM(d42:2)	SM(d42:2)	H		G		B		x			SM	2.17673e+06	1.1419e+06	1797870	4.76742e+06	2.80066e+06	3.84985e+06		0.0522814	0.0274267	0.0431819	0.114506	0.0672673	0.092467		0.0133401	0.0145648	0.018161	0.0108552	0.0113206	0.0121806	SM
LP1356_SM(d34:2)	SM(d34:2)	H		G		B		x		x	SM	471525	214666	245724	920369	504481	640636		0.0113253	0.00515591	0.00590189	0.0221057	0.0121168	0.015387		0.00288974	0.00273802	0.00248216	0.00209565	0.00203918	0.00202692	SM
LP1359_SM(d40:2)	SM(d40:2)	H		G		B		x			SM	403442	241420	258298	2.6613e+06	1.06548e+06	1.29459e+06		0.00969002	0.00579852	0.00620389	0.0639201	0.0255911	0.0310939		0.0024725	0.00307927	0.00260917	0.0060597	0.00430681	0.00409596	SM
LP1360_SM(d41:2)	SM(d41:2)	H		G		B		x			SM	335434	169417	249925	1.14764e+06	647871	1.01275e+06		0.00805657	0.00406911	0.00600278	0.0275645	0.0155608	0.0243246		0.00205571	0.00216088	0.00252459	0.00261314	0.00261878	0.00320425	SM
LP1366_SM(d32:2)	SM(d32:2)	H		G		B		x			SM	22211.1	12788.2	11067.5	62123.9	32555.8	40443.1		0.000533474	0.000307151	0.000265822	0.00149211	0.000781937	0.000971376		0.000136121	0.000163111	0.000111797	0.000141454	0.000131595	0.000127958	SM
LP1368_SM(d35:2)	SM(d35:2)	H		G		B		x			SM	11129.8	5895.84	7247.83	67778.3	37625.7	46134		0.00026732	0.000141608	0.000174081	0.00162792	0.000903707	0.00110806		6.82091e-05	7.52004e-05	7.32134e-05	0.000154329	0.000152088	0.000145964	SM
LP1372_SM(d38:2)	SM(d38:2)	H		G		B		x			SM	28012.4	7859.83	13703	297516	155842	213323		0.000672812	0.00018878	0.000329123	0.00714585	0.00374306	0.00512367		0.000171674	0.000100251	0.00013842	0.000677434	0.000629931	0.000674936	SM
LP1373_SM(d38:2)	SM(d38:2)	H		G		B		x			SM	36411	20231.5	29792	111947	85670.3	119584		0.000874532	0.000485926	0.000715555	0.00268877	0.00205766	0.0028722		0.000223145	0.000258048	0.000300942	0.000254898	0.00034629	0.000378353	SM
LP1375_SM(d39:2)	SM(d39:2)	H		G		B		x			SM	26524.4	14538	22980.8	272104	136642	190663		0.000637073	0.000349179	0.000551961	0.00653549	0.00328191	0.00457941		0.000162555	0.00018543	0.000232139	0.000619571	0.000552324	0.000603241	SM
LP1376_SM(d40:2)	SM(d40:2)	H		G		B		x			SM	11307.8	3928	4613.73	91048	36051.7	45462		0.000271595	9.4344e-05	0.000110814	0.00218682	0.000865901	0.00109192		6.93e-05	5.01008e-05	4.66052e-05	0.000207313	0.000145725	0.000143838	SM
LP1381_SM(d42:2)	SM(d42:2)	H		G		B		x			SM	46946.6	20938.2	31246.4	152419	67654.2	109668		0.00112758	0.000502901	0.000750487	0.00366086	0.00162494	0.00263406		0.000287713	0.000267063	0.000315633	0.000347053	0.000273467	0.000346981	SM
LP1384_SM(d43:2)	SM(d43:2)	H		G		B		x			SM	94654	50299.5	71734	331065	170588	255515		0.00227343	0.00120811	0.00172293	0.00795163	0.00409723	0.00613705		0.000580088	0.00064156	0.000724615	0.000753823	0.000689537	0.000808428	SM
LP1385_SM(d43:2)	SM(d43:2)	H		G		B		x			SM	135382	90413	108455	250067	130348	255515		0.00325166	0.00217157	0.0026049	0.00600619	0.00313074	0.00613705		0.000829692	0.0011532	0.00109554	0.000569393	0.000526883	0.000808428	SM
LP1387_SM(d44:2)	SM(d44:2)	H		G		B		x			SM	141068	79874.6	108425	195940	125823	180584		0.00338822	0.00191846	0.00260418	0.00470616	0.00302206	0.00433732		0.000864536	0.00101879	0.00109524	0.000446149	0.000508593	0.000571351	SM
LP1389_SM(d45:2)	SM(d45:2)	H		G		E3		x			SM	2874.73	2464.72	0	14144.6	9005.09	11877.1		6.90462e-05	5.91984e-05	0	0.000339731	0.000216287	0.000285269		1.76178e-05	3.1437e-05	0	3.22068e-05	3.63997e-05	3.75782e-05	SM
LP1394_SM(d40:3)	SM(d40:3)	H		G		B					SM	16182.4	7344.45	10361.2	44505.4	30622.9	45508.6		0.000388675	0.000176402	0.000248859	0.00106895	0.000735512	0.00109304		9.91741e-05	9.3677e-05	0.000104663	0.000101337	0.000123782	0.000143985	SM
LP1395_SM(d42:3)	SM(d42:3)	H		G		B		x		x	SM	354081	213319	239670	977717	331384	475217		0.00850445	0.00512357	0.00575647	0.0234831	0.0079593	0.0114139		0.00216999	0.00272084	0.002421	0.00222623	0.0013395	0.00150355	SM
LP1407_SM(d41:3)	SM(d41:3)	H		G		B		x			SM	30427.1	18286.3	20100.8	134101	72816	62375		0.000730808	0.000439207	0.000482788	0.00322088	0.00174892	0.00149814		0.000186472	0.000233238	0.000203047	0.000305342	0.000294331	0.000197349	SM
LP1411_SM(d43:3)	SM(d43:3)	H		G		B		x			SM	27421.9	11209.9	27269.4	69723.4	29029.5	45474.7		0.000658629	0.000269242	0.000654966	0.00167464	0.000697241	0.00109223		0.000168055	0.00014298	0.000275459	0.000158758	0.000117341	0.000143878	SM
LP1414_SM(d44:3)	SM(d44:3)	H		G		B		x			SM	35894.8	18969.8	33440.6	108746	47756.6	75374.6		0.000862133	0.000455624	0.000803187	0.00261191	0.00114703	0.00181037		0.000219981	0.000241957	0.000337797	0.000247612	0.000193038	0.000238479	SM
LP1440_SM(d42:4)	SM(d42:4)	H		G		E4		x			SM	25415.5	15367.4	25944.4	95030.4	32475.3	45784.5		0.000610438	0.0003691	0.000623141	0.00228247	0.000780004	0.00109967		0.000155759	0.000196008	0.000262075	0.000216381	0.000131269	0.000144858	SM
LP1467_SM(d44:5)	SM(d44:5)	H		G		B		x			SM	20844.3	18986.4	13589.2	41603	13679.9	21800.8		0.000500645	0.000456022	0.000326391	0.000999236	0.000328568	0.000523619		0.000127744	0.000242168	0.000137271	9.47287e-05	5.52957e-05	6.89759e-05	SM
LP1475_SM(d44:6)	SM(d44:6)	H		G		B					SM	72690.1	40725.3	45288.4	217133	62171.3	103220		0.0017459	0.000978154	0.00108775	0.00521517	0.00149325	0.00247917		0.000445482	0.000519443	0.000457477	0.000494404	0.000251304	0.000326578	SM
LP1480_SM(d44:6)	SM(d44:6)	H		G		B		x			SM	29159.7	14429.8	20685.7	10395.8	0	3650.27		0.000700368	0.00034658	0.000496836	0.00024969	0	8.76735e-05		0.000178705	0.000184049	0.000208955	2.36709e-05	0	1.15491e-05	SM
LP1481_SM(d44:6)	SM(d44:6)	H		G		B		x			SM	151967	69432.4	107821	23390.5	7014.21	10312.8		0.00364999	0.00166765	0.00258967	0.000561802	0.00016847	0.000247697		0.000931329	0.000885596	0.00108914	5.32594e-05	2.83523e-05	3.26289e-05	SM
																		sum	3.91912	1.88308	2.37772	10.5484	5.94201	7.59134		1	1	1	1	1	1
