# Supplementary material for: Hepatoviruses promote very-long-chain fatty acid and sphingolipid synthesis for viral RNA replication and quasi-enveloped virus release
Source: Sci Adv. 2023 Oct 20;9(42):eadj4198. doi: 10.1126/sciadv.adj4198 (PMC10588952; doi:10.1126/sciadv.adj4198)
Supplement: Supplementary file 2 — Tables S1 to S5 [file sciadv.adj4198_tables_s1_to_s5.zip › adj4198_Table_S4.xlsx]

## Sheet: 4 norm data producer cells
RT	UniqueName	SpeciesName	Adduct	Mock_1	Mock_2	Mock_3	HAV_1	HAV_2	HAV_3	NormClass	Normalize to mol	Mock_1	Mock_2	Mock_3	HAV_1	HAV_2	HAV_3	Normalize to mol%	Mock_1	Mock_2	Mock_3	HAV_1	HAV_2	HAV_3	NormClass
11.306	LP0007_Cer(d32:0)	Cer(d32:0)	H	540779	364641	351642	483116	449002	456599	Cer		0.0358154	0.0241498	0.023289	0.0319964	0.029737	0.0302402		0.000349015	0.000211217	0.000209359	0.000206429	0.000187334	0.000191875	Cer
12.144	LP0008_Cer(d33:0)	Cer(d33:0)	H	486009	388399	393506	292663	284888	301825	Cer		0.032188	0.0257233	0.0260616	0.0193828	0.0188679	0.0199896		0.000313667	0.000224979	0.000234283	0.000125051	0.000118862	0.000126835	Cer
11.412	LP0012_Cer(d34:0)	Cer(d34:0)	H	1.35405e+06	1.14765e+06	748394	1.07208e+06	965858	868423	Cer		0.0896777	0.0760082	0.0495655	0.0710029	0.0639679	0.0575149		0.000873896	0.000664775	0.000445575	0.000458085	0.000402979	0.000364934	Cer
11.84	LP0013_Cer(d34:0)	Cer(d34:0)	H	877215	851892	875413	817974	942861	780464	Cer		0.0580973	0.0564201	0.0579779	0.0541738	0.0624449	0.0516895		0.000566149	0.000493456	0.000521198	0.00034951	0.000393384	0.000327971	Cer
12.989	LP0014_Cer(d34:0)	Cer(d34:0)	H	3565191	2.88299e+06	2609103	4.33468e+06	3.97166e+06	3.70238e+06	Cer		0.23612	0.190938	0.172799	0.287083	0.26304	0.245206		0.00230095	0.00166996	0.00155339	0.00185215	0.00165707	0.00155584	Cer
13.847	LP0016_Cer(d35:0)	Cer(d35:0)	H	195479	101232	75775	140920	116869	90486.3	Cer		0.0129464	0.00670451	0.00501851	0.00933304	0.00774015	0.00599283		0.000126161	5.86383e-05	4.51144e-05	6.02134e-05	4.87606e-05	3.80247e-05	Cer
17.253	LP0019_Cer(d40:0)	Cer(d40:0)	H	516972	372086	292850	674476	643498	525852	Cer		0.0342386	0.0246429	0.0193952	0.04467	0.0426183	0.0348267		0.00033365	0.000215529	0.000174355	0.000288195	0.000268483	0.000220976	Cer
18.146	LP0021_Cer(d42:0)	Cer(d42:0)	H	818600	631360	558071	1.2823e+06	963444	993012	Cer		0.0542152	0.0418145	0.0369606	0.0849258	0.0638081	0.0657664		0.000528319	0.000365713	0.000332261	0.000547911	0.000401972	0.000417289	Cer
18.856	LP0022_Cer(d44:0)	Cer(d44:0)	H	224105	105975	98063.8	183253	165033	103107	Cer		0.0148423	0.00701863	0.00649469	0.0121367	0.01093	0.00682869		0.000144636	6.13856e-05	5.83847e-05	7.83015e-05	6.88556e-05	4.33282e-05	Cer
16.022	LP0025_Cer(d40:1)	Cer(d40:1)	H	600378	443109	393244	402307	307853	232107	Cer		0.0397625	0.0293467	0.0260442	0.0266445	0.0203888	0.0153723		0.00038748	0.000256669	0.000234127	0.0001719	0.000128443	9.75374e-05	Cer
10.712	LP0026_Cer(d32:1)	Cer(d32:1)	H	458954	558506	419966	298981	259492	190839	Cer		0.0303961	0.0369894	0.027814	0.0198013	0.017186	0.0126391		0.000296206	0.000323513	0.000250037	0.000127751	0.000108266	8.01956e-05	Cer
16.658	LP0027_Cer(d41:1)	Cer(d41:1)	H	257288	219497	193694	209876	179772	124946	Cer		0.01704	0.0145371	0.0128282	0.0138999	0.0119061	0.00827507		0.000166052	0.000127143	0.00011532	8.96771e-05	7.50051e-05	5.25055e-05	Cer
11.568	LP0028_Cer(d33:1)	Cer(d33:1)	H	707094	578882	450968	230606	219744	185574	Cer		0.0468303	0.0383388	0.0298672	0.0152729	0.0145534	0.0122904		0.000456354	0.000335315	0.000268494	9.8535e-05	9.16823e-05	7.79829e-05	Cer
16.45	LP0030_Cer(d39:1)	Cer(d39:1)	H	143204	94297.1	90050.2	74969.1	44975.3	36402.6	Cer		0.00948432	0.00624522	0.00596395	0.00496514	0.00297868	0.00241091		9.24232e-05	5.46213e-05	5.36136e-05	3.20333e-05	1.87648e-05	1.52973e-05	Cer
15.921	LP0031_Cer(d42:1)	Cer(d42:1)	H	228046	189197	159102	143528	142509	113215	Cer		0.0151033	0.0125304	0.0105372	0.00950574	0.00943823	0.00749817		0.00014718	0.000109592	9.47251e-05	6.13276e-05	5.9458e-05	4.75761e-05	Cer
16.256	LP0032_Cer(d42:1)	Cer(d42:1)	H	162186	98314.6	81612.2	119509	88004.4	66346.7	Cer		0.0107414	0.0065113	0.00540511	0.00791498	0.00582846	0.00439409		0.000104674	5.69484e-05	4.85898e-05	5.10646e-05	3.67175e-05	2.78806e-05	Cer
17.114	LP0033_Cer(d42:1)	Cer(d42:1)	H	1.68535e+06	1.32415e+06	1.12122e+06	1.71366e+06	1.28981e+06	1.17561e+06	Cer		0.111619	0.0876975	0.0742574	0.113494	0.0854229	0.0778598		0.00108771	0.00076701	0.000667544	0.000732225	0.000538138	0.000494022	Cer
17.988	LP0034_Cer(d44:1)	Cer(d44:1)	H	151557	164133	138015	194433	139144	140062	Cer		0.0100375	0.0108704	0.0091406	0.0128771	0.0092154	0.00927617		9.78138e-05	9.50735e-05	8.21704e-05	8.30787e-05	5.80542e-05	5.88575e-05	Cer
10.84	LP0035_Cer(d34:1)	Cer(d34:1)	H	414137	324402	582733	322137	293639	432051	Cer		0.027428	0.0214849	0.0385939	0.0213349	0.0194475	0.0286144		0.000267281	0.000187909	0.000346944	0.000137645	0.000122513	0.000181559	Cer
11.243	LP0036_Cer(d34:1)	Cer(d34:1)	H	319530	376271	265189	176313	152967	153621	Cer		0.0211622	0.0249201	0.0175633	0.011677	0.0101309	0.0101742		0.000206223	0.000217954	0.000157887	7.5336e-05	6.38216e-05	6.45555e-05	Cer
12.393	LP0039_Cer(d34:1)	Cer(d34:1)	H	3.26094e+06	2.58196e+06	2.24938e+06	1.88063e+06	1.64025e+06	1596752	Cer		0.215969	0.171001	0.148974	0.124552	0.108633	0.105752		0.00210459	0.00149559	0.00133922	0.000803567	0.000684352	0.000670996	Cer
14.056	LP0040_Cer(d36:1)	Cer(d36:1)	H	270389	176781	137682	209363	171487	176723	Cer		0.0179076	0.0117081	0.00911856	0.0138659	0.0113574	0.0117042		0.000174507	0.0001024	8.19722e-05	8.94579e-05	7.15484e-05	7.42634e-05	Cer
15.705	LP0041_Cer(d38:1)	Cer(d38:1)	H	239545	163437	178074	162627	113590	102552	Cer		0.0158649	0.0108243	0.0117937	0.0107706	0.00752297	0.00679191		0.000154601	9.46702e-05	0.00010602	6.94882e-05	4.73924e-05	4.30948e-05	Cer
16.916	LP0042_Cer(d40:1)	Cer(d40:1)	H	767655	588904	493809	681804	572055	432828	Cer		0.0508412	0.0390026	0.0327046	0.0451553	0.0378867	0.0286658		0.00049544	0.00034112	0.000294001	0.000291326	0.000238675	0.000181885	Cer
17.875	LP0043_Cer(d42:1)	Cer(d42:1)	H	2.09927e+06	1.76383e+06	1.71484e+06	2.1126e+06	1.91944e+06	1640247	Cer		0.139033	0.116817	0.113572	0.139916	0.127123	0.108632		0.00135485	0.00102169	0.00102097	0.000902687	0.000800838	0.000689274	Cer
18.652	LP0044_Cer(d44:1)	Cer(d44:1)	H	81379.5	109845	107959	165422	190760	143476	Cer		0.0053897	0.00727497	0.00715004	0.0109558	0.0126339	0.00950229		5.25218e-05	6.36276e-05	6.42761e-05	7.06828e-05	7.95897e-05	6.02923e-05	Cer
15.612	LP0048_Cer(d40:2)	Cer(d40:2)	H	432209	408870	338253	225286	154548	117940	Cer		0.0286248	0.0270791	0.0224022	0.0149205	0.0102356	0.0078111		0.000278945	0.000236836	0.000201387	9.62619e-05	6.44811e-05	4.95616e-05	Cer
10.39	LP0052_Cer(d34:2)	Cer(d34:2)	H	251187	224649	182095	630044	642304	585713	Cer		0.0166359	0.0148784	0.01206	0.0417273	0.0425393	0.0387913		0.000162115	0.000130127	0.000108414	0.000269209	0.000267985	0.000246132	Cer
10.792	LP0053_Cer(d34:2)	Cer(d34:2)	H	204904	123331	125607	291705	285164	233618	Cer		0.0135706	0.0081681	0.00831884	0.0193194	0.0188862	0.0154723		0.000132244	7.14389e-05	7.47831e-05	0.000124642	0.000118977	9.81723e-05	Cer
11.722	LP0054_Cer(d34:2)	Cer(d34:2)	H	257593	170763	225695	615185	498492	395455	Cer		0.0170602	0.0113095	0.0149476	0.0407432	0.0330147	0.0261907		0.000166249	9.89141e-05	0.000134373	0.000262861	0.000207983	0.00016618	Cer
15.356	LP0056_Cer(d42:2)	Cer(d42:2)	H	172282	100067	86507.3	65733.1	55480.2	45025.5	Cer		0.0114101	0.00662736	0.00572931	0.00435345	0.00367441	0.002982		0.00011119	5.79635e-05	5.15042e-05	2.80869e-05	2.31477e-05	1.89209e-05	Cer
16.442	LP0058_Cer(d42:2)	Cer(d42:2)	H	238527	200208	179177	230695	190057	127298	Cer		0.0157974	0.0132596	0.0118667	0.0152788	0.0125873	0.00843084		0.000153944	0.00011597	0.000106677	9.8573e-05	7.92962e-05	5.34939e-05	Cer
16.756	LP0059_Cer(d42:2)	Cer(d42:2)	H	3.03544e+06	2.41345e+06	2086053	1.67733e+06	1.46987e+06	1085337	Cer		0.201035	0.159841	0.138158	0.111088	0.0973481	0.071881		0.00195905	0.00139798	0.00124198	0.000716701	0.000613263	0.000456087	Cer
17.454	LP0060_Cer(d42:2)	Cer(d42:2)	H	69743.6	74931.4	63607.1	445427	362238	316299	Cer		0.00461906	0.00496264	0.00421264	0.0295002	0.0239907	0.0209482		4.5012e-05	4.34037e-05	3.787e-05	0.000190325	0.000151134	0.000132917	Cer
18.936	LP0066_Cer(d48:2)	Cer(d48:2)	H	47667.3	31146.7	44870.3	32431.6	42293.8	37456.7	Cer		0.00315696	0.00206282	0.00297173	0.00214792	0.00280108	0.00248073		3.07641e-05	1.80416e-05	2.67146e-05	1.38576e-05	1.7646e-05	1.57403e-05	Cer
13.788	LP0069_Cer(d42:3)	Cer(d42:3)	H	174178	116935	119721	131955	109203	102998	Cer		0.0115357	0.00774448	0.007929	0.00873928	0.0072324	0.00682144		0.000112413	6.77339e-05	7.12786e-05	5.63827e-05	4.55619e-05	4.32822e-05	Cer
14.995	LP0070_Cer(d42:3)	Cer(d42:3)	H	334477	252549	224129	463419	301740	265073	Cer		0.0221521	0.0167261	0.0148439	0.0306919	0.019984	0.0175556		0.000215869	0.000146288	0.000133441	0.000198013	0.000125893	0.000111391	Cer
15.431	LP0071_Cer(d42:3)	Cer(d42:3)	H	116277	105419	71739.5	155842	110991	104436	Cer		0.00770092	0.00698184	0.00475125	0.0103213	0.00735082	0.00691672		7.50443e-05	6.10638e-05	4.27118e-05	6.65893e-05	4.63079e-05	4.38868e-05	Cer
15.735	LP0072_Cer(d42:3)	Cer(d42:3)	H	284405	272546	249758	137968	159937	137700	Cer		0.0188359	0.0180505	0.0165413	0.00913752	0.0105925	0.00911973		0.000183553	0.000157871	0.0001487	5.8952e-05	6.67296e-05	5.78649e-05	Cer
16.277	LP0073_Cer(d42:3)	Cer(d42:3)	H	149148	88568.1	68402	291097	217994	187119	Cer		0.00987797	0.00586579	0.00453021	0.0192791	0.0144376	0.0123927		9.62593e-05	5.13028e-05	4.07248e-05	0.000124382	9.09522e-05	7.86321e-05	Cer
17.939	LP0080_Cer(d44:4)	Cer(d44:4)	H	2127829	1506284	1.69377e+06	1815970	1.81845e+06	1607043	Cer		0.140924	0.0997599	0.112177	0.12027	0.120434	0.106433		0.00137329	0.00087251	0.00100843	0.00077594	0.0007587	0.000675321	Cer
10.971	LP0082_Cer(d36:5)	Cer(d36:5)	H	115364	85245.6	130365	91061.6	120400	92257.9	Cer		0.00764046	0.00564574	0.00863397	0.00603093	0.00797396	0.00611016		7.44551e-05	4.93782e-05	7.7616e-05	3.89094e-05	5.02335e-05	3.87691e-05	Cer
16.806	LP0083_Cer(d44:5)	Cer(d44:5)	H	3271716	2.69348e+06	2.81012e+06	1.58367e+06	1.64006e+06	1.53619e+06	Cer		0.216683	0.178387	0.186112	0.104885	0.10862	0.10174		0.00211154	0.00156019	0.00167307	0.000676681	0.00068427	0.000645545	Cer
10.196	LP0085_CerG1(d32:0)	CerG1(d32:0)	H	77135.2	96245.5	58843.9	52250.8	30977.1	31984.2	Cer		0.0051086	0.00637426	0.00389718	0.00346053	0.00205159	0.00211829		4.97825e-05	5.57499e-05	3.50341e-05	2.23261e-05	1.29244e-05	1.34406e-05	Cer
11.005	LP0086_CerG1(d33:0)	CerG1(d33:0)	H	114731	94299.4	87967.2	0	29675.5	24842.6	Cer		0.00759854	0.00624537	0.00582599	0	0.00196538	0.0016453		7.40467e-05	5.46226e-05	5.23734e-05	0	1.23813e-05	1.04395e-05	Cer
11.838	LP0088_CerG1(d34:0)	CerG1(d34:0)	H	1.4561e+06	1.29185e+06	1.33522e+06	1.47845e+06	1.42781e+06	1.31477e+06	Cer		0.0964366	0.0855584	0.0884302	0.0979165	0.0945629	0.0870761		0.00093976	0.000748302	0.000794952	0.000631722	0.000595718	0.0005525	Cer
16.385	LP0091_CerG1(d40:0)	CerG1(d40:0)	H	128862	107697	81253	162312	127365	111941	Cer		0.00853445	0.00713271	0.00538132	0.0107498	0.00843528	0.00741378		8.31669e-05	6.23833e-05	4.83759e-05	6.93536e-05	5.31397e-05	4.70406e-05	Cer
17.396	LP0092_CerG1(d42:0)	CerG1(d42:0)	H	122941	98041	82423.8	188404	162593	135131	Cer		0.00814225	0.00649318	0.00545886	0.0124779	0.0107684	0.00894959		7.9345e-05	5.67899e-05	4.9073e-05	8.05027e-05	6.78377e-05	5.67854e-05	Cer
9.509	LP0093_CerG1(d34:1)	CerG1(d34:1)	H	118151	110407	94787.3	443575	351829	315063	Cer		0.00782507	0.00731215	0.00627769	0.0293776	0.0233014	0.0208664		7.62541e-05	6.39528e-05	5.64339e-05	0.000189534	0.000146792	0.000132398	Cer
9.618	LP0095_CerG1(d32:1)	CerG1(d32:1)	H	83930.1	56877.6	56553.4	34383.5	27199.4	23595.8	Cer		0.00555862	0.00376695	0.00374548	0.00227719	0.00180139	0.00156273		5.41679e-05	3.29461e-05	3.36704e-05	1.46916e-05	1.13482e-05	9.91558e-06	Cer
10.433	LP0097_CerG1(d33:1)	CerG1(d33:1)	H	166229	192850	150509	73415.4	66679.9	47998.3	Cer		0.0110092	0.0127723	0.00996812	0.00486224	0.00441616	0.00317889		0.000107283	0.000111708	8.96094e-05	3.13694e-05	2.78205e-05	2.01701e-05	Cer
16.609	LP0098_CerG1(d41:1)	CerG1(d41:1)	H	193991	127829	117922	148710	100619	83142.3	Cer		0.0128478	0.008466	0.0078099	0.00984893	0.00666394	0.00550645		0.0001252	7.40444e-05	7.02079e-05	6.35417e-05	4.19808e-05	3.49385e-05	Cer
16.21	LP0100_CerG1(d42:1)	CerG1(d42:1)	H	219629	185999	140156	199567	138655	119843	Cer		0.0145459	0.0123185	0.00928244	0.0132171	0.00918302	0.00793712		0.000141747	0.000107739	8.34454e-05	8.52722e-05	5.78502e-05	5.03612e-05	Cer
11.25	LP0101_CerG1(d34:1)	CerG1(d34:1)	H	2332821	1.94178e+06	2.18948e+06	1.29992e+06	1.18009e+06	1.24512e+06	Cer		0.154501	0.128602	0.145008	0.0860927	0.0781562	0.0824634		0.00150559	0.00112477	0.00130356	0.000555439	0.00049236	0.000523232	Cer
12.914	LP0102_CerG1(d36:1)	CerG1(d36:1)	H	97285.4	94852.2	88095.7	76790.4	73898.3	75534.5	Cer		0.00644313	0.00628199	0.00583451	0.00508577	0.00489422	0.00500259		6.27874e-05	5.49428e-05	5.24499e-05	3.28115e-05	3.08321e-05	3.17416e-05	Cer
15.964	LP0104_CerG1(d40:1)	CerG1(d40:1)	H	362362	344902	269964	326664	216056	201064	Cer		0.0239989	0.0228426	0.0178795	0.0216347	0.0143092	0.0133163		0.000233866	0.000199783	0.000160729	0.000139579	9.01438e-05	8.44922e-05	Cer
17.081	LP0105_CerG1(d42:1)	CerG1(d42:1)	H	868550	728862	616646	942468	806026	610027	Cer		0.0575234	0.048272	0.04084	0.0624189	0.0533824	0.0404016		0.000560557	0.000422191	0.000367135	0.000402704	0.000336293	0.000256349	Cer
9.509	LP0109_CerG1(d34:2)	CerG1(d34:2)	H	639135	626236	471644	2281074	2.05696e+06	1.57398e+06	Cer		0.0423294	0.0414751	0.0312366	0.151074	0.136231	0.104243		0.000412493	0.000362745	0.000280805	0.000974673	0.000858214	0.000661426	Cer
10.794	LP0110_CerG1(d34:2)	CerG1(d34:2)	H	601648	541077	609936	630015	783111	784162	Cer		0.0398466	0.0358351	0.0403955	0.0417254	0.0518648	0.0519344		0.0003883	0.000313417	0.00036314	0.000269197	0.000326732	0.000329525	Cer
14.43	LP0111_CerG1(d40:2)	CerG1(d40:2)	H	89498	66363.6	53913.3	30839.7	22321.9	14225.1	Cer		0.00592738	0.00439521	0.00357063	0.00204249	0.00147836	0.000942117		5.77614e-05	3.84409e-05	3.20986e-05	1.31774e-05	9.31325e-06	5.97776e-06	Cer
15.801	LP0112_CerG1(d42:2)	CerG1(d42:2)	H	726170	537229	509476	376519	263056	257437	Cer		0.0480937	0.0355802	0.0337422	0.0249366	0.017422	0.0170499		0.000468666	0.000311188	0.000303329	0.000160882	0.000109753	0.000108182	Cer
16.804	LP0113_CerG1(d42:2)	CerG1(d42:2)	H	235428	149094	142585	513794	375050	280120	Cer		0.0155922	0.00987435	0.0094433	0.0340282	0.0248392	0.0185521		0.000151943	8.6362e-05	8.48915e-05	0.000219538	0.00015648	0.000117713	Cer
8.643	LP0114_CerG1(d34:2)	CerG1(d34:2)	H	33015.7	29472.7	26103.5	84678.5	96796.1	74181	Cer		0.0021866	0.00195195	0.00172881	0.00560819	0.00641073	0.00491295		2.13081e-05	1.70719e-05	1.55413e-05	3.6182e-05	4.03856e-05	3.11728e-05	Cer
13.868	LP0115_CerG1(d42:3)	CerG1(d42:3)	H	238339	149921	117938	402154	290069	305836	Cer		0.015785	0.00992917	0.00781094	0.0266343	0.019211	0.0202552		0.000153822	8.68415e-05	7.02173e-05	0.000171835	0.000121024	0.00012852	Cer
15.425	LP0116_CerG1(d42:3)	CerG1(d42:3)	H	377406	312149	229217	361606	287625	253976	Cer		0.0249953	0.0206734	0.0151809	0.0239489	0.0190492	0.0168206		0.000243576	0.000180811	0.00013647	0.00015451	0.000120004	0.000106727	Cer
16.65	LP0117_CerG1(d44:3)	CerG1(d44:3)	H	67374.9	55696.7	41846.6	73126.9	56474.4	49493.5	Cer		0.00446218	0.00368875	0.00277147	0.00484313	0.00374025	0.00327791		4.34833e-05	3.22621e-05	2.49144e-05	3.12461e-05	2.35625e-05	2.07984e-05	Cer
8.321	LP0118_CerG1(d34:3)	CerG1(d34:3)	H	28902.7	34200.7	32470.9	134998	140942	137673	Cer		0.0019142	0.00226509	0.00215052	0.00894079	0.00933448	0.00911795		1.86536e-05	1.98106e-05	1.93324e-05	5.76828e-05	5.88044e-05	5.78537e-05	Cer
9.778	LP0120_CerG2(d32:0)	CerG2(d32:0)	H	71661.6	80362.6	58233.9	64157.9	61961.1	50230.4	Cer		0.00474609	0.00532235	0.00385679	0.00424912	0.00410363	0.00332672		4.62499e-05	4.65498e-05	3.4671e-05	2.74138e-05	2.58516e-05	2.11081e-05	Cer
10.605	LP0121_CerG2(d33:0)	CerG2(d33:0)	H	81901.8	79808.8	77492.7	47218.8	52543.5	50034.8	Cer		0.00542429	0.00528567	0.00513228	0.00312726	0.00347991	0.00331376		5.28589e-05	4.62289e-05	4.61371e-05	2.0176e-05	2.19224e-05	2.10259e-05	Cer
11.41	LP0123_CerG2(d34:0)	CerG2(d34:0)	H	1283671	1.16518e+06	946355	1.2591e+06	1.1311e+06	1.20009e+06	Cer		0.0850165	0.0771692	0.0626763	0.083389	0.0749118	0.079481		0.000828473	0.000674928	0.000563435	0.000537996	0.000471921	0.000504309	Cer
16.007	LP0124_CerG2(d40:0)	CerG2(d40:0)	H	143744	73730.7	63231.9	148035	108721	105415	Cer		0.00952007	0.00488312	0.0041878	0.00980425	0.00720052	0.00698154		9.27717e-05	4.27082e-05	3.76466e-05	6.32535e-05	4.53611e-05	4.4298e-05	Cer
9.534	LP0126_CerG2(d34:1)	CerG2(d34:1)	H	69217.2	57913.9	50790.7	279160	238774	195692	Cer		0.0045842	0.00383559	0.00336382	0.0184886	0.0158138	0.0129605		4.46723e-05	3.35464e-05	3.02394e-05	0.000119282	9.9622e-05	8.22347e-05	Cer
10.398	LP0127_CerG2(d34:1)	CerG2(d34:1)	H	143541	144470	134584	452467	427781	376475	Cer		0.00950657	0.00956811	0.00891336	0.0299665	0.0283316	0.0249337		9.26401e-05	8.36835e-05	8.01276e-05	0.000193333	0.00017848	0.000158205	Cer
15.541	LP0128_CerG2(d42:1)	CerG2(d42:1)	H	56429.4	38159.7	25097.8	95991.1	65369.6	54331	Cer		0.00373727	0.00252729	0.00166221	0.00635741	0.00432938	0.0035983		3.64191e-05	2.21039e-05	1.49426e-05	4.10157e-05	2.72738e-05	2.28313e-05	Cer
9.197	LP0129_CerG2(d32:1)	CerG2(d32:1)	H	102652	104187	102777	69773.2	75194.2	68724.7	Cer		0.00679855	0.00690023	0.00680681	0.00462102	0.00498005	0.00455158		6.62509e-05	6.035e-05	6.11905e-05	2.98132e-05	3.13728e-05	2.88799e-05	Cer
10.036	LP0130_CerG2(d33:1)	CerG2(d33:1)	H	223741	221772	212540	130873	97654	95577.8	Cer		0.0148182	0.0146878	0.0140763	0.00866763	0.00646755	0.00633004		0.000144401	0.000128461	0.000126541	5.59204e-05	4.07436e-05	4.01643e-05	Cer
16.167	LP0131_CerG2(d41:1)	CerG2(d41:1)	H	163632	141367	101386	154903	106015	86805.5	Cer		0.0108372	0.00936261	0.00671469	0.0102591	0.0070213	0.00574906		0.000105607	8.18862e-05	6.03624e-05	6.61878e-05	4.42321e-05	3.64779e-05	Cer
15.84	LP0132_CerG2(d42:1)	CerG2(d42:1)	H	267285	217625	178271	177418	146749	130989	Cer		0.0177021	0.0144131	0.0118067	0.0117503	0.00971908	0.00867528		0.000172504	0.000126058	0.000106138	7.58084e-05	6.12273e-05	5.50449e-05	Cer
10.827	LP0134_CerG2(d34:1)	CerG2(d34:1)	H	4.0914e+06	4.25799e+06	4.52844e+06	3469001	3595170	3.53145e+06	Cer		0.27097	0.282003	0.299915	0.229749	0.238105	0.233885		0.00264056	0.00246643	0.00269611	0.00148226	0.00149999	0.001484	Cer
14.493	LP0136_CerG2(d40:1)	CerG2(d40:1)	H	124119	102560	94340.6	72759.3	87834.4	56776.9	Cer		0.0082203	0.00679247	0.0062481	0.00481879	0.0058172	0.00376029		8.01055e-05	5.94076e-05	5.61679e-05	3.10891e-05	3.66466e-05	2.38591e-05	Cer
15.537	LP0137_CerG2(d40:1)	CerG2(d40:1)	H	633282	429925	392150	604462	451832	408544	Cer		0.0419418	0.0284736	0.0259717	0.040033	0.0299245	0.0270575		0.000408716	0.000249032	0.000233476	0.000258278	0.000188515	0.000171681	Cer
16.734	LP0138_CerG2(d42:1)	CerG2(d42:1)	H	735697	500197	450949	619458	526200	411505	Cer		0.0487246	0.0331276	0.029866	0.0410262	0.0348498	0.0272536		0.000474814	0.000289737	0.000268483	0.000264686	0.000219543	0.000172925	Cer
15.007	LP0139_CerG2(d42:2)	CerG2(d42:2)	H	227118	145896	96089.8	241154	188199	160088	Cer		0.0150419	0.0096626	0.00636395	0.0159714	0.0124643	0.0106025		0.000146581	8.451e-05	5.72094e-05	0.000103042	7.85212e-05	6.72732e-05	Cer
13.981	LP0140_CerG2(d40:2)	CerG2(d40:2)	H	145174	108159	104812	46386.6	48091.4	44953.9	Cer		0.00961475	0.0071633	0.00694163	0.00307214	0.00318505	0.00297726		9.36943e-05	6.26508e-05	6.24025e-05	1.98204e-05	2.00649e-05	1.88908e-05	Cer
14.643	LP0141_CerG2(d41:2)	CerG2(d41:2)	H	150431	118070	99756.2	42965	48615.4	36457.4	Cer		0.00996292	0.00781967	0.00660677	0.00284554	0.00321976	0.00241454		9.70872e-05	6.83916e-05	5.93923e-05	1.83584e-05	2.02835e-05	1.53203e-05	Cer
10.402	LP0143_CerG2(d34:2)	CerG2(d34:2)	H	222788	205346	186339	645473	618384	582276	Cer		0.014755	0.0135999	0.0123411	0.0427491	0.0409551	0.0385636		0.000143786	0.000118946	0.000110941	0.000275802	0.000258005	0.000244687	Cer
15.357	LP0144_CerG2(d42:2)	CerG2(d42:2)	H	895204	656782	513160	370783	266447	233472	Cer		0.0592886	0.0434981	0.0339861	0.0245566	0.0176466	0.0154627		0.000577758	0.000380439	0.000305522	0.000158431	0.000111168	9.81111e-05	Cer
14.967	LP0147_CerG2(d42:3)	CerG2(d42:3)	H	311597	200012	192407	384016	301066	228869	Cer		0.0206368	0.0132466	0.012743	0.0254331	0.0199393	0.0151578		0.000201103	0.000115856	0.000114554	0.000164085	0.000125612	9.61767e-05	Cer
10.026	LP0148_CerG2GNAc1(d34:1)	CerG2GNAc1(d34:1)	H	13436.6	20864.9	11250.1	128825	88073.3	99323.8	Cer		0.000889894	0.00138186	0.000745082	0.00853196	0.00583302	0.00657813		8.67189e-06	1.20859e-05	6.698e-06	5.50451e-05	3.67463e-05	4.17384e-05	Cer
10.402	LP0149_CerG2GNAc1(d34:1)	CerG2GNAc1(d34:1)	H	47257.6	37650	53141.4	83321.8	99896.8	66316	Cer		0.00312983	0.00249353	0.00351951	0.00551834	0.00661608	0.00439206		3.04998e-05	2.18086e-05	3.1639e-05	3.56023e-05	4.16793e-05	2.78677e-05	Cer
10.519	LP0151_CerG3(d34:1)	CerG3(d34:1)	H	118066	121487	100224	177092	161798	139881	Cer		0.00781943	0.00804601	0.00663777	0.0117287	0.0107158	0.00926419		7.61992e-05	7.03712e-05	5.96709e-05	7.56692e-05	6.7506e-05	5.87815e-05	Cer
20.982	LP0154_ChE(22:4)	ChE(22:4)	NH4	203287	303990	376798	737570	977281	1.30778e+06	ChE		0.542743	0.811604	1.00599	1.96919	2.60918	3.49156		0.00528895	0.00709836	0.00904343	0.0127045	0.016437	0.022154	ChE
21.43	LP0155_ChE(24:4)	ChE(24:4)	NH4	127389	164612	203990	284252	322535	564229	ChE		0.340108	0.439486	0.544619	0.758907	0.861116	1.5064		0.0033143	0.00384379	0.00489591	0.00489619	0.00542477	0.00955813	ChE
21.862	LP0156_ChE(26:4)	ChE(26:4)	NH4	209599	546617	656893	126099	191437	304140	ChE		0.559596	1.45938	1.7538	0.336664	0.511105	0.812003		0.00545318	0.0127639	0.0157659	0.00217203	0.00321981	0.00515218	ChE
21.08	LP0159_ChE(24:5)	ChE(24:5)	NH4	518869	795950	1061455	914365	1.94416e+06	1.95562e+06	ChE		1.3853	2.12506	2.83391	2.4412	5.1906	5.22118		0.0134995	0.0185859	0.0254757	0.0157498	0.0326992	0.0331285	ChE
21.507	LP0160_ChE(26:5)	ChE(26:5)	NH4	923028	1.71594e+06	2176612	2.40845e+06	3.53905e+06	4.23394e+06	ChE		2.46433	4.58129	5.8112	6.43016	9.44869	11.3039		0.0240146	0.0400684	0.0522404	0.0414851	0.0595239	0.0717237	ChE
21.912	LP0161_ChE(28:5)	ChE(28:5)	NH4	602293	1.05084e+06	1.45178e+06	939767	1.32786e+06	1964415	ChE		1.60802	2.80557	3.87602	2.50902	3.54517	5.24467		0.0156699	0.0245378	0.0348439	0.0161873	0.0223335	0.0332775	ChE
22.357	LP0162_ChE(30:5)	ChE(30:5)	NH4	40177	76625.6	74106.9	46072.5	110337	136093	ChE		0.107266	0.204578	0.197853	0.123006	0.294581	0.363345		0.00104529	0.00178926	0.00177862	0.00079359	0.00185577	0.00230543	ChE
20.302	LP0163_ChE(22:6)	ChE(22:6)	NH4	297376	510204	671879	1.10141e+06	1363113	1.74984e+06	ChE		0.793944	1.36216	1.79381	2.94058	3.63929	4.67179		0.00773687	0.0119136	0.0161256	0.0189716	0.0229264	0.0296426	ChE
20.705	LP0164_ChE(24:6)	ChE(24:6)	NH4	757138	1231952	1.62941e+06	2.5353e+06	2.6372e+06	3.28335e+06	ChE		2.02143	3.28911	4.35027	6.76882	7.04089	8.76601		0.0196986	0.0287669	0.0391072	0.04367	0.0443555	0.0556206	ChE
21.165	LP0165_ChE(26:6)	ChE(26:6)	NH4	1.48254e+06	2.1961e+06	2.20607e+06	3.35945e+06	4.28903e+06	3957606	ChE		3.95815	5.86324	5.88985	8.96918	11.451	10.5662		0.0385716	0.0512804	0.0529474	0.0578659	0.0721379	0.0670425	ChE
21.61	LP0166_ChE(28:6)	ChE(28:6)	NH4	320971	542211	653114	535197	812603	772843	ChE		0.856941	1.44761	1.74371	1.42889	2.16952	2.06336		0.00835076	0.012661	0.0156752	0.00921866	0.0136673	0.0130921	ChE
9.273	LP0177_GM3(d34:1)	GM3(d34:1)	H	87827.5	68811.5	74642.5	38076.4	35680.6	36538.2	Cer		0.00581675	0.00455733	0.00494351	0.00252177	0.00236309	0.00241989		5.66833e-05	3.98588e-05	4.44402e-05	1.62696e-05	1.48868e-05	1.53543e-05	Cer
9.634	LP0178_GM3(d34:1)	GM3(d34:1)	H	223800	223147	213124	104454	90613.5	77328.1	Cer		0.0148221	0.0147789	0.014115	0.00691789	0.00600126	0.00512137		0.000144439	0.000129257	0.000126888	4.46317e-05	3.78061e-05	3.24952e-05	Cer
3.201	LP0179_LPC-E(16:0)	LPC-E(16:0)	H	174622	267849	234733	123985	92572.5	109112	PC		0.00277731	0.00426006	0.00373335	0.00197195	0.00147234	0.00173539		2.70645e-05	3.72588e-05	3.35614e-05	1.27223e-05	9.27529e-06	1.10111e-05	PC
4.979	LP0180_LPC-E(18:0)	LPC-E(18:0)	H	44388.9	46986.9	44176	18475.8	16678.1	15174	PC		0.000705993	0.000747312	0.000702607	0.000293851	0.000265261	0.000241338		6.8798e-06	6.53606e-06	6.31616e-06	1.89582e-06	1.67106e-06	1.53129e-06	PC
3.411	LP0181_LPC-E(18:0)	LPC-E(18:0)	H	75866.3	89097.1	81848.9	55647.2	60884.5	57474.1	PC		0.00120663	0.00141706	0.00130178	0.000885053	0.00096835	0.00091411		1.17584e-05	1.23938e-05	1.17025e-05	5.71004e-06	6.10031e-06	5.80005e-06	PC
4.676	LP0182_LPC-E(18:0)	LPC-E(18:0)	H	65634.1	64389	58689.2	124314	112143	100545	PC		0.00104389	0.00102409	0.000933435	0.00197717	0.00178361	0.00159914		1.01726e-05	8.95677e-06	8.39121e-06	1.2756e-05	1.12362e-05	1.01466e-05	PC
6.718	LP0185_LPC-E(20:0)	LPC-E(20:0)	H	31021.3	32594.4	28097.9	52151.2	45945.4	47208.2	PC		0.000493384	0.000518405	0.000446889	0.000829449	0.000730748	0.000750833		4.80795e-06	4.53402e-06	4.01735e-06	5.35131e-06	4.60349e-06	4.76405e-06	PC
1.078	LP0186_LPC(12:0)	LPC(12:0)	H	24263.3	20948.2	23364.3	13954.4	14274	16917.1	PC		0.000385901	0.000333175	0.000371603	0.000221941	0.000227024	0.000269061		3.76055e-06	2.91398e-06	3.34056e-06	1.43188e-06	1.43018e-06	1.7072e-06	PC
1.673	LP0188_LPC(14:0)	LPC(14:0)	H	1.25596e+06	1.29414e+06	1.05413e+06	1.28497e+06	902069	803283	PC		0.0199757	0.020583	0.0167656	0.020437	0.0143472	0.012776		0.00019466	0.00018002	0.000150716	0.000131852	9.03827e-05	8.10639e-05	PC
2.011	LP0189_LPC(15:0)	LPC(15:0)	H	782175	728670	601965	445113	352587	327580	PC		0.0124403	0.0115893	0.00957408	0.00707939	0.0056078	0.00521006		0.000121229	0.000101361	8.60672e-05	4.56736e-05	3.53274e-05	3.3058e-05	PC
2.504	LP0190_LPC(16:0)	LPC(16:0)	H	30000828	29503074	25434646	24395716	19648774	15692626	PC		0.477155	0.469238	0.404531	0.388007	0.312508	0.249587		0.0046498	0.004104	0.00363657	0.00250328	0.00196871	0.00158363	PC
3.08	LP0193_LPC(17:0)	LPC(17:0)	H	598300	703607	629266	508056	463684	360541	PC		0.00951579	0.0111907	0.0100083	0.00808049	0.00737476	0.00573431		9.273e-05	9.78746e-05	8.99706e-05	5.21324e-05	4.64588e-05	3.63843e-05	PC
4.09	LP0195_LPC(18:0)	LPC(18:0)	H	9160396	9725801	9030168	6801492	5916008	4.97509e+06	PC		0.145693	0.154686	0.143622	0.108176	0.0940924	0.0791274		0.00141976	0.0013529	0.00129111	0.000697911	0.000592754	0.000502065	PC
4.597	LP0196_LPC(19:0)	LPC(19:0)	H	63930	66764.2	57334.7	38535.5	32725	29847.9	PC		0.00101679	0.00106186	0.000911892	0.000612895	0.000520482	0.000474721		9.90845e-06	9.28717e-06	8.19755e-06	3.95418e-06	3.27888e-06	3.01212e-06	PC
5.05	LP0197_LPC(19:0)	LPC(19:0)	H	101691	118088	108911	77878.4	75682.4	62046.4	PC		0.00161737	0.00187816	0.0017322	0.00123863	0.00120371	0.00098683		1.5761e-05	1.64266e-05	1.55717e-05	7.99122e-06	7.58299e-06	6.26146e-06	PC
5.67	LP0198_LPC(20:0)	LPC(20:0)	H	122380	49702.3	43070.4	181846	64802.6	56071.9	PC		0.00194642	0.0007905	0.000685023	0.00289221	0.00103067	0.000891807		1.89676e-05	6.91379e-06	6.15808e-06	1.86595e-05	6.49289e-06	5.65854e-06	PC
6.138	LP0199_LPC(20:0)	LPC(20:0)	H	230877	259737	206215	359412	375510	321724	PC		0.00367204	0.00413104	0.00327979	0.00571635	0.00597238	0.00511692		3.57835e-05	3.61304e-05	2.9484e-05	3.68798e-05	3.76242e-05	3.2467e-05	PC
7.496	LP0200_LPC(22:0)	LPC(22:0)	H	83130.2	72953.6	49728.2	150052	149479	133230	PC		0.00132216	0.00116031	0.000790913	0.00238653	0.00237742	0.00211899		1.28843e-05	1.01481e-05	7.11e-06	1.5397e-05	1.4977e-05	1.3445e-05	PC
9.089	LP0202_LPC(24:0)	LPC(24:0)	H	29600.3	21813.4	21758.9	92522.8	84631.4	82681.9	PC		0.000470784	0.000346936	0.000346069	0.00147155	0.00134604	0.00131503		4.58772e-06	3.03434e-06	3.11103e-06	9.4939e-06	8.47963e-06	8.34391e-06	PC
9.478	LP0203_LPC(24:0)	LPC(24:0)	H	184024	177280	166740	1.0696e+06	915428	694604	PC		0.00292685	0.00281958	0.00265195	0.0170116	0.0145596	0.0110475		2.85217e-05	2.46603e-05	2.38399e-05	0.000109753	9.17212e-05	7.00966e-05	PC
11.348	LP0205_LPC(26:0)	LPC(26:0)	H	235005	148608	211355	1.02043e+06	873952	892817	PC		0.00373768	0.00236357	0.00336155	0.0162296	0.0138999	0.0142		3.64231e-05	2.0672e-05	3.0219e-05	0.000104707	8.75655e-05	9.00993e-05	PC
10.279	LP0206_LPC(28:0)	LPC(28:0)	H	1.29012e+06	643778	538066	1.54642e+06	1.14716e+06	1.01458e+06	PC		0.020519	0.0102391	0.00855779	0.0245954	0.0182453	0.0161366		0.000199955	8.95522e-05	7.69311e-05	0.00015868	0.00011494	0.000102387	PC
2.386	LP0213_LPC-E(16:1)	LPC-E(16:1)	H	95138.6	80385.7	90798.3	145095	71390.3	79992	PC		0.00151315	0.00127851	0.00144412	0.00230769	0.00113544	0.00127225		1.47454e-05	1.1182e-05	1.29821e-05	1.48884e-05	7.15294e-06	8.07246e-06	PC
2.655	LP0214_LPC-E(16:1)	LPC-E(16:1)	H	210978	247517	213201	191306	165720	137965	PC		0.00335554	0.00393668	0.0033909	0.00304267	0.00263573	0.0021943		3.26993e-05	3.44306e-05	3.04828e-05	1.96302e-05	1.66043e-05	1.39229e-05	PC
3.267	LP0215_LPC-E(18:1)	LPC-E(18:1)	H	37618.3	33652	52070.1	89113.7	66330.8	74363.9	PC		0.000598307	0.000535226	0.00082816	0.00141733	0.00105497	0.00118274		5.83042e-06	4.68114e-06	7.44483e-06	9.14408e-06	6.64601e-06	7.50449e-06	PC
4.127	LP0216_LPC-E(18:1)	LPC-E(18:1)	H	73570.1	78281.8	84821	58884.6	48300.2	38167.7	PC		0.00117011	0.00124505	0.00134905	0.000936543	0.000768201	0.000607047		1.14026e-05	1.08893e-05	1.21275e-05	6.04224e-06	4.83943e-06	3.85173e-06	PC
2.321	LP0218_LPC(14:1)	LPC(14:1)	H	124481	123722	103223	104831	79754.3	67914.2	PC		0.00197984	0.00196776	0.00164173	0.00166731	0.00126847	0.00108016		1.92932e-05	1.72102e-05	1.47585e-05	1.07569e-05	7.99098e-06	6.85362e-06	PC
1.851	LP0220_LPC(16:1)	LPC(16:1)	H	4201752	3.64187e+06	3.05242e+06	2.87988e+06	2.07351e+06	1.78989e+06	PC		0.0668277	0.0579229	0.0485479	0.0458037	0.0329786	0.0284677		0.000651225	0.000506599	0.000436426	0.000295509	0.000207755	0.000180628	PC
2.845	LP0225_LPC(18:1)	LPC(18:1)	H	11382226	10910260	9130036	13038089	10322969	7.67669e+06	PC		0.181031	0.173525	0.145211	0.207367	0.164184	0.122096		0.00176412	0.00151766	0.00130539	0.00133786	0.00103431	0.0007747	PC
3.45	LP0227_LPC(19:1)	LPC(19:1)	H	126537	151504	132673	162847	121585	105668	PC		0.00201253	0.00240963	0.00211013	0.00259004	0.00193378	0.00168062		1.96118e-05	2.10749e-05	1.89692e-05	1.671e-05	1.21822e-05	1.06636e-05	PC
3.819	LP0228_LPC(20:1)	LPC(20:1)	H	54400.6	60240.8	54947.2	75603.6	66207.3	53260.8	PC		0.000865225	0.000958112	0.00087392	0.00120245	0.00105301	0.000847097		8.43149e-06	8.37973e-06	7.85619e-06	7.7578e-06	6.63363e-06	5.37485e-06	PC
4.23	LP0229_LPC(20:1)	LPC(20:1)	H	392338	385413	346246	523946	442772	361465	PC		0.00624002	0.00612989	0.00550695	0.0083332	0.00704216	0.00574899		6.08081e-05	5.36126e-05	4.95053e-05	5.37628e-05	4.43635e-05	3.64775e-05	PC
5.886	LP0230_LPC(22:1)	LPC(22:1)	H	58459.4	53970.4	58233.2	111955	100478	80889.9	PC		0.00092978	0.000858384	0.000926183	0.00178061	0.00159807	0.00128653		9.06057e-06	7.5075e-06	8.32601e-06	1.14879e-05	1.00674e-05	8.16307e-06	PC
6.174	LP0231_LPC(22:1)	LPC(22:1)	H	90251	90987.8	113682	160877	136594	131657	PC		0.00143542	0.00144714	0.00180808	0.00255869	0.00217249	0.00209397		1.39879e-05	1.26568e-05	1.62539e-05	1.65078e-05	1.3686e-05	1.32863e-05	PC
7.592	LP0232_LPC(24:1)	LPC(24:1)	H	252854	271680	228913	517932	464012	435680	PC		0.00402157	0.00432098	0.00364079	0.00823757	0.00737997	0.00692936		3.91896e-05	3.77917e-05	3.27293e-05	5.31458e-05	4.64916e-05	4.3967e-05	PC
8.951	LP0233_LPC(26:1)	LPC(26:1)	H	41352.8	47847.5	45163.7	85512.6	85685.8	75500.7	PC		0.000657704	0.000761	0.000718316	0.00136005	0.00136281	0.00120082		6.40922e-06	6.65578e-06	6.45738e-06	8.77458e-06	8.58527e-06	7.61921e-06	PC
9.343	LP0234_LPC(26:1)	LPC(26:1)	H	320138	338525	271262	677033	543732	478475	PC		0.00509171	0.00538414	0.00431434	0.010768	0.00864791	0.00761001		4.96179e-05	4.70902e-05	3.87842e-05	6.94714e-05	5.44792e-05	4.82857e-05	PC
9.158	LP0235_LPC(28:1)	LPC(28:1)	H	103557	52235.5	47674.1	35916.9	33562.7	35573.2	PC		0.00164705	0.000830791	0.000758243	0.000571249	0.000533805	0.000565781		1.60503e-05	7.26617e-06	6.8163e-06	3.68549e-06	3.36281e-06	3.58989e-06	PC
2.858	LP0241_LPC-E(18:2)	LPC-E(18:2)	H	87837.6	90775.4	76362.5	95604.2	81725.2	70312	PC		0.00139703	0.00144376	0.00121452	0.00152056	0.00129982	0.00111829		1.36139e-05	1.26272e-05	1.09181e-05	9.81008e-06	8.18844e-06	7.09559e-06	PC
2.002	LP0244_LPC(18:2)	LPC(18:2)	H	1.4044e+06	1.28111e+06	1.14349e+06	1.85564e+06	1446669	1280860	PC		0.0223366	0.0203758	0.0181869	0.0295134	0.0230089	0.0203717		0.000217667	0.000178208	0.000163493	0.00019041	0.000144949	0.000129259	PC
2.969	LP0246_LPC(20:2)	LPC(20:2)	H	359660	318629	262313	207295	185772	151021	PC		0.00572029	0.00506769	0.00417201	0.00329697	0.00295465	0.00240195		5.57434e-05	4.43225e-05	3.75047e-05	2.12709e-05	1.86134e-05	1.52404e-05	PC
4.516	LP0247_LPC(22:2)	LPC(22:2)	H	19622.9	16162.6	13675	22031.6	19057.9	15544.9	PC		0.000312096	0.000257061	0.000217497	0.000350406	0.000303111	0.000247237		3.04133e-06	2.24828e-06	1.95522e-06	2.26069e-06	1.90951e-06	1.56872e-06	PC
6.473	LP0248_LPC(24:2)	LPC(24:2)	H	57329	50289.3	43898.2	67896.3	56908.3	54069.5	PC		0.000911801	0.000799836	0.000698189	0.00107987	0.00090511	0.00085996		8.88536e-06	6.99544e-06	6.27644e-06	6.96694e-06	5.70192e-06	5.45647e-06	PC
7.43	LP0249_LPC(26:2)	LPC(26:2)	H	59836.3	48951.6	52724.3	64229.1	62457	41978.9	PC		0.000951679	0.000778561	0.000838565	0.00102154	0.000993361	0.000667663		9.27397e-06	6.80936e-06	7.53837e-06	6.59064e-06	6.25787e-06	4.23634e-06	PC
7.842	LP0250_LPC(26:2)	LPC(26:2)	H	117410	96655.4	87906.5	116991	118304	104184	PC		0.00186737	0.00153728	0.00139813	0.0018607	0.00188159	0.00165702		1.81972e-05	1.34452e-05	1.25686e-05	1.20046e-05	1.18534e-05	1.05138e-05	PC
1.719	LP0253_LPC(18:3)	LPC(18:3)	H	90434.4	85115.9	66769.6	68317.2	66479.4	50843	PC		0.00143833	0.00135374	0.00106195	0.00108657	0.00105734	0.000808643		1.40163e-05	1.184e-05	9.54652e-06	7.01013e-06	6.66089e-06	5.13086e-06	PC
2.567	LP0254_LPC(18:3)	LPC(18:3)	H	3291041	4.56427e+06	4.32371e+06	3199415	2.55591e+06	2.39675e+06	PC		0.0523431	0.0725935	0.0687674	0.0508858	0.040651	0.0381196		0.000510075	0.000634909	0.000618191	0.000328297	0.000256089	0.00024187	PC
2.396	LP0255_LPC(20:3)	LPC(20:3)	H	945705	1.0013e+06	857490	758506	637134	505054	PC		0.0150412	0.0159255	0.0136381	0.0120638	0.0101334	0.00803274		0.000146574	0.000139286	0.000122601	7.78314e-05	6.38375e-05	5.09679e-05	PC
4.118	LP0257_LPC(20:3)	LPC(20:3)	H	376157	713264	824220	291067	331242	351335	PC		0.00598267	0.0113443	0.013109	0.00462933	0.00526831	0.00558788		5.83002e-05	9.92179e-05	0.000117845	2.98668e-05	3.31887e-05	3.54552e-05	PC
3.023	LP0258_LPC(21:3)	LPC(21:3)	H	36142.5	37670	30117.5	29076	25502.5	19754	PC		0.000574836	0.00059913	0.00047901	0.000462445	0.00040561	0.000314181		5.60169e-06	5.24005e-06	4.30611e-06	2.98353e-06	2.55522e-06	1.99349e-06	PC
3.773	LP0260_LPC(22:3)	LPC(22:3)	H	168756	95712.7	77622.2	130143	85202.9	68121.7	PC		0.00268402	0.00152228	0.00123456	0.00206988	0.00135513	0.00108346		2.61554e-05	1.3314e-05	1.10982e-05	1.33541e-05	8.53689e-06	6.87456e-06	PC
6.677	LP0261_LPC(26:3)	LPC(26:3)	H	18715.1	25042.3	18419.8	30956.8	28552.8	28478.9	PC		0.000297658	0.00039829	0.000292962	0.000492359	0.000454124	0.000452948		2.90063e-06	3.48348e-06	2.63361e-06	3.17652e-06	2.86084e-06	2.87397e-06	PC
1.925	LP0263_LPC(20:4)	LPC(20:4)	H	4.39572e+06	4.55434e+06	3.75519e+06	6904331	5.05675e+06	4.00381e+06	PC		0.0699126	0.0724355	0.0597252	0.109811	0.0804262	0.0636794		0.000681288	0.000633527	0.000536906	0.000708463	0.000506661	0.000404048	PC
2.64	LP0264_LPC(20:4)	LPC(20:4)	H	1.22245e+06	1.75584e+06	1.47826e+06	1.46634e+06	1.16925e+06	1131050	PC		0.0194428	0.0279261	0.0235113	0.0233218	0.0185966	0.017989		0.000189467	0.000244244	0.000211357	0.000150464	0.000117153	0.000114141	PC
2.605	LP0265_LPC(22:4)	LPC(22:4)	H	530172	537906	481724	829653	687530	598951	PC		0.00843224	0.00855524	0.00766168	0.0131954	0.010935	0.00952615		8.21709e-05	7.48249e-05	6.88754e-05	8.51319e-05	6.88869e-05	6.04436e-05	PC
4.267	LP0266_LPC(22:4)	LPC(22:4)	H	21429.9	55150.3	43968.1	62802.2	62078.5	61184.9	PC		0.000340836	0.000877149	0.000699299	0.000998851	0.000987341	0.000973128		3.3214e-06	7.67163e-06	6.28642e-06	6.44422e-06	6.21995e-06	6.17452e-06	PC
4.144	LP0268_LPC(24:4)	LPC(24:4)	H	18189.3	17543.5	16118.5	25944.7	19091.5	17792.3	PC		0.000289296	0.000279024	0.000256359	0.000412643	0.000303645	0.000282981		2.81915e-06	2.44037e-06	2.30457e-06	2.66222e-06	1.91287e-06	1.79552e-06	PC
5.75	LP0269_LPC(26:4)	LPC(26:4)	H	131051	52724.7	44458.5	81407	28197.7	22152.1	PC		0.00208432	0.000838571	0.0007071	0.00129475	0.000448477	0.000352322		2.03114e-05	7.33422e-06	6.35655e-06	8.35329e-06	2.82527e-06	2.23549e-06	PC
7.593	LP0270_LPC(26:4)	LPC(26:4)	H	112493	149968	137339	219321	246245	184074	PC		0.00178917	0.0023852	0.00218434	0.00348824	0.00391646	0.00292764		1.74352e-05	2.08612e-05	1.96363e-05	2.25049e-05	2.46725e-05	1.8576e-05	PC
7.107	LP0271_LPC(28:4)	LPC(28:4)	H	24148.5	22602.8	18958	9364.9	10042.4	8238.26	PC		0.000384075	0.000359491	0.000301522	0.000148946	0.000159721	0.000131027		3.74275e-06	3.14414e-06	2.71056e-06	9.60945e-07	1.0062e-06	8.3137e-07	PC
9.284	LP0272_LPC(28:4)	LPC(28:4)	H	29464.6	30900.6	31260.8	62085.3	54687.4	48662.7	PC		0.000468626	0.000491465	0.000497194	0.000987449	0.000869787	0.000773967		4.56669e-06	4.2984e-06	4.46958e-06	6.37066e-06	5.4794e-06	4.91084e-06	PC
1.638	LP0273_LPC(20:5)	LPC(20:5)	H	119769	131780	106152	109000	96543.8	68985.2	PC		0.00190489	0.00209592	0.00168832	0.00173361	0.0015355	0.00109719		1.85629e-05	1.83311e-05	1.51774e-05	1.11846e-05	9.6732e-06	6.9617e-06	PC
2.009	LP0274_LPC(20:5)	LPC(20:5)	H	72086.1	253047	280760	113975	220632	331561	PC		0.00114651	0.00402464	0.00446541	0.00181274	0.00350908	0.00527339		1.11726e-05	3.51998e-05	4.01422e-05	1.16952e-05	2.21062e-05	3.34598e-05	PC
2.031	LP0275_LPC(22:5)	LPC(22:5)	H	910026	987051	881614	714993	611996	542301	PC		0.0144737	0.0156988	0.0140218	0.0113718	0.00973361	0.00862514		0.000141044	0.000137303	0.000126051	7.33665e-05	6.13188e-05	5.47267e-05	PC
3.146	LP0277_LPC(24:5)	LPC(24:5)	H	145833	160498	117934	356069	288259	183265	PC		0.00231943	0.00255268	0.00187571	0.00566317	0.00458467	0.00291477		2.26025e-05	2.23259e-05	1.68618e-05	3.65367e-05	2.8882e-05	1.84943e-05	PC
4.067	LP0278_LPC(26:5)	LPC(26:5)	H	19978.6	28449.3	21918.7	49479.4	39812	38293.9	PC		0.000317753	0.000452478	0.00034861	0.000786955	0.000633198	0.000609054		3.09646e-06	3.95742e-06	3.13387e-06	5.07715e-06	3.98896e-06	3.86446e-06	PC
4.431	LP0279_LPC(26:5)	LPC(26:5)	H	120724	121261	102744	239525	206262	187715	PC		0.00192008	0.00192863	0.00163411	0.00380958	0.00328053	0.00298555		1.87108e-05	1.6868e-05	1.469e-05	2.4578e-05	2.06664e-05	1.89434e-05	PC
1.906	LP0281_LPC(22:6)	LPC(22:6)	H	1.16137e+06	1.29119e+06	1.10034e+06	913040	840550	711246	PC		0.0184712	0.020536	0.0175006	0.0145216	0.0133687	0.0113122		0.000179999	0.00017961	0.000157323	9.36883e-05	8.42187e-05	7.17759e-05	PC
2.389	LP0284_LPC(24:6)	LPC(24:6)	H	91675.9	85159.3	66258.3	187177	146027	114224	PC		0.00145808	0.00135443	0.00105382	0.00297699	0.00232251	0.0018167		1.42088e-05	1.1846e-05	9.47342e-06	1.92065e-05	1.46311e-05	1.1527e-05	PC
3.419	LP0285_LPC(26:6)	LPC(26:6)	H	78595.8	80674.7	77466.2	140362	123880	99519.1	PC		0.00125004	0.00128311	0.00123208	0.00223241	0.00197028	0.00158282		1.21815e-05	1.12222e-05	1.10759e-05	1.44027e-05	1.24121e-05	1.0043e-05	PC
2.694	LP0288_LPE(16:0)	LPE(16:0)	H	2343567	2.34317e+06	1.99587e+06	1.82635e+06	1.60041e+06	1.35285e+06	PE		0.0656928	0.0656817	0.0559464	0.0511946	0.0448612	0.037922		0.000640167	0.000574458	0.000502936	0.000330289	0.000282612	0.000240616	PE
3.166	LP0289_LPE(17:0)	LPE(17:0)	H	239232	145116	168619	121277	87208.3	62660.7	PE		0.00670595	0.00406776	0.00472659	0.00339952	0.00244455	0.00175645		6.53484e-05	3.5577e-05	4.24902e-05	2.19325e-05	1.53999e-05	1.11447e-05	PE
3.442	LP0290_LPE(17:0)	LPE(17:0)	H	227216	241297	213405	218422	173406	162686	PE		0.00636912	0.00676382	0.005982	0.00612262	0.00486076	0.00456028		6.20661e-05	5.9157e-05	5.37758e-05	3.9501e-05	3.06213e-05	2.89351e-05	PE
4.232	LP0292_LPE(18:0)	LPE(18:0)	H	4.61884e+06	4.4544e+06	3787514	6.57004e+06	5.42002e+06	4676920	PE		0.129471	0.124862	0.106168	0.184166	0.151929	0.131099		0.00126168	0.00109205	0.000954411	0.00118817	0.000957108	0.000831829	PE
1.897	LP0294_LPE(16:1)	LPE(16:1)	H	569956	592662	465544	351439	254575	223464	PE		0.0159765	0.016613	0.0130497	0.00985124	0.00713603	0.00626396		0.000155689	0.000145299	0.000117312	6.35567e-05	4.49548e-05	3.9745e-05	PE
2.874	LP0295_LPE(18:1)	LPE(18:1)	H	2.70556e+06	2.63273e+06	2.22332e+06	3.15417e+06	2.54212e+06	2.22442e+06	PE		0.07584	0.0737983	0.0623223	0.0884149	0.0712586	0.0623531		0.00073905	0.000645447	0.000560253	0.000570421	0.000448907	0.000395632	PE
3.968	LP0296_LPE(20:1)	LPE(20:1)	H	47249.7	38661.5	36083.1	73044.6	43094.3	43399.4	PE		0.00132446	0.00108373	0.00101145	0.00204752	0.00120798	0.00121654		1.29067e-05	9.47837e-06	9.09254e-06	1.32099e-05	7.60992e-06	7.71895e-06	PE
2.1	LP0297_LPE(18:2)	LPE(18:2)	H	440216	400708	327054	562453	431283	355981	PE		0.0123397	0.0112323	0.00916769	0.0157662	0.0120893	0.00997856		0.000120249	9.82387e-05	8.24139e-05	0.000101718	7.61592e-05	6.33142e-05	PE
3.253	LP0298_LPE(20:2)	LPE(20:2)	H	219514	177821	169478	123670	127442	109374	PE		0.00615323	0.00498452	0.00475067	0.0034666	0.00357236	0.00306588		5.99623e-05	4.35951e-05	4.27066e-05	2.23653e-05	2.25048e-05	1.94531e-05	PE
2.037	LP0299_LPE(20:4)	LPE(20:4)	H	4293337	3651142	3.0109e+06	7805744	5996476	5.45808e+06	PE		0.120347	0.102346	0.0843989	0.218804	0.168088	0.152996		0.00117276	0.000895124	0.000758713	0.00141164	0.0010589	0.000970764	PE
1.971	LP0300_LPE(22:6)	LPE(22:6)	H	690190	676218	569802	901509	703931	610514	PE		0.0193468	0.0189552	0.0159722	0.0252703	0.019732	0.0171134		0.000188532	0.000165784	0.000143584	0.000163035	0.000124305	0.000108585	PE
2.468	LP0301_LPG(18:1)	LPG(18:1)	H	6363.39	6361.27	7044.5	21684.7	16548.1	16187.4	PG		0.00206672	0.00206603	0.00228794	0.00704282	0.00537455	0.00525741		2.01399e-05	1.80697e-05	2.05676e-05	4.54377e-05	3.3858e-05	3.33584e-05	PG
2.291	LP0303_LPS(16:0)	LPS(16:0)	H	48124.2	53213	50642	34962.6	25838.9	20496.6	PS		0.00940866	0.0104036	0.00990092	0.00683547	0.00505171	0.00400724		9.1686e-05	9.09905e-05	8.90053e-05	4.41e-05	3.18242e-05	2.54261e-05	PS
3.491	LP0305_LPS(18:0)	LPS(18:0)	H	196507	225879	246405	227425	194579	174970	PS		0.0384186	0.0441612	0.0481741	0.0444633	0.0380417	0.0342081		0.000374383	0.000386238	0.000433066	0.000286861	0.000239651	0.000217051	PS
1.669	LP0306_LPS(16:1)	LPS(16:1)	H	53255.2	52918.1	45486	18930.1	13509	14835.5	PS		0.0104118	0.0103459	0.00889288	0.00370098	0.00264113	0.00290046		0.000101462	9.04863e-05	7.99435e-05	2.38774e-05	1.66383e-05	1.84035e-05	PS
1.865	LP0308_LPS(18:2)	LPS(18:2)	H	27778.9	26181.3	23129.4	52812.6	38513.3	30756.5	PS		0.00543099	0.00511866	0.00452197	0.0103253	0.00752965	0.00601315		5.29242e-05	4.47682e-05	4.06508e-05	6.6615e-05	4.74345e-05	3.81536e-05	PS
1.704	LP0309_LPS(20:4)	LPS(20:4)	H	116278	115311	71376.7	202642	147280	127643	PS		0.0227332	0.0225442	0.0139547	0.0396182	0.0287945	0.0249553		0.000221532	0.000197174	0.000125447	0.000255602	0.000181396	0.000158342	PS
1.67	LP0311_LPS(22:6)	LPS(22:6)	H	73698.2	69410.6	49144.1	82111.3	62511.1	54192	PS		0.0144086	0.0135703	0.00960806	0.0160534	0.0122214	0.010595		0.00014041	0.000118687	8.63727e-05	0.000103571	7.69912e-05	6.72254e-05	PS
2.412	LP0312_LSM(d20:2)	LSM(d20:2)	H	12938.3	12011.9	8390.5	39883.2	38930.6	36124.7	SM		0.000310757	0.000288507	0.000201526	0.00095793	0.000935049	0.000867656		3.02828e-06	2.52331e-06	1.81164e-06	6.18021e-06	5.89053e-06	5.5053e-06	SM
3.314	LP0313_PC-E(19:0)	PC-E(19:0)	H	126537	151504	132673	162847	121585	105668	PC		0.00201253	0.00240963	0.00211013	0.00259004	0.00193378	0.00168062		1.96118e-05	2.10749e-05	1.89692e-05	1.671e-05	1.21822e-05	1.06636e-05	PC
12.157	LP0315_PC-E(31:0)	PC-E(31:0)	H	59001.8	50646.7	49380.9	1.65808e+06	1.46119e+06	1.41316e+06	PC		0.000938406	0.000805521	0.000785389	0.0263714	0.0232399	0.0224759		9.14463e-06	7.04516e-06	7.06034e-06	0.000170138	0.000146404	0.00014261	PC
15.136	LP0316_PC-E(34:0)	PC-E(34:0)	H	33536.1	24416.4	18728.4	2836852	2403605	1.89074e+06	PC		0.000533382	0.000388336	0.000297869	0.0451193	0.0382286	0.0300717		5.19773e-06	3.39642e-06	2.67773e-06	0.000291093	0.000240829	0.000190805	PC
8.554	LP0321_PC-E(23:0)	PC-E(23:0)	H	13266.9	9436.13	8459.14	22681.7	26600.9	21678.7	PC		0.000211006	0.000150079	0.00013454	0.000360746	0.000423079	0.000344793		2.05622e-06	1.3126e-06	1.20946e-06	2.3274e-06	2.66527e-06	2.18772e-06	PC
6.912	LP0322_PC-E(23:0)	PC-E(23:0)	H	19022.4	16857.2	15015.3	34420.1	31537.8	25995.5	PC		0.000302545	0.000268109	0.000238815	0.000547442	0.0005016	0.000413451		2.94826e-06	2.34491e-06	2.14685e-06	3.5319e-06	3.15993e-06	2.62336e-06	PC
10.497	LP0323_PC-E(25:0)	PC-E(25:0)	H	43723.1	27281.4	19306.3	79839.7	82636.6	63270.5	PC		0.000695403	0.000433903	0.000307062	0.00126983	0.00131431	0.0010063		6.7766e-06	3.79495e-06	2.76036e-06	8.19247e-06	8.27976e-06	6.38499e-06	PC
8.473	LP0324_PC-E(25:0)	PC-E(25:0)	H	42553.6	35946.3	31053.5	101443	94687.8	76198.8	PC		0.000676803	0.000571715	0.000493896	0.00161341	0.00150598	0.00121192		6.59535e-06	5.00027e-06	4.43993e-06	1.04092e-05	9.48723e-06	7.68966e-06	PC
10.435	LP0325_PC-E(25:0)	PC-E(25:0)	H	109454	68730	80823.7	73476.3	57132.4	61056.9	PC		0.00174084	0.00109313	0.00128548	0.00116862	0.000908674	0.000971093		1.69642e-05	9.56062e-06	1.15559e-05	7.53951e-06	5.72437e-06	6.16161e-06	PC
9.434	LP0326_PC-E(27:0)	PC-E(27:0)	H	96199	64062.2	47297.9	160051	121007	104812	PC		0.00153002	0.00101889	0.000752259	0.00254556	0.00192458	0.00166701		1.49098e-05	8.91131e-06	6.76251e-06	1.64231e-05	1.21242e-05	1.05772e-05	PC
11.037	LP0327_PC-E(29:0)	PC-E(29:0)	H	452316	426075	354691	945400	888234	728495	PC		0.00719396	0.0067766	0.00564125	0.0150363	0.0141271	0.0115865		7.01041e-05	5.92688e-05	5.07126e-05	9.70088e-05	8.89965e-05	7.35166e-05	PC
11.88	LP0328_PC-E(30:0)	PC-E(30:0)	H	167733	154896	136291	4.99832e+06	4.2244e+06	4.05538e+06	PC		0.00266775	0.00246357	0.00216767	0.0794969	0.0671879	0.0644996		2.59968e-05	2.15466e-05	1.94865e-05	0.000512885	0.000423264	0.000409252	PC
12.688	LP0329_PC-E(31:0)	PC-E(31:0)	H	0	25534.6	0	1.88032e+06	1.90522e+06	1.57694e+06	PC		0	0.00040612	0	0.0299059	0.0303019	0.0250808		0	3.55197e-06	0	0.000192942	0.000190893	0.000159138	PC
13.526	LP0332_PC-E(32:0)	PC-E(32:0)	H	113183	90918.3	82226.8	13583061	11145971	10663437	PC		0.00180015	0.00144603	0.00130779	0.216035	0.177273	0.169599		1.75422e-05	1.26471e-05	1.17565e-05	0.00139378	0.00111677	0.00107611	PC
14.323	LP0334_PC-E(33:0)	PC-E(33:0)	H	12242.7	7193.03	7931.32	810041	705004	686880	PC		0.000194717	0.000114403	0.000126145	0.0128835	0.0112129	0.0109246		1.89749e-06	1.00058e-06	1.134e-06	8.31195e-05	7.06378e-05	6.9317e-05	PC
12.759	LP0335_PC-E(33:0)	PC-E(33:0)	H	94384.4	44450.7	123497	1.30549e+06	1.11448e+06	1.03457e+06	PC		0.00150116	0.000706976	0.00196419	0.0207634	0.0177255	0.0164545		1.46285e-05	6.18328e-06	1.76573e-05	0.000133958	0.000111665	0.000104404	PC
13.748	LP0336_PC-E(33:0)	PC-E(33:0)	H	46854	23258.3	16938.9	1769145	1.51119e+06	1.26543e+06	PC		0.0007452	0.000369916	0.000269408	0.0281377	0.0240351	0.0201262		7.26186e-06	3.23532e-06	2.42188e-06	0.000181535	0.000151414	0.000127701	PC
14.063	LP0337_PC-E(33:0)	PC-E(33:0)	H	28286.1	17110.4	15515.1	1.47609e+06	1.4755e+06	1.38449e+06	PC		0.000449883	0.000272135	0.000246763	0.0234768	0.0234675	0.02202		4.38404e-06	2.38012e-06	2.2183e-06	0.000151464	0.000147838	0.000139717	PC
15.868	LP0339_PC-E(35:0)	PC-E(35:0)	H	0	4787.17	0	333995	252481	206778	PC		0	7.61385e-05	0	0.00531209	0.00401563	0.00328875		0	6.65914e-07	0	3.42717e-05	2.52973e-05	2.08672e-05	PC
15.591	LP0340_PC-E(35:0)	PC-E(35:0)	H	33004.8	10150.5	0	303399	238887	216512	PC		0.000524932	0.00016144	0	0.00482548	0.00379944	0.00344356		5.11538e-06	1.41197e-06	0	3.11323e-05	2.39353e-05	2.18494e-05	PC
16.513	LP0342_PC-E(36:0)	PC-E(36:0)	H	29687.1	23430.3	13768.2	3.02492e+06	2.48413e+06	1.91445e+06	PC		0.000472164	0.000372652	0.00021898	0.0481105	0.0395093	0.0304488		4.60117e-06	3.25925e-06	1.96854e-06	0.000310391	0.000248897	0.000193198	PC
17.068	LP0343_PC-E(37:0)	PC-E(37:0)	H	13066.8	5538.78	0	363387	284654	217773	PC		0.000207823	8.80927e-05	0	0.00577956	0.00452734	0.00346362		2.02521e-06	7.70467e-07	0	3.72876e-05	2.85209e-05	2.19767e-05	PC
17.579	LP0345_PC-E(38:0)	PC-E(38:0)	H	11697.1	13627.1	13511	1.36076e+06	1.0309e+06	867174	PC		0.000186039	0.000216735	0.000214888	0.0216425	0.0163962	0.0137921		1.81292e-06	1.89558e-06	1.93176e-06	0.00013963	0.000103291	8.75115e-05	PC
9.997	LP0349_PC(29:0)	PC(29:0)	H	3161719	2.69801e+06	2.48356e+06	1.44933e+06	1.266e+06	984092	PC		0.0502862	0.0429111	0.0395003	0.0230511	0.0201354	0.0156517		0.000490032	0.000375305	0.000355092	0.000148718	0.000126847	9.93104e-05	PC
11.334	LP0350_PC(31:0)	PC(31:0)	H	13989447	13356310	12269584	4.08615e+06	4.23195e+06	3.65212e+06	PC		0.222498	0.212428	0.195144	0.064989	0.067308	0.0580859		0.00216821	0.00185792	0.00175427	0.000419286	0.00042402	0.000368557	PC
11.681	LP0351_PC(31:0)	PC(31:0)	H	25081654	25466888	21083748	21412002	19400674	16468524	PC		0.398916	0.405043	0.335331	0.340552	0.308562	0.261927		0.00388738	0.00354255	0.00301449	0.00219712	0.00194385	0.00166193	PC
10.859	LP0353_PC(30:0)	PC(30:0)	H	110639480	106645624	101772280	91377088	90557176	76070760	PC		1.75969	1.69617	1.61866	1.45333	1.44029	1.20988		0.0171479	0.0148348	0.0145511	0.00937633	0.00907336	0.00767674	PC
12.462	LP0355_PC(32:0)	PC(32:0)	H	138587616	136175856	120251520	261276112	236383552	210998608	PC		2.2042	2.16584	1.91257	4.15552	3.75961	3.35587		0.0214796	0.0189426	0.0171932	0.0268099	0.0236844	0.0212931	PC
17.82	LP0358_PC(40:0)	PC(40:0)	H	136844	123317	81893.7	647929	523649	448174	PC		0.00217646	0.00196132	0.0013025	0.0103051	0.00832849	0.00712808		2.12093e-05	1.71539e-05	1.17089e-05	6.6485e-05	5.2467e-05	4.52278e-05	PC
14.06	LP0362_PC(34:0)	PC(34:0)	H	20587618	18342340	16146068	178353632	165347056	159959584	PC		0.32744	0.29173	0.256799	2.83666	2.6298	2.54411		0.00319085	0.00255149	0.00230852	0.0183011	0.0165669	0.0161424	PC
14.491	LP0363_PC(35:0)	PC(35:0)	H	4.40531e+06	3601613	3.14763e+06	4.00831e+06	3.19498e+06	2.62453e+06	PC		0.0700653	0.0572826	0.0500621	0.063751	0.0508153	0.0417424		0.000682775	0.000500999	0.000450039	0.000411299	0.000320121	0.000264857	PC
15.567	LP0364_PC(36:0)	PC(36:0)	H	2.1579e+06	1.8616e+06	1.52057e+06	14420343	11913347	9752500	PC		0.0343208	0.0296082	0.0241842	0.229351	0.189478	0.155111		0.000334451	0.000258956	0.000217406	0.00147969	0.00119366	0.000984181	PC
6.433	LP0366_PC(24:0)	PC(24:0)	H	124245	114375	113161	124352	124312	113845	PC		0.00197609	0.0018191	0.00179979	0.00197778	0.00197715	0.00181068		1.92567e-05	1.591e-05	1.61794e-05	1.27599e-05	1.24555e-05	1.14888e-05	PC
7.829	LP0370_PC(26:0)	PC(26:0)	H	34047.8	34890.1	25191.6	25592.9	28547.9	26589.3	PC		0.000541521	0.000554916	0.000400665	0.000407048	0.000454047	0.000422896		5.27704e-06	4.85335e-06	3.60182e-06	2.62613e-06	2.86036e-06	2.68328e-06	PC
9.213	LP0372_PC(28:0)	PC(28:0)	H	4.61568e+06	3.57828e+06	3120957	2.52019e+06	2228970	1.8773e+06	PC		0.0734111	0.0569114	0.0496379	0.0400829	0.0354511	0.029858		0.00071538	0.000497753	0.000446225	0.000258601	0.000223331	0.00018945	PC
9.696	LP0373_PC(29:0)	PC(29:0)	H	556681	447046	368984	168795	137599	101708	PC		0.00885385	0.00711013	0.00586859	0.00268464	0.00218847	0.00161764		8.62794e-05	6.21858e-05	5.27563e-05	1.73203e-05	1.37867e-05	1.02639e-05	PC
15.937	LP0381_PC(37:0)	PC(37:0)	H	106039	89364	53417	137968	114415	102887	PC		0.00168652	0.00142131	0.000849582	0.00219434	0.00181974	0.00163639		1.64349e-05	1.24309e-05	7.63741e-06	1.41571e-05	1.14638e-05	1.03829e-05	PC
16.859	LP0383_PC(38:0)	PC(38:0)	H	98988.9	83290.7	74193.2	692592	490486	412142	PC		0.00157439	0.00132471	0.00118002	0.0110155	0.00780103	0.00655501		1.53422e-05	1.15861e-05	1.06079e-05	7.10679e-05	4.91442e-05	4.15917e-05	PC
11.817	LP0392_PC-E(32:1)	PC-E(32:1)	H	458718	514667	343360	3.55231e+06	3.1802e+06	2.86412e+06	PC		0.00729578	0.00818563	0.00546105	0.0564985	0.0505802	0.0455529		7.10963e-05	7.15923e-05	4.90926e-05	0.000364508	0.00031864	0.000289035	PC
11.664	LP0402_PC-E(30:1)	PC-E(30:1)	H	153649	75902	72529.5	5.30123e+06	4.72016e+06	4.42214e+06	PC		0.00244374	0.0012072	0.00115356	0.0843145	0.0750728	0.0703328		2.38139e-05	1.05583e-05	1.03701e-05	0.000543967	0.000472936	0.000446264	PC
12.015	LP0403_PC-E(32:1)	PC-E(32:1)	H	186661	160562	161820	1.82065e+06	1.73484e+06	1.96477e+06	PC		0.0029688	0.0025537	0.0025737	0.028957	0.0275921	0.0312491		2.89305e-05	2.23349e-05	2.31365e-05	0.00018682	0.000173822	0.000198277	PC
13.283	LP0405_PC-E(32:1)	PC-E(32:1)	H	203287	182144	155307	38467600	33506592	29638476	PC		0.00323323	0.00289695	0.00247012	0.611816	0.532913	0.471391		3.15073e-05	2.5337e-05	2.22054e-05	0.00394722	0.00335719	0.00299099	PC
13.553	LP0408_PC-E(34:1)	PC-E(34:1)	H	499855	443912	326649	12532432	10188792	9112459	PC		0.00795005	0.00706028	0.00519526	0.199325	0.16205	0.144931		7.74721e-05	6.17499e-05	4.67033e-05	0.00128597	0.00102086	0.000919591	PC
14.86	LP0409_PC-E(34:1)	PC-E(34:1)	H	15601.1	11523.4	5723.53	4817768	3.89623e+06	3.1743e+06	PC		0.00024813	0.000183277	9.10311e-05	0.0766252	0.0619685	0.0504864		2.41799e-06	1.60295e-06	8.18334e-07	0.000494358	0.000390383	0.000320337	PC
15.165	LP0412_PC-E(36:1)	PC-E(36:1)	H	82913.6	49510	47386.8	841040	758251	581565	PC		0.00131872	0.000787442	0.000753673	0.0133765	0.0120598	0.00924963		1.28507e-05	6.88704e-06	6.77522e-06	8.63003e-05	7.59729e-05	5.86891e-05	PC
16.28	LP0414_PC-E(36:1)	PC-E(36:1)	H	13016.5	7400.27	0	1.3468e+06	927274	742321	PC		0.000207024	0.000117699	0	0.0214205	0.014748	0.0118064		2.01741e-06	1.02941e-06	0	0.000138198	9.29081e-05	7.49119e-05	PC
16.568	LP0415_PC-E(38:1)	PC-E(38:1)	H	69187.9	55201.3	44915.7	598523	454196	365457	PC		0.00110041	0.000877961	0.000714371	0.00951934	0.00722385	0.00581249		1.07234e-05	7.67872e-06	6.42191e-06	6.14153e-05	4.55081e-05	3.68804e-05	PC
17.612	LP0417_PC-E(40:1)	PC-E(40:1)	H	62771.6	48513.2	30508.9	248792	194586	155530	PC		0.000998364	0.000771589	0.000485235	0.00395697	0.00309484	0.00247366		9.72891e-06	6.74839e-06	4.36207e-06	2.55289e-05	1.94965e-05	1.56955e-05	PC
10.222	LP0418_PC(31:1)	PC(31:1)	H	8114579	7539317	6.42197e+06	3.39521e+06	2.73175e+06	2393564	PC		0.12906	0.119911	0.10214	0.0539998	0.0434476	0.0380689		0.00125767	0.00104875	0.000918194	0.000348387	0.000273707	0.000241548	PC
8.03	LP0420_PC(28:1)	PC(28:1)	H	61798.9	59069	57062.2	32203.8	27447.6	26077.8	PC		0.000982894	0.000939476	0.000907557	0.000512192	0.000436547	0.00041476		9.57816e-06	8.21674e-06	8.15858e-06	3.30448e-06	2.75011e-06	2.63166e-06	PC
12.187	LP0424_PC(30:1)	PC(30:1)	H	1.62243e+06	1.58852e+06	1.56866e+06	950407	913453	767967	PC		0.0258044	0.0252649	0.0249491	0.0151159	0.0145282	0.0122143		0.00025146	0.000220969	0.000224283	9.75226e-05	9.15233e-05	7.75e-05	PC
11.065	LP0426_PC(32:1)	PC(32:1)	H	304653024	261692688	228356000	178701616	156093312	135419104	PC		4.84542	4.16215	3.63194	2.8422	2.48262	2.1538		0.0472179	0.0364025	0.0326497	0.0183368	0.0156397	0.0136659	PC
11.343	LP0427_PC(32:1)	PC(32:1)	H	248407120	253189136	202150480	155373440	156093312	133799936	PC		3.95084	4.0269	3.21514	2.47117	2.48262	2.12805		0.0385004	0.0352196	0.0289029	0.0159431	0.0156397	0.0135025	PC
12.593	LP0429_PC(34:1)	PC(34:1)	H	476031872	502999584	433634624	578921152	532181920	503901728	PC		7.57115	8.00006	6.89683	9.20757	8.4642	8.01441		0.0737797	0.0699693	0.0619998	0.0594039	0.0533219	0.0508516	PC
16.727	LP0431_PC(40:1)	PC(40:1)	H	960630	750209	608942	1.85912e+06	1431639	1.21087e+06	PC		0.0152785	0.0119319	0.00968504	0.0295688	0.0227698	0.0192585		0.000148887	0.000104357	8.70647e-05	0.000190767	0.000143443	0.000122196	PC
9.426	LP0432_PC(30:1)	PC(30:1)	H	14426413	13645733	10588620	8748534	6.56392e+06	5.26071e+06	PC		0.229448	0.217031	0.168409	0.139143	0.104397	0.08367		0.00223594	0.00189818	0.00151393	0.0008977	0.000657671	0.000530889	PC
13.026	LP0434_PC(35:1)	PC(35:1)	H	12229481	12562051	11912632	9478457	8907554	7.76595e+06	PC		0.194506	0.199796	0.189467	0.150752	0.141672	0.123515		0.00189544	0.00174743	0.00170323	0.000972598	0.000892491	0.000783707	PC
11.813	LP0436_PC(33:1)	PC(33:1)	H	67613368	71667408	59373480	71491896	63318024	56185332	PC		1.07537	1.13985	0.944318	1.13706	1.00705	0.893611		0.0104793	0.00996923	0.00848904	0.00733589	0.00634414	0.00566999	PC
14.492	LP0442_PC(37:1)	PC(37:1)	H	1.93512e+06	1.51879e+06	1.2753e+06	1.12599e+06	1.0428e+06	773352	PC		0.0307776	0.0241559	0.0202833	0.0179086	0.0165854	0.0122999		0.000299923	0.000211269	0.000182339	0.00011554	0.000104483	7.80434e-05	PC
13.418	LP0444_PC(35:1)	PC(35:1)	H	16234046	13312294	12079477	25745302	22814828	19562908	PC		0.258198	0.211728	0.192121	0.409472	0.362863	0.311142		0.0025161	0.00185179	0.00172709	0.00264176	0.00228593	0.00197421	PC
18.623	LP0445_PC(44:1)	PC(44:1)	H	164891	162473	130393	946979	780729	709484	PC		0.00262254	0.00258409	0.00207387	0.0150614	0.0124173	0.0112841		2.55562e-05	2.26006e-05	1.86433e-05	9.71709e-05	7.82251e-05	7.15981e-05	PC
14.961	LP0472_PC(37:1)	PC(37:1)	H	991919	720322	619038	2293361	1.68847e+06	1412011	PC		0.0157762	0.0114565	0.00984563	0.0364752	0.0268547	0.0224576		0.000153737	0.0001002	8.85083e-05	0.000235325	0.000169176	0.000142494	PC
15.666	LP0474_PC(38:1)	PC(38:1)	H	1.55183e+06	1.3892e+06	1.10233e+06	5.36187e+06	4952047	3.98613e+06	PC		0.0246815	0.0220949	0.0175322	0.085279	0.0787609	0.0633983		0.000240517	0.000193244	0.000157608	0.00055019	0.00049617	0.000402264	PC
17.955	LP0479_PC(42:1)	PC(42:1)	H	495543	396675	375358	1.65118e+06	1.28539e+06	1.13152e+06	PC		0.00788147	0.00630901	0.00596996	0.0262615	0.0204437	0.0179965		7.68037e-05	5.51792e-05	5.36676e-05	0.00016943	0.000128789	0.000114188	PC
13.407	LP0482_PC-E(36:2)	PC-E(36:2)	H	190492	177712	157725	1.50468e+06	1.48378e+06	1.30665e+06	PC		0.00302972	0.00282645	0.00250858	0.0239316	0.0235992	0.0207818		2.95242e-05	2.47204e-05	2.25511e-05	0.000154398	0.000148668	0.000131861	PC
15.115	LP0483_PC-E(36:2)	PC-E(36:2)	H	0	0	0	304247	308840	223583	PC		0	0	0	0.00483896	0.00491201	0.00355602		0	0	0	3.12192e-05	3.09442e-05	2.2563e-05	PC
13.348	LP0484_PC-E(34:2)	PC-E(34:2)	H	600393	473085	428293	13396959	12446171	11845788	PC		0.00954907	0.00752428	0.00681188	0.213075	0.197953	0.188404		9.30543e-05	6.5808e-05	6.12361e-05	0.00137468	0.00124704	0.00119543	PC
13.549	LP0485_PC-E(34:2)	PC-E(34:2)	H	16683.1	10333.8	15991.1	1.67036e+06	1.46099e+06	1.38481e+06	PC		0.00026534	0.000164356	0.000254334	0.0265666	0.0232366	0.022025		2.5857e-06	1.43747e-06	2.28637e-06	0.000171398	0.000146383	0.000139749	PC
13.677	LP0486_PC-E(36:2)	PC-E(36:2)	H	140010	123337	93443	1.6833e+06	1.3773e+06	1.1822e+06	PC		0.00222681	0.00196163	0.00148618	0.0267725	0.0219056	0.0188025		2.17e-05	1.71566e-05	1.33602e-05	0.000172726	0.000137999	0.000119302	PC
14.911	LP0487_PC-E(36:2)	PC-E(36:2)	H	80829.5	54655.4	52257.7	1.16806e+06	850066	727667	PC		0.00128557	0.000869278	0.000831144	0.0185776	0.0135201	0.0115733		1.25277e-05	7.60279e-06	7.47165e-06	0.000119856	8.51722e-05	7.34331e-05	PC
16.314	LP0488_PC-E(38:2)	PC-E(38:2)	H	40150.5	26784.2	19766	275483	222769	175925	PC		0.000638582	0.000425996	0.000314373	0.00438148	0.00354307	0.00279804		6.22288e-06	3.7258e-06	2.82609e-06	2.82677e-05	2.23203e-05	1.77536e-05	PC
11.469	LP0494_PC(34:2)	PC(34:2)	H	98977760	105861712	91144696	114214832	94824096	86425320	PC		1.57421	1.6837	1.44963	1.81655	1.50815	1.37457		0.0153405	0.0147258	0.0130316	0.0117197	0.00950089	0.00872168	PC
9.956	LP0497_PC(29:2)	PC(29:2)	H	528280	472742	453969	145828	111189	111036	PC		0.00840214	0.00751883	0.00722025	0.00231935	0.00176842	0.00176599		8.18776e-05	6.57604e-05	6.49072e-05	1.49636e-05	1.11405e-05	1.12052e-05	PC
9.713	LP0499_PC(32:2)	PC(32:2)	H	9714523	9060350	8008827	3.63649e+06	3291687	2837857	PC		0.154507	0.144102	0.127378	0.0578374	0.0523533	0.0451353		0.00150564	0.00126033	0.00114508	0.000373146	0.00032981	0.000286385	PC
10.706	LP0507_PC(33:2)	PC(33:2)	H	7089100	8588717	7996992	3.55082e+06	3570729	3262850	PC		0.11275	0.136601	0.12719	0.0564747	0.0567914	0.0518947		0.00109873	0.00119473	0.00114339	0.000364354	0.000357769	0.000329273	PC
11.927	LP0508_PC(35:2)	PC(35:2)	H	11407325	12480043	10364044	15877198	14069641	14197515	PC		0.18143	0.198491	0.164837	0.252522	0.223774	0.225807		0.00176801	0.00173602	0.00148182	0.00162918	0.00140971	0.00143275	PC
13.382	LP0510_PC(33:2)	PC(33:2)	H	10357780	8768269	6586647	16985032	17216936	15912768	PC		0.164737	0.139457	0.104759	0.270142	0.27383	0.253088		0.00160534	0.0012197	0.000941739	0.00174286	0.00172505	0.00160585	PC
12.272	LP0517_PC(32:2)	PC(32:2)	H	1.84477e+06	1.90353e+06	1912663	1.98792e+06	1.77722e+06	1612545	PC		0.0293406	0.0302751	0.0304204	0.0316173	0.0282661	0.0256471		0.00028592	0.000264789	0.000273467	0.000203983	0.000178068	0.000162731	PC
12.698	LP0518_PC(36:2)	PC(36:2)	H	102891176	110046144	96057656	161831152	156800864	140439296	PC		1.63645	1.75025	1.52777	2.57388	2.49387	2.23365		0.015947	0.0153079	0.013734	0.0166057	0.0157106	0.0141725	PC
13.035	LP0519_PC(36:2)	PC(36:2)	H	74291152	69824152	60777052	70728192	70122960	66704748	PC		1.18158	1.11053	0.966641	1.12491	1.11529	1.06092		0.0115143	0.00971282	0.00868972	0.00725752	0.00702596	0.00673156	PC
16.975	LP0520_PC(39:2)	PC(39:2)	H	298064	236926	218256	488713	329046	290255	PC		0.00474063	0.00376824	0.0034713	0.00777283	0.00523338	0.00461643		4.61967e-05	3.29573e-05	3.12056e-05	5.01475e-05	3.29687e-05	2.92914e-05	PC
13.401	LP0521_PC(37:2)	PC(37:2)	H	4.13016e+06	3.31111e+06	3.05122e+06	8.13246e+06	7451885	6283824	PC		0.065689	0.0526623	0.0485287	0.129344	0.11852	0.0999424		0.000640129	0.000460589	0.000436254	0.000834484	0.000746641	0.000634137	PC
13.624	LP0522_PC(34:2)	PC(34:2)	H	986998	965069	876825	1.40245e+06	1.17008e+06	1.12831e+06	PC		0.0156979	0.0153491	0.0139457	0.0223055	0.0186097	0.0179454		0.000152974	0.000134245	0.000125366	0.000143907	0.000117236	0.000113864	PC
14.134	LP0523_PC(38:2)	PC(38:2)	H	11439274	12108359	10077462	29330612	26337398	23832458	PC		0.181938	0.19258	0.160279	0.466495	0.418889	0.379048		0.00177296	0.00168432	0.00144085	0.00300966	0.00263887	0.00240507	PC
15.573	LP0525_PC(40:2)	PC(40:2)	H	1.827e+06	1741642	1.37543e+06	4.21743e+06	3257734	2789035	PC		0.0290579	0.0277003	0.0218759	0.067077	0.0518133	0.0443588		0.000283165	0.000242269	0.000196655	0.000432757	0.000326408	0.000281458	PC
17.26	LP0526_PC(43:2)	PC(43:2)	H	214894	160391	119820	417164	338423	275986	PC		0.00341782	0.00255098	0.00190571	0.00663488	0.00538251	0.00438948		3.33062e-05	2.23111e-05	1.71316e-05	4.28058e-05	3.39082e-05	2.78514e-05	PC
17.706	LP0527_PC(44:2)	PC(44:2)	H	846740	679022	529314	1.91472e+06	1.51003e+06	1.2219e+06	PC		0.0134672	0.0107996	0.00841858	0.0304531	0.0240166	0.0194339		0.000131235	9.44546e-05	7.56797e-05	0.000196473	0.000151297	0.000123309	PC
16.781	LP0528_PC(42:2)	PC(42:2)	H	1.56438e+06	1224076	1.03893e+06	3356850	2.38257e+06	2.07213e+06	PC		0.024881	0.0194686	0.0165238	0.0533897	0.0378941	0.0329567		0.000242461	0.000170274	0.000148543	0.000344451	0.000238721	0.000209111	PC
14.871	LP0541_PC(39:2)	PC(39:2)	H	341942	280950	230067	723074	577917	479424	PC		0.00543848	0.00446843	0.00365914	0.0115003	0.0091916	0.00762511		5.29972e-05	3.90813e-05	3.28943e-05	7.41957e-05	5.79043e-05	4.83815e-05	PC
16.223	LP0545_PC(41:2)	PC(41:2)	H	277463	185075	167972	422863	346076	272952	PC		0.00441297	0.00294357	0.00267154	0.00672551	0.00550424	0.00434123		4.30037e-05	2.57447e-05	2.40161e-05	4.33906e-05	3.4675e-05	2.75452e-05	PC
18.47	LP0550_PC(46:2)	PC(46:2)	H	75741.6	79649.8	71585.7	201625	186781	140772	PC		0.00120465	0.00126681	0.00113855	0.00320679	0.0029707	0.00223894		1.17391e-05	1.10796e-05	1.02351e-05	2.0689e-05	1.87145e-05	1.42061e-05	PC
16.684	LP0552_PC-E(42:3)	PC-E(42:3)	H	184189	138594	104522	267314	194662	165262	PC		0.00292947	0.0022043	0.00166239	0.00425156	0.00309605	0.00262845		2.85472e-05	1.9279e-05	1.49442e-05	2.74295e-05	1.95042e-05	1.66776e-05	PC
10.582	LP0553_PC-E(34:3)	PC-E(34:3)	H	191359	165599	131044	339804	294512	248458	PC		0.00304351	0.00263381	0.00208421	0.00540448	0.00468413	0.00395165		2.96585e-05	2.30356e-05	1.87362e-05	3.48678e-05	2.95086e-05	2.50733e-05	PC
15.396	LP0554_PC-E(40:3)	PC-E(40:3)	H	269040	193339	156760	438206	340519	313037	PC		0.004279	0.003075	0.00249322	0.00696955	0.00541586	0.00497876		4.16982e-05	2.68942e-05	2.24131e-05	4.4965e-05	3.41183e-05	3.15903e-05	PC
10.723	LP0557_PC(34:3)	PC(34:3)	H	6099668	6.30618e+06	6493399	4.13028e+06	3.91238e+06	3.52507e+06	PC		0.0970135	0.100298	0.103276	0.065691	0.0622253	0.0560652		0.000945382	0.000877215	0.000928407	0.000423814	0.000392001	0.000355735	PC
12.313	LP0560_PC(36:3)	PC(36:3)	H	26348620	23340972	20842908	9470603	8890534	7.49796e+06	PC		0.419067	0.371231	0.3315	0.150627	0.141401	0.119253		0.00408375	0.00324682	0.00298006	0.000971792	0.000890786	0.000756663	PC
10.028	LP0562_PC(34:3)	PC(34:3)	H	4.97698e+06	4.24789e+06	3.5756e+06	2.58116e+06	2279459	2.05088e+06	PC		0.0791574	0.0675614	0.0568689	0.0410526	0.0362541	0.0326186		0.000771377	0.000590899	0.000511229	0.000264856	0.00022839	0.000206966	PC
13.05	LP0572_PC(38:3)	PC(38:3)	H	9496343	9803996	9119000	14651554	14023642	13016799	PC		0.151037	0.15593	0.145035	0.233029	0.223042	0.207028		0.00147183	0.00136378	0.00130381	0.00150342	0.0014051	0.0013136	PC
13.412	LP0573_PC(38:3)	PC(38:3)	H	14434347	12488600	11172275	24084280	22579078	18964862	PC		0.229574	0.198628	0.177692	0.383054	0.359114	0.301631		0.00223717	0.00173721	0.00159738	0.00247132	0.00226231	0.00191385	PC
13.908	LP0574_PC(38:3)	PC(38:3)	H	7811708	5953340	5.14002e+06	4.14579e+06	3336253	2842866	PC		0.124243	0.0946862	0.0817506	0.0659376	0.0530621	0.045215		0.00121073	0.000828134	0.000734905	0.000425405	0.000334275	0.00028689	PC
14.467	LP0575_PC(40:3)	PC(40:3)	H	1.33098e+06	1.16053e+06	1.00189e+06	2.21794e+06	1.8939e+06	1603852	PC		0.0211689	0.0184579	0.0159348	0.0352757	0.0301219	0.0255088		0.000206288	0.000161435	0.000143248	0.000227586	0.000189759	0.000161854	PC
11.538	LP0577_PC(36:3)	PC(36:3)	H	26653866	26988532	24587498	43829576	38712860	34271376	PC		0.423922	0.429245	0.391057	0.697097	0.615717	0.545076		0.00413106	0.00375421	0.00351545	0.00449742	0.00387883	0.00345852	PC
11.829	LP0578_PC(36:3)	PC(36:3)	H	46121484	49688440	39010480	69101280	63564820	56543064	PC		0.733549	0.79028	0.62045	1.09904	1.01098	0.899301		0.00714832	0.00691186	0.0055776	0.00709058	0.00636887	0.00570609	PC
15.765	LP0586_PC(42:3)	PC(42:3)	H	756322	667265	489296	1.29566e+06	1036617	849305	PC		0.0120291	0.0106127	0.0077821	0.0206071	0.0164871	0.0135079		0.000117222	9.28192e-05	6.9958e-05	0.00013295	0.000103864	8.57083e-05	PC
16.828	LP0587_PC(44:3)	PC(44:3)	H	368457	304430	237221	616102	455546	420877	PC		0.0058602	0.00484188	0.00377293	0.00979893	0.00724532	0.00669392		5.71068e-05	4.23475e-05	3.39171e-05	6.32191e-05	4.56433e-05	4.24731e-05	PC
16.211	LP0614_PC(43:3)	PC(43:3)	H	73052.3	57937.5	50441.4	90455.5	77291.9	57755.3	PC		0.00116188	0.000921479	0.000802255	0.00143867	0.0012293	0.000918581		1.13223e-05	8.05934e-06	7.21196e-06	9.28177e-06	7.74425e-06	5.82842e-06	PC
11.458	LP0618_PC-E(32:4)	PC-E(32:4)	H	68418.3	148006	145894	256482	276574	340187	PC		0.00108817	0.002354	0.0023204	0.00407927	0.00439884	0.00541058		1.06041e-05	2.05883e-05	2.08595e-05	2.63179e-05	2.77113e-05	3.43303e-05	PC
12.242	LP0620_PC-E(38:4)	PC-E(38:4)	H	1.29478e+06	1.10673e+06	1079606	2.50666e+06	2.19562e+06	2.1133e+06	PC		0.0205931	0.0176023	0.0171708	0.0398677	0.0349207	0.0336114		0.000200677	0.000153951	0.000154359	0.000257212	0.00021999	0.000213265	PC
5.531	LP0621_PC-E(28:4)	PC-E(28:4)	H	33149.4	29251.3	23821.6	49423.2	33393.5	27332.8	PC		0.000527231	0.000465233	0.000378875	0.000786061	0.000531114	0.000434721		5.13779e-06	4.06897e-06	3.40594e-06	5.07138e-06	3.34586e-06	2.75831e-06	PC
5.959	LP0622_PC-E(28:4)	PC-E(28:4)	H	82742.6	80252.5	70600.2	116966	109811	94299.9	PC		0.001316	0.00127639	0.00112288	0.00186031	0.0017465	0.00149981		1.28242e-05	1.11634e-05	1.00942e-05	1.2002e-05	1.10024e-05	9.51635e-06	PC
9.01	LP0623_PC-E(32:4)	PC-E(32:4)	H	272534	146145	153299	330335	266942	252342	PC		0.00433457	0.00232439	0.00243817	0.00525388	0.00424564	0.00401343		4.22397e-05	2.03293e-05	2.19182e-05	3.38961e-05	2.67462e-05	2.54653e-05	PC
10.29	LP0624_PC-E(34:4)	PC-E(34:4)	H	145804	144894	107152	283955	232538	194907	PC		0.00231898	0.0023045	0.00170423	0.00451622	0.00369844	0.00309994		2.25981e-05	2.01554e-05	1.53203e-05	2.9137e-05	2.32991e-05	1.96692e-05	PC
10.733	LP0625_PC-E(36:4)	PC-E(36:4)	H	199618	141028	175897	337992	338011	334887	PC		0.00317487	0.00224301	0.00279759	0.00537567	0.00537596	0.00532629		3.09387e-05	1.96176e-05	2.51493e-05	3.46819e-05	3.38669e-05	3.37954e-05	PC
11.945	LP0626_PC-E(36:4)	PC-E(36:4)	H	10102802	10549431	10688224	9847666	9120352	8966837	PC		0.160682	0.167786	0.169993	0.156624	0.145057	0.142615		0.00156582	0.00146747	0.00152817	0.00101048	0.000913812	0.000904895	PC
13.515	LP0627_PC-E(38:4)	PC-E(38:4)	H	430363	337182	263250	910300	701530	728551	PC		0.0068448	0.00536278	0.00418691	0.0144781	0.0111576	0.0115874		6.67016e-05	4.69034e-05	3.76386e-05	9.34072e-05	7.02897e-05	7.35223e-05	PC
9.595	LP0628_PC(34:4)	PC(34:4)	H	3313440	2.75866e+06	2.37046e+06	2.39042e+06	2.32146e+06	1.8521e+06	PC		0.0526993	0.0438756	0.0377014	0.0380189	0.0369222	0.0294571		0.000513547	0.00038374	0.000338921	0.000245284	0.000232599	0.000186906	PC
10.402	LP0629_PC(35:4)	PC(35:4)	H	4.77529e+06	4.12524e+06	3234474	3.86164e+06	3411183	2.90963e+06	PC		0.0759496	0.0656107	0.0514434	0.0614183	0.0542539	0.0462768		0.000740118	0.000573838	0.000462456	0.000396249	0.000341783	0.000293627	PC
11.191	LP0631_PC(36:4)	PC(36:4)	H	269706816	266049936	228515584	376572672	372580672	318484256	PC		4.28961	4.23145	3.63447	5.98928	5.92579	5.0654		0.0418016	0.0370086	0.0326725	0.0386407	0.0373307	0.0321401	PC
13.904	LP0638_PC(36:4)	PC(36:4)	H	1.33357e+06	1.14246e+06	968194	2.75913e+06	2279183	2.05108e+06	PC		0.02121	0.0181706	0.0153988	0.0438832	0.0362497	0.0326218		0.000206688	0.000158921	0.00013843	0.000283119	0.000228362	0.000206986	PC
12.804	LP0640_PC(38:4)	PC(38:4)	H	79461848	77696136	69165592	186025616	170280384	153509792	PC		1.26382	1.23573	1.10006	2.95868	2.70826	2.44153		0.0123157	0.0108078	0.00988909	0.0190884	0.0170612	0.0154916	PC
14.176	LP0641_PC(38:4)	PC(38:4)	H	9723657	8778503	8.37457e+06	11282229	10895811	11497996	PC		0.154652	0.13962	0.133195	0.179441	0.173295	0.182872		0.00150706	0.00122113	0.00119737	0.00115769	0.0010917	0.00116033	PC
13.45	LP0644_PC(40:4)	PC(40:4)	H	3803308	3.09038e+06	2.70585e+06	6906093	6.02123e+06	5182337	PC		0.0604905	0.0491516	0.0430358	0.109839	0.0957659	0.0824236		0.000589471	0.000429884	0.000386875	0.000708644	0.000603296	0.00052298	PC
15.864	LP0660_PC(42:4)	PC(42:4)	H	120487	113011	79227	588236	483143	368362	PC		0.00191632	0.0017974	0.00126008	0.00935572	0.00768425	0.00585869		1.86742e-05	1.57203e-05	1.13276e-05	6.03597e-05	4.84085e-05	3.71735e-05	PC
17.034	LP0661_PC(44:4)	PC(44:4)	H	228353	186318	135301	1.57784e+06	1.06493e+06	868340	PC		0.00363189	0.00296333	0.00215192	0.025095	0.0169374	0.0138107		3.53922e-05	2.59176e-05	1.93449e-05	0.000161904	0.000106701	8.76292e-05	PC
17.948	LP0662_PC(46:4)	PC(46:4)	H	84296.7	86135.3	87907.9	830745	671798	526470	PC		0.00134071	0.00136996	0.00139815	0.0132128	0.0106848	0.00837335		1.30651e-05	1.19818e-05	1.25688e-05	8.52439e-05	6.73107e-05	5.31291e-05	PC
14.755	LP0678_PC(42:4)	PC(42:4)	H	1.2007e+06	855230	725087	1.01874e+06	881060	705017	PC		0.0190967	0.0136022	0.0115323	0.0162027	0.014013	0.0112131		0.000186095	0.000118966	0.000103671	0.000104534	8.82776e-05	7.11474e-05	PC
17.505	LP0685_PC(45:4)	PC(45:4)	H	15600.8	19275.9	20002.2	171818	111163	112565	PC		0.000248126	0.000306578	0.00031813	0.00273272	0.00176801	0.00179031		2.41795e-06	2.68136e-06	2.85986e-06	1.76305e-05	1.11379e-05	1.13596e-05	PC
13.515	LP0688_PC-E(38:5)	PC-E(38:5)	H	430363	337182	263250	910300	701530	728551	PC		0.0068448	0.00536278	0.00418691	0.0144781	0.0111576	0.0115874		6.67016e-05	4.69034e-05	3.76386e-05	9.34072e-05	7.02897e-05	7.35223e-05	PC
4.827	LP0689_PC-E(28:5)	PC-E(28:5)	H	15320.2	15064.2	13868.3	24733.2	22568.2	17926.8	PC		0.000243663	0.000239591	0.000220571	0.000393374	0.000358941	0.00028512		2.37446e-06	2.09549e-06	1.98284e-06	2.5379e-06	2.26122e-06	1.8091e-06	PC
15.078	LP0690_PC-E(40:5)	PC-E(40:5)	H	76890.4	55127.2	41631.5	190436	135032	124507	PC		0.00122292	0.000876782	0.000662138	0.00302883	0.00214765	0.00198025		1.19172e-05	7.66842e-06	5.95235e-06	1.95409e-05	1.35295e-05	1.25647e-05	PC
10.789	LP0692_PC(37:5)	PC(37:5)	H	3.33198e+06	3.23559e+06	3.09531e+06	3.6209e+06	2.66969e+06	2.81601e+06	PC		0.0529941	0.0514612	0.04923	0.0575893	0.0424607	0.0447878		0.00051642	0.000450084	0.000442558	0.000371546	0.00026749	0.00028418	PC
9.756	LP0696_PC(36:5)	PC(36:5)	H	5319242	4930477	3.9013e+06	4630653	3.88489e+06	3.45297e+06	PC		0.084601	0.0784178	0.0620491	0.0736492	0.0617881	0.0549184		0.000824424	0.000685849	0.000557797	0.000475158	0.000389246	0.000348459	PC
10.046	LP0697_PC(36:5)	PC(36:5)	H	7.09917e+06	6239276	5.04584e+06	5.92322e+06	4.92717e+06	4008029	PC		0.11291	0.0992339	0.0802526	0.0942071	0.0783652	0.0637465		0.00110029	0.000867909	0.000721439	0.00060779	0.000493677	0.000404473	PC
10.922	LP0701_PC(34:5)	PC(34:5)	H	1.16234e+06	1.61557e+06	1.34866e+06	1.91642e+06	1.79633e+06	1.49967e+06	PC		0.0184867	0.0256952	0.02145	0.0304801	0.0285702	0.0238519		0.00018015	0.000224732	0.000192827	0.000196647	0.000179983	0.000151341	PC
12.325	LP0709_PC(40:5)	PC(40:5)	H	6821718	6750724	5583223	40055080	34933264	33084124	PC		0.108497	0.107368	0.0887995	0.637064	0.555603	0.526193		0.00105729	0.000939053	0.000798273	0.00411011	0.00350013	0.00333871	PC
13.374	LP0710_PC(40:5)	PC(40:5)	H	1.01096e+06	782766	717381	1.80463e+06	1.74225e+06	1546491	PC		0.0160791	0.0124497	0.0114097	0.0287022	0.0277099	0.0245965		0.000156688	0.000108886	0.000102569	0.000185176	0.000174564	0.000156065	PC
11.282	LP0713_PC(38:5)	PC(38:5)	H	71052944	73144344	63843404	130499152	112920576	99363216	PC		1.13008	1.16334	1.01541	2.07555	1.79597	1.58034		0.0110124	0.0101747	0.00912814	0.0133907	0.0113141	0.0100273	PC
14.258	LP0716_PC(42:5)	PC(42:5)	H	1086819	1.03363e+06	902620	2.72201e+06	2.69691e+06	2.31038e+06	PC		0.0172855	0.0164396	0.0143559	0.0432929	0.0428936	0.036746		0.000168445	0.000143782	0.000129054	0.00027931	0.000270216	0.000233154	PC
15.686	LP0717_PC(44:5)	PC(44:5)	H	598504	565310	464098	2.26948e+06	1.89306e+06	1.58285e+06	PC		0.00951904	0.00899109	0.00738135	0.0360955	0.0301086	0.0251748		9.27616e-05	7.86369e-05	6.63554e-05	0.000232875	0.000189675	0.000159735	PC
12.664	LP0718_PC(40:5)	PC(40:5)	H	8810313	9328392	9062919	22119896	21397476	20618142	PC		0.140125	0.148365	0.144143	0.351811	0.340321	0.327926		0.0013655	0.00129762	0.00129579	0.00226975	0.00214392	0.0020807	PC
16.862	LP0720_PC(46:5)	PC(46:5)	H	670571	571008	412598	1.98082e+06	1.49043e+06	1.21167e+06	PC		0.0106652	0.00908171	0.00656225	0.0315044	0.0237049	0.0192712		0.000103931	7.94295e-05	5.8992e-05	0.000203255	0.000149334	0.000122277	PC
14.994	LP0721_PC(44:5)	PC(44:5)	H	1.66707e+06	1.25057e+06	941260	2.09141e+06	1.65078e+06	1.33585e+06	PC		0.0265142	0.0198899	0.0149705	0.0332632	0.0262551	0.0212463		0.000258377	0.000173959	0.000134579	0.000214602	0.000165399	0.000134808	PC
13.765	LP0722_PC(42:5)	PC(42:5)	H	4412173	3809301	2.95738e+06	10134024	8449704	7.25789e+06	PC		0.0701743	0.0605858	0.0470364	0.161179	0.13439	0.115435		0.000683838	0.000529889	0.000422838	0.00103987	0.000846617	0.000732436	PC
8.704	LP0724_PC(34:5)	PC(34:5)	H	65267	54548.5	48858.6	37289.9	33907.1	28033.3	PC		0.00103805	0.000867579	0.000777082	0.000593085	0.000539283	0.000445861		1.01157e-05	7.58792e-06	6.98566e-06	3.82637e-06	3.39732e-06	2.829e-06	PC
11.586	LP0734_PC(39:5)	PC(39:5)	H	927085	1.28532e+06	774812	2.33187e+06	1897087	1.92685e+06	PC		0.014745	0.0204426	0.0123232	0.0370877	0.0301726	0.030646		0.000143688	0.000178793	0.00011078	0.000239277	0.000190078	0.00019445	PC
13.07	LP0737_PC(41:5)	PC(41:5)	H	547521	587482	576035	893238	902681	832307	PC		0.00870816	0.00934374	0.00916167	0.0142067	0.0143569	0.0132376		8.48597e-05	8.17212e-05	8.23598e-05	9.16564e-05	9.0444e-05	8.39929e-05	PC
16.304	LP0745_PC(45:5)	PC(45:5)	H	98745.2	70550.6	59526	274340	208782	172024	PC		0.00157051	0.00112209	0.000946743	0.00436329	0.00332062	0.002736		1.53044e-05	9.81387e-06	8.51085e-06	2.81504e-05	2.09189e-05	1.736e-05	PC
17.768	LP0751_PC(48:5)	PC(48:5)	H	68753.6	44851.9	34405.5	143097	131872	96051.5	PC		0.00109351	0.000713356	0.00054721	0.00227592	0.00209739	0.00152767		1.0656e-05	6.23908e-06	4.9192e-06	1.46834e-05	1.32129e-05	9.69311e-06	PC
11.507	LP0752_PC-E(38:6)	PC-E(38:6)	H	497793	539466	425660	742352	499196	444466	PC		0.00791725	0.00858005	0.00677	0.0118069	0.00793958	0.0070691		7.71525e-05	7.50419e-05	6.08596e-05	7.61738e-05	5.00169e-05	4.48536e-05	PC
6.485	LP0753_PC-E(30:6)	PC-E(30:6)	H	18391.1	20400.7	13934	16566.6	11867.5	9280.5	PC		0.000292505	0.000324468	0.000221616	0.000263487	0.000188749	0.000147604		2.85042e-06	2.83782e-06	1.99224e-06	1.69993e-06	1.18906e-06	9.36549e-07	PC
6.8	LP0754_PC-E(32:6)	PC-E(32:6)	H	14707.2	14961.6	13313.5	8251.75	8762.76	6919.27	PC		0.000233914	0.000237959	0.000211748	0.000131242	0.000139369	0.000110049		2.27945e-06	2.08122e-06	1.90353e-06	8.46724e-07	8.77984e-07	6.98264e-07	PC
12.018	LP0755_PC-E(38:6)	PC-E(38:6)	H	811725	644457	665711	2.28032e+06	1.71364e+06	1.5604e+06	PC		0.0129103	0.0102499	0.0105879	0.0362678	0.0272549	0.0248177		0.000125809	8.96465e-05	9.51813e-05	0.000233986	0.000171697	0.000157469	PC
11.824	LP0756_PC-E(40:6)	PC-E(40:6)	H	347580	246973	189979	483996	274933	378620	PC		0.00552816	0.00392804	0.00302156	0.00769781	0.00437273	0.00602185		5.38711e-05	3.4355e-05	2.71626e-05	4.96635e-05	2.75468e-05	3.82088e-05	PC
16.446	LP0757_PC-E(41:6)	PC-E(41:6)	H	76560.7	36571.5	28695.8	37251.4	26342.3	26209.6	PC		0.00121768	0.000581659	0.000456399	0.000592472	0.000418967	0.000416856		1.18661e-05	5.08725e-06	4.10284e-06	3.82242e-06	2.63937e-06	2.64496e-06	PC
10.796	LP0762_PC(38:6)	PC(38:6)	H	50839892	49981368	53498812	50133504	49592156	44265232	PC		0.808594	0.794939	0.850883	0.797359	0.788749	0.704026		0.00787963	0.00695261	0.0076491	0.00514427	0.00496888	0.00446706	PC
11.632	LP0766_PC(40:6)	PC(40:6)	H	16514296	16140456	14485258	33978708	32261338	27351072	PC		0.262655	0.256709	0.230384	0.540422	0.513107	0.435011		0.00255953	0.0022452	0.00207106	0.0034866	0.00323242	0.00276015	PC
10.861	LP0767_PC(39:6)	PC(39:6)	H	757493	815048	763362	1.24562e+06	1.33696e+06	957360	PC		0.0120477	0.0129631	0.012141	0.0198113	0.021264	0.0152265		0.000117403	0.000113377	0.000109143	0.000127815	0.000133957	9.66127e-05	PC
10.713	LP0768_PC(35:6)	PC(35:6)	H	1.73505e+06	1.9173e+06	1.90508e+06	1.48174e+06	1551255	1.21186e+06	PC		0.0275955	0.0304942	0.0302998	0.0235667	0.0246723	0.0192743		0.000268914	0.000266705	0.000272383	0.000152044	0.000155428	0.000122296	PC
11.209	LP0779_PC(40:6)	PC(40:6)	H	3.88364e+06	3792540	3.53197e+06	11915850	12815206	10807827	PC		0.0617681	0.0603193	0.0561749	0.189518	0.203822	0.171895		0.000601921	0.000527558	0.00050499	0.0012227	0.00128402	0.00109068	PC
10.101	LP0781_PC(38:6)	PC(38:6)	H	3.20117e+06	2655166	2381912	2850480	2.47929e+06	2.05858e+06	PC		0.0509137	0.0422296	0.0378836	0.0453361	0.0394324	0.0327411		0.000496147	0.000369344	0.000340559	0.000292492	0.000248412	0.000207743	PC
12.773	LP0784_PC(42:6)	PC(42:6)	H	7150679	6.60096e+06	6.42785e+06	16547969	15449156	14309371	PC		0.113729	0.104986	0.102233	0.263191	0.245714	0.227586		0.00110828	0.000918221	0.000919035	0.00169801	0.00154793	0.00144404	PC
15.653	LP0785_PC(46:6)	PC(46:6)	H	296589	296997	187554	535080	535400	429675	PC		0.00471716	0.00472365	0.00298299	0.0085103	0.00851538	0.00683385		4.5968e-05	4.13135e-05	2.68159e-05	5.49054e-05	5.36443e-05	4.3361e-05	PC
13.886	LP0786_PC(44:6)	PC(44:6)	H	3.18153e+06	2832826	2.32092e+06	10955582	9074520	7844186	PC		0.0506013	0.0450553	0.0369136	0.174245	0.144328	0.12476		0.000493102	0.000394058	0.000331839	0.00112417	0.00090922	0.000791602	PC
15.11	LP0789_PC(46:6)	PC(46:6)	H	497428	319284	289535	834624	717181	642896	PC		0.00791146	0.00507812	0.00460497	0.0132744	0.0114066	0.0102251		7.70959e-05	4.44137e-05	4.13968e-05	8.56419e-05	7.18579e-05	6.48784e-05	PC
10.36	LP0791_PC(34:6)	PC(34:6)	H	213321	255255	216444	166586	198375	142417	PC		0.00339281	0.00405975	0.00344248	0.00264951	0.00315509	0.00226511		3.30625e-05	3.55069e-05	3.09465e-05	1.70937e-05	1.98761e-05	1.43722e-05	PC
12.321	LP0802_PC(41:6)	PC(41:6)	H	602407	525674	488473	938731	642516	797543	PC		0.00958111	0.0083607	0.00776902	0.0149303	0.010219	0.0126847		9.33664e-05	7.31234e-05	6.98404e-05	9.63246e-05	6.43768e-05	8.04847e-05	PC
13.182	LP0804_PC(43:6)	PC(43:6)	H	388679	344228	343156	772617	626591	643800	PC		0.00618183	0.00547484	0.00545779	0.0122883	0.00996575	0.0102395		6.0241e-05	4.78835e-05	4.90634e-05	7.92794e-05	6.27812e-05	6.49696e-05	PC
9.36	LP0822_PC(38:7)	PC(38:7)	H	917407	902141	697936	1333557	1.03724e+06	940689	PC		0.0145911	0.0143483	0.0111005	0.0212098	0.016497	0.0149614		0.000142188	0.000125491	9.97888e-05	0.000136838	0.000103926	9.49304e-05	PC
9.671	LP0823_PC(38:7)	PC(38:7)	H	917407	902141	697936	956151	772576	676873	PC		0.0145911	0.0143483	0.0111005	0.0152073	0.0122876	0.0107655		0.000142188	0.000125491	9.97888e-05	9.8112e-05	7.74081e-05	6.83072e-05	PC
10.13	LP0825_PC(39:7)	PC(39:7)	H	301004	317670	297511	302869	254779	209200	PC		0.00478738	0.00505246	0.00473183	0.00481704	0.00405218	0.00332726		4.66523e-05	4.41892e-05	4.25373e-05	3.10778e-05	2.55275e-05	2.11116e-05	PC
12.409	LP0828_PC(39:7)	PC(39:7)	H	544515	577648	535281	824070	726861	725679	PC		0.00866035	0.00918732	0.00851349	0.0131066	0.0115605	0.0115417		8.43939e-05	8.03532e-05	7.65329e-05	8.4559e-05	7.28277e-05	7.32325e-05	PC
10.874	LP0829_PC(40:7)	PC(40:7)	H	9618298	9033180	8456032	18574048	18596736	16313544	PC		0.152976	0.14367	0.134491	0.295415	0.295776	0.259462		0.00149073	0.00125655	0.00120902	0.00190591	0.0018633	0.00164629	PC
11.764	LP0832_PC(42:7)	PC(42:7)	H	5.27653e+06	5.68236e+06	4.76071e+06	17419430	15744154	14054216	PC		0.0839216	0.0903762	0.0757178	0.277051	0.250406	0.223528		0.000817804	0.000790439	0.000680673	0.00178743	0.00157748	0.00141829	PC
10.744	LP0837_PC(36:7)	PC(36:7)	H	438436	543424	626882	275186	374140	240756	PC		0.0069732	0.008643	0.00997038	0.00437676	0.00595059	0.00382915		6.79528e-05	7.55924e-05	8.96297e-05	2.82373e-05	3.74869e-05	2.4296e-05	PC
12.91	LP0838_PC(44:7)	PC(44:7)	H	2.95409e+06	3.1208e+06	2.44348e+06	7.43337e+06	6294809	5615453	PC		0.046984	0.0496355	0.0388629	0.118226	0.100117	0.0893122		0.000457852	0.000434116	0.000349362	0.000762749	0.000630708	0.000566688	PC
15.541	LP0839_PC(48:7)	PC(48:7)	H	153706	131431	100918	126576	128510	94494	PC		0.00244465	0.00209037	0.00160507	0.00201315	0.00204391	0.0015029		2.38228e-05	1.82826e-05	1.4429e-05	1.29881e-05	1.2876e-05	9.53594e-06	PC
14.593	LP0840_PC(46:7)	PC(46:7)	H	350285	266468	224765	367356	302703	256954	PC		0.00557118	0.00423809	0.00357483	0.00584269	0.00481441	0.00408677		5.42903e-05	3.70667e-05	3.21363e-05	3.76949e-05	3.03293e-05	2.59307e-05	PC
14.144	LP0841_PC(46:7)	PC(46:7)	H	287502	292103	270568	692072	528856	532876	PC		0.00457264	0.00464582	0.00430331	0.0110072	0.00841131	0.00847524		4.45597e-05	4.06327e-05	3.86851e-05	7.10145e-05	5.29887e-05	5.37756e-05	PC
15.349	LP0859_PC(46:7)	PC(46:7)	H	85518.2	58402.5	48298	139002	111247	76926.3	PC		0.00136014	0.000928874	0.000768165	0.00221079	0.00176935	0.00122349		1.32544e-05	8.12402e-06	6.9055e-06	1.42632e-05	1.11464e-05	7.76308e-06	PC
16.586	LP0862_PC(48:7)	PC(48:7)	H	90308.9	52013.3	47590.1	139945	121768	99973.4	PC		0.00143634	0.000827257	0.000756907	0.00222578	0.00193668	0.00159005		1.39969e-05	7.23526e-06	6.8043e-06	1.43599e-05	1.22005e-05	1.00889e-05	PC
9.801	LP0871_PC(40:8)	PC(40:8)	H	1.87759e+06	1.84708e+06	1.62193e+06	1.70776e+06	1.50706e+06	1.37983e+06	PC		0.0298625	0.0293773	0.0257963	0.0271615	0.0239694	0.0219458		0.000291006	0.000256936	0.000231898	0.000175236	0.000151	0.000139247	PC
11.842	LP0874_PC(44:8)	PC(44:8)	H	449156	458189	371722	1.94306e+06	1.67261e+06	1.41199e+06	PC		0.00714369	0.00728737	0.00591213	0.0309038	0.0266023	0.0224573		6.96142e-05	6.3736e-05	5.31477e-05	0.00019938	0.000167587	0.000142492	PC
12.508	LP0875_PC(44:8)	PC(44:8)	H	358307	408947	500899	585333	611283	532563	PC		0.00569876	0.00650419	0.00796665	0.00930955	0.00972228	0.00847026		5.55336e-05	5.68862e-05	7.1617e-05	6.00618e-05	6.12474e-05	5.3744e-05	PC
13.164	LP0876_PC(46:8)	PC(46:8)	H	231465	251662	255886	829077	780608	703268	PC		0.00368139	0.00400262	0.00406979	0.0131862	0.0124154	0.0111853		3.58746e-05	3.50072e-05	3.65858e-05	8.50728e-05	7.8213e-05	7.09709e-05	PC
13.614	LP0877_PC(46:8)	PC(46:8)	H	827231	675733	631340	816808	621602	573316	PC		0.0131569	0.0107473	0.0100413	0.0129911	0.00988641	0.00911842		0.000128212	9.39972e-05	9.02672e-05	8.38138e-05	6.22814e-05	5.78566e-05	PC
15.734	LP0878_PC(50:8)	PC(50:8)	H	85634.9	57205.5	45239.1	66995.5	70716.1	48805.1	PC		0.001362	0.000909837	0.000719515	0.00106554	0.00112472	0.00077623		1.32725e-05	7.95752e-06	6.46816e-06	6.8745e-06	7.08539e-06	4.9252e-06	PC
11.2	LP0884_PC(42:8)	PC(42:8)	H	2.17105e+06	1.57161e+06	1.81498e+06	12162275	9804841	8727065	PC		0.03453	0.0249961	0.0288668	0.193437	0.155943	0.138801		0.000336489	0.000218618	0.000259501	0.00124799	0.000982395	0.000880699	PC
12.174	LP0886_PC(44:8)	PC(44:8)	H	416339	406006	354419	1.39878e+06	1.207e+06	1.15432e+06	PC		0.00662175	0.00645742	0.00563693	0.0222471	0.019197	0.0183591		6.45279e-05	5.64772e-05	5.06738e-05	0.00014353	0.000120936	0.000116489	PC
14.704	LP0889_PC(48:8)	PC(48:8)	H	191261	141591	103574	164832	136242	121869	PC		0.00304195	0.00225196	0.00164731	0.00262161	0.00216688	0.00193829		2.96434e-05	1.96959e-05	1.48087e-05	1.69137e-05	1.36507e-05	1.22985e-05	PC
11.379	LP0890_PC(44:9)	PC(44:9)	H	1.40161e+06	1.62784e+06	1.18474e+06	6.6078e+06	5.77538e+06	5776223	PC		0.0222922	0.0258904	0.0188429	0.105095	0.0918557	0.0918692		0.000217234	0.00022644	0.00016939	0.000678036	0.000578663	0.000582912	PC
9.979	LP0891_PC(42:9)	PC(42:9)	H	1115715	970402	874799	1.98193e+06	1.62567e+06	1.42087e+06	PC		0.0177451	0.015434	0.0139134	0.0315219	0.0258558	0.0225985		0.000172924	0.000134987	0.000125076	0.000203368	0.000162884	0.000143388	PC
12.528	LP0893_PC(46:9)	PC(46:9)	H	2173832	1966930	1.64702e+06	6179746	4931220	4342844	PC		0.0345742	0.0312835	0.0261953	0.0982871	0.0784296	0.0690717		0.00033692	0.000273608	0.000235485	0.000634113	0.000494083	0.000438262	PC
8.914	LP0897_PC(40:9)	PC(40:9)	H	59337.1	62882.1	52057.6	59145.4	54863.8	40355.8	PC		0.00094374	0.00100012	0.000827961	0.00094069	0.000872592	0.000641848		9.19661e-06	8.74716e-06	7.44305e-06	6.06899e-06	5.49707e-06	4.07254e-06	PC
10.423	LP0902_PC(42:9)	PC(42:9)	H	336184	328242	272912	1.19962e+06	984556	817581	PC		0.00534691	0.00522059	0.00434059	0.0190796	0.0156591	0.0130034		5.21048e-05	4.56597e-05	3.90202e-05	0.000123094	9.86475e-05	8.25068e-05	PC
13.808	LP0906_PC(48:9)	PC(48:9)	H	469980	416643	299427	934429	774702	593574	PC		0.0074749	0.00662659	0.00476231	0.0148618	0.0123214	0.00944062		7.28418e-05	5.79568e-05	4.28113e-05	9.58831e-05	7.76212e-05	5.9901e-05	PC
14.777	LP0907_PC(50:9)	PC(50:9)	H	71363.4	48225.4	42646	87411.6	72904	59616.2	PC		0.00113501	0.000767011	0.000678272	0.00139026	0.00115952	0.000948178		1.10605e-05	6.70835e-06	6.0974e-06	8.96943e-06	7.30461e-06	6.01621e-06	PC
9.479	LP0910_PC(42:10)	PC(42:10)	H	1.6153e+06	1.45274e+06	1.08141e+06	2.84771e+06	2398540	2.00364e+06	PC		0.0256909	0.0231054	0.0171996	0.0452921	0.0381481	0.0318673		0.000250354	0.000202082	0.000154617	0.000292208	0.000240321	0.000202199	PC
11.534	LP0912_PC(46:10)	PC(46:10)	H	1.64895e+06	1.7478e+06	1473880	4.1291e+06	3.6767e+06	3.33763e+06	PC		0.0262261	0.0277982	0.0234416	0.0656721	0.0584769	0.0530841		0.000255569	0.000243126	0.000210731	0.000423693	0.000368387	0.00033682	PC
10.384	LP0913_PC(44:10)	PC(44:10)	H	1.17089e+06	994288	779014	3.88566e+06	3.32712e+06	2722254	PC		0.0186227	0.0158139	0.01239	0.0618003	0.0529169	0.0432967		0.000181476	0.00013831	0.000111381	0.000398713	0.00033336	0.000274718	PC
11.723	LP0919_PC(45:10)	PC(45:10)	H	0	0	0	8563980	7926787	6.55609e+06	PC		0	0	0	0.136208	0.126073	0.104273		0	0	0	0.000878762	0.000794223	0.000661613	PC
13.29	LP0920_PC(47:10)	PC(47:10)	H	0	0	0	188616	276588	190637	PC		0	0	0	0.00299988	0.00439904	0.00303202		0	0	0	1.93542e-05	2.77127e-05	1.92382e-05	PC
10.016	LP0937_PC(46:12)	PC(46:12)	H	101719	117555	105905	259240	217799	189229	PC		0.00161781	0.00186968	0.00168439	0.00412314	0.00346402	0.00300963		1.57653e-05	1.63524e-05	1.5142e-05	2.6601e-05	2.18223e-05	1.90962e-05	PC
13.865	LP0944_PE-E(32:0)	PE-E(32:0)	H	10163.1	0	0	998045	804623	689119	PE		0.000284884	0	0	0.0279763	0.0225545	0.0193168		2.77615e-06	0	0	0.000180493	0.000142087	0.000122566	PE
15.421	LP0957_PE-E(34:0)	PE-E(34:0)	H	11939.8	0	0	637472	506195	447016	PE		0.000334686	0	0	0.0178691	0.0141892	0.0125304		3.26147e-06	0	0	0.000115285	8.93878e-05	7.95055e-05	PE
6.386	LP0964_PE-E(20:0)	PE-E(20:0)	H	59947.7	58083.7	53836.1	136940	118894	100884	PE		0.0016804	0.00162815	0.00150909	0.00383857	0.00333274	0.00282788		1.63753e-05	1.424e-05	1.35661e-05	2.47651e-05	2.09953e-05	1.7943e-05	PE
16.705	LP0965_PE-E(36:0)	PE-E(36:0)	H	0	0	3416.57	519364	395751	347097	PE		0	0	9.57704e-05	0.0145584	0.0110934	0.00972953		0	0	8.60938e-07	9.39253e-05	6.98848e-05	6.17341e-05	PE
4.019	LP0967_PE-E(20:0)	PE-E(20:0)	H	47249.7	38661.5	36083.1	73044.6	43094.3	43399.4	PE		0.00132446	0.00108373	0.00101145	0.00204752	0.00120798	0.00121654		1.29067e-05	9.47837e-06	9.09254e-06	1.32099e-05	7.60992e-06	7.71895e-06	PE
4.416	LP0968_PE-E(20:0)	PE-E(20:0)	H	205192	193052	170400	333241	262006	227375	PE		0.00575176	0.00541148	0.0047765	0.00934112	0.00734432	0.00637357		5.605e-05	4.73293e-05	4.29389e-05	6.02655e-05	4.6267e-05	4.04404e-05	PE
6.689	LP0974_PE(24:0)	PE(24:0)	H	54241.6	58481.8	53215.1	63557.2	59243.6	62446.8	PE		0.00152045	0.00163931	0.00149168	0.00178158	0.00166066	0.00175045		1.48166e-05	1.43376e-05	1.34096e-05	1.14941e-05	1.04617e-05	1.11067e-05	PE
11.214	LP0975_PE(30:0)	PE(30:0)	H	623025	467246	487205	259286	264997	200964	PE		0.0174641	0.0130974	0.0136569	0.00726808	0.00742817	0.00563324		0.000170185	0.000114551	0.00012277	4.6891e-05	4.67952e-05	3.5743e-05	PE
12.82	LP0977_PE(32:0)	PE(32:0)	H	707919	809724	697655	1.09361e+06	1.16735e+06	1023625	PE		0.0198438	0.0226975	0.0195561	0.030655	0.032722	0.0286934		0.000193374	0.000198514	0.000175801	0.000197775	0.000206139	0.00018206	PE
13.156	LP0979_PE(33:0)	PE(33:0)	H	575566	762750	687804	128732	109280	101580	PE		0.0161337	0.0213808	0.0192799	0.00360851	0.00306326	0.0028474		0.000157221	0.000186998	0.000173319	2.32808e-05	1.92976e-05	1.80668e-05	PE
14.394	LP0983_PE(34:0)	PE(34:0)	H	588489	477276	423723	4124913	3619649	3.41334e+06	PE		0.016496	0.0133786	0.0118774	0.115626	0.101463	0.0956797		0.000160751	0.00011701	0.000106773	0.000745977	0.000639185	0.00060709	PE
13.114	LP0988_PE(36:0)	PE(36:0)	H	25781580	25048660	23601976	14809177	14110231	12526781	PE		0.722687	0.702142	0.66159	0.415118	0.395526	0.35114		0.00704247	0.006141	0.00594743	0.00267819	0.00249169	0.00222799	PE
15.85	LP0992_PE(36:0)	PE(36:0)	H	70885.1	49170.2	39170.2	223590	237077	168356	PE		0.00198699	0.0013783	0.00109799	0.00626749	0.00664554	0.00471921		1.93629e-05	1.20547e-05	9.87046e-06	4.04355e-05	4.18649e-05	2.99435e-05	PE
13.901	LP1000_PE-E(34:1)	PE-E(34:1)	H	0	17055.1	22479.4	837744	742371	673359	PE		0	0.000478074	0.000630122	0.0234829	0.0208095	0.018875		0	4.18128e-06	5.66455e-06	0.000151503	0.000131094	0.000119762	PE
13.719	LP1002_PE-E(34:1)	PE-E(34:1)	H	288352	271584	235710	2.38162e+06	2.06638e+06	1.98099e+06	PE		0.00808284	0.0076128	0.00660723	0.0667596	0.0579228	0.0555293		7.87661e-05	6.65823e-05	5.93963e-05	0.000430709	0.000364896	0.000352335	PE
16.523	LP1003_PE-E(38:1)	PE-E(38:1)	H	122743	92827.6	108883	459981	341746	252483	PE		0.00344062	0.00260206	0.00305213	0.0128938	0.00957952	0.00707738		3.35283e-05	2.27579e-05	2.74374e-05	8.3186e-05	6.03481e-05	4.49062e-05	PE
15.249	LP1004_PE-E(36:1)	PE-E(36:1)	H	133667	101725	79365	600239	477950	461135	PE		0.00374684	0.00285147	0.00222469	0.0168254	0.0133975	0.0129261		3.65124e-05	2.49392e-05	1.99991e-05	0.000108551	8.44001e-05	8.20167e-05	PE
13.639	LP1006_PE-E(32:1)	PE-E(32:1)	H	31297.9	18092.5	17034.2	5101049	5.13087e+06	4275352	PE		0.000877316	0.000507154	0.000477488	0.142988	0.143824	0.119843		8.54931e-06	4.43561e-06	4.29243e-06	0.000922508	0.000906047	0.000760406	PE
15.197	LP1007_PE-E(34:1)	PE-E(34:1)	H	14805.7	13064.7	22820.7	3.17406e+06	2.88832e+06	2.36301e+06	PE		0.000415019	0.000366218	0.000639691	0.0889724	0.080963	0.0662379		4.0443e-06	3.20298e-06	5.75057e-06	0.000574017	0.000510042	0.000420281	PE
16.591	LP1009_PE-E(36:1)	PE-E(36:1)	H	66352.7	32933	25115	2.07787e+06	1594080	1.47213e+06	PE		0.00185994	0.000923149	0.000704003	0.058245	0.0446839	0.0412656		1.81249e-05	8.07394e-06	6.32871e-06	0.000375776	0.000281495	0.000261831	PE
11.405	LP1012_PE(32:1)	PE(32:1)	H	8997276	9487143	7.98075e+06	2871168	2494297	2540719	PE		0.252204	0.265935	0.22371	0.0804821	0.069918	0.0712192		0.00245769	0.00232589	0.00201106	0.000519241	0.000440462	0.000451888	PE
13.703	LP1024_PE(35:1)	PE(35:1)	H	2.73706e+06	2.40277e+06	2.2898e+06	2.41324e+06	2.1774e+06	1.98447e+06	PE		0.076723	0.0673523	0.0641858	0.0676458	0.061035	0.0556269		0.000747654	0.000589069	0.000577005	0.000436426	0.000384502	0.000352954	PE
12.951	LP1027_PE(34:1)	PE(34:1)	H	22945040	23190876	23102260	17587530	16215049	15646749	PE		0.643175	0.650066	0.647582	0.492998	0.454526	0.438596		0.00626765	0.00568554	0.00582151	0.00318065	0.00286338	0.0027829	PE
14.515	LP1031_PE(36:1)	PE(36:1)	H	21903350	21342618	18369682	31637100	29963608	24039062	PE		0.613976	0.598258	0.514923	0.886824	0.839914	0.673842		0.0059831	0.00523242	0.00462895	0.00572146	0.0052912	0.00427554	PE
17.893	LP1037_PE(42:1)	PE(42:1)	H	51310.6	48986.4	42761.2	204497	161920	135132	PE		0.00143829	0.00137314	0.00119865	0.00573227	0.00453881	0.0037879		1.4016e-05	1.20096e-05	1.07754e-05	3.69826e-05	2.85932e-05	2.40343e-05	PE
16.02	LP1042_PE(38:1)	PE(38:1)	H	614081	524727	417358	1.47363e+06	1.03137e+06	1.0553e+06	PE		0.0172134	0.0147087	0.011699	0.0413076	0.0289104	0.0295812		0.000167742	0.000128644	0.00010517	0.000266502	0.000182127	0.000187694	PE
18.694	LP1044_PE(44:1)	PE(44:1)	H	42313.9	39214.2	34223.1	123528	101656	117399	PE		0.00118611	0.00109922	0.000959312	0.00346262	0.00284954	0.00329083		1.15584e-05	9.61386e-06	8.62384e-06	2.23396e-05	1.79512e-05	2.08804e-05	PE
13.809	LP1053_PE-E(36:2)	PE-E(36:2)	H	111226	96154	68922.1	433096	393165	358154	PE		0.00311779	0.0026953	0.00193197	0.0121402	0.0110208	0.0100395		3.03824e-05	2.35734e-05	1.73676e-05	7.8324e-05	6.9428e-05	6.37007e-05	PE
10.219	LP1057_PE(32:2)	PE(32:2)	H	711942	715163	580129	145828	111189	111036	PE		0.0199565	0.0200468	0.0162617	0.00408772	0.00311674	0.00311245		0.000194473	0.000175331	0.000146186	2.63725e-05	1.96345e-05	1.97486e-05	PE
11.513	LP1059_PE(34:2)	PE(34:2)	H	9548422	10801583	9435881	5422892	5.03398e+06	4687664	PE		0.267653	0.302781	0.264498	0.15201	0.141108	0.131401		0.00260824	0.00264815	0.00237774	0.000980712	0.000888938	0.000833739	PE
11.789	LP1060_PE(34:2)	PE(34:2)	H	10211177	11564545	9521706	5.93931e+06	4.76184e+06	5.03655e+06	PE		0.286231	0.324167	0.266904	0.166486	0.13348	0.14118		0.00278928	0.0028352	0.00239936	0.0010741	0.000840882	0.000895792	PE
13.044	LP1069_PE(36:2)	PE(36:2)	H	22089396	24822134	23964688	30158784	29952828	25978010	PE		0.619191	0.695792	0.671757	0.845385	0.839612	0.728193		0.00603392	0.00608546	0.00603883	0.00545412	0.0052893	0.0046204	PE
13.401	LP1070_PE(36:2)	PE(36:2)	H	7.61928e+06	7301602	6586647	16985032	17216936	15912768	PE		0.213577	0.204672	0.184631	0.47611	0.48261	0.446053		0.00208128	0.00179008	0.00165976	0.00307169	0.0030403	0.00283022	PE
14.467	LP1077_PE(38:2)	PE(38:2)	H	3.38806e+06	2.99873e+06	2785652	5.20202e+06	4911437	4503055	PE		0.094971	0.0840578	0.078085	0.145819	0.137673	0.126226		0.000925479	0.000735177	0.000701953	0.000940768	0.000867299	0.000800905	PE
17.793	LP1082_PE(44:2)	PE(44:2)	H	131559	157114	121943	297894	224967	179389	PE		0.00368775	0.00440408	0.00341819	0.00835032	0.00630608	0.00502848		3.59366e-05	3.85185e-05	3.07282e-05	5.38732e-05	3.97264e-05	3.19058e-05	PE
14.956	LP1089_PE-E(38:3)	PE-E(38:3)	H	280976	186623	156855	38818.1	33624.3	31979.2	PE		0.00787608	0.00523125	0.00439682	0.00108811	0.000942528	0.000896414		7.67512e-05	4.5753e-05	3.95256e-05	7.02012e-06	5.93764e-06	5.68777e-06	PE
12.669	LP1092_PE(36:3)	PE(36:3)	H	7922564	7702696	6.96771e+06	1.38034e+06	958172	1.1217e+06	PE		0.222078	0.215915	0.195313	0.0386925	0.0268586	0.0314426		0.00216412	0.00188841	0.00175578	0.00024963	0.000169201	0.000199504	PE
13.527	LP1095_PE(37:3)	PE(37:3)	H	2.69948e+06	2.60271e+06	2.10001e+06	368602	440341	330360	PE		0.0756695	0.0729568	0.0588656	0.0103323	0.0123433	0.00926036		0.000737388	0.000638087	0.000529178	6.66604e-05	7.77588e-05	5.87572e-05	PE
14.225	LP1097_PE(38:3)	PE(38:3)	H	28329404	28276742	25901240	7083844	6.34893e+06	6.63938e+06	PE		0.794105	0.792629	0.726041	0.198568	0.177968	0.186109		0.00773844	0.00693241	0.00652682	0.00128109	0.00112114	0.00118087	PE
15.25	LP1099_PE(40:3)	PE(40:3)	H	2181940	1.6757e+06	1.36716e+06	1168494	1.03205e+06	824222	PE		0.0611622	0.0469717	0.0383231	0.0327542	0.0289295	0.0231039		0.000596017	0.000410819	0.00034451	0.000211318	0.000182247	0.000146595	PE
11.865	LP1102_PE(36:3)	PE(36:3)	H	7.46816e+06	6.47856e+06	6.06536e+06	8069342	8507194	8630500	PE		0.209341	0.181601	0.170019	0.226193	0.238466	0.241923		0.00204	0.0015883	0.0015284	0.00145931	0.00150227	0.00153501	PE
11.769	LP1106_PE(38:3)	PE(38:3)	H	3.90509e+06	3.85004e+06	3.08835e+06	714356	807233	651780	PE		0.109464	0.107921	0.0865699	0.0200242	0.0226277	0.0182701		0.00106671	0.000943885	0.000778229	0.000129189	0.000142547	0.000115924	PE
13.404	LP1108_PE(38:3)	PE(38:3)	H	2.63509e+06	2.4954e+06	2.18194e+06	3.56372e+06	3.4101e+06	2.82366e+06	PE		0.0738645	0.0699489	0.0611623	0.0998951	0.0955888	0.0791503		0.000719798	0.00061178	0.000549825	0.000644487	0.000602181	0.000502211	PE
13.109	LP1109_PE(40:3)	PE(40:3)	H	1811572	1.76512e+06	1.57784e+06	627032	604832	534298	PE		0.0507804	0.0494783	0.0442286	0.0175764	0.0169541	0.014977		0.000494847	0.000432742	0.000397597	0.000113397	0.000106806	9.50293e-05	PE
12.752	LP1111_PE(40:3)	PE(40:3)	H	3450975	4192986	3326023	3.49127e+06	3645897	3.2511e+06	PE		0.0967347	0.117534	0.0932322	0.0978643	0.102199	0.091132		0.000942665	0.00102796	0.00083812	0.000631385	0.00064382	0.000578235	PE
15.427	LP1114_PE(44:3)	PE(44:3)	H	87732.5	74656.4	68208	120438	105699	81729.9	PE		0.00245924	0.0020927	0.00191195	0.00337602	0.00296285	0.00229098		2.39649e-05	1.8303e-05	1.71876e-05	2.17809e-05	1.86651e-05	1.45363e-05	PE
9.102	LP1118_PE-E(32:4)	PE-E(32:4)	H	404700	265070	262894	317305	279957	257475	PE		0.0113442	0.0074302	0.00736922	0.00889442	0.00784751	0.00721732		0.000110547	6.49852e-05	6.62464e-05	5.73836e-05	4.9437e-05	4.57941e-05	PE
10.669	LP1119_PE-E(34:4)	PE-E(34:4)	H	140995	134029	120367	430545	312845	327803	PE		0.00395224	0.003757	0.00337401	0.0120687	0.00876941	0.0091887		3.8514e-05	3.2859e-05	3.0331e-05	7.78627e-05	5.52446e-05	5.83025e-05	PE
12.275	LP1120_PE-E(36:4)	PE-E(36:4)	H	2.39555e+06	2.43723e+06	2.49691e+06	6854422	5497567	5270889	PE		0.0671501	0.0683183	0.0699911	0.192137	0.154103	0.147749		0.000654368	0.000597518	0.000629193	0.0012396	0.000970802	0.000937471	PE
13.904	LP1121_PE-E(38:4)	PE-E(38:4)	H	2142421	1.68909e+06	1.49855e+06	2730426	2.23029e+06	2.18929e+06	PE		0.0600545	0.0473471	0.042006	0.0765369	0.0625175	0.0613681		0.000585222	0.000414102	0.000377617	0.000493789	0.000393841	0.000389382	PE
15.414	LP1122_PE-E(40:4)	PE-E(40:4)	H	1.13479e+06	795146	693981	1.2498e+06	976684	862294	PE		0.0318094	0.0222888	0.0194531	0.0350334	0.0273775	0.0241711		0.000309978	0.00019494	0.000174875	0.000226023	0.00017247	0.000153366	PE
9.937	LP1124_PE(34:4)	PE(34:4)	H	346083	349475	307294	239558	212797	201167	PE		0.0097011	0.00979619	0.00861378	0.00671508	0.00596494	0.00563893		9.45358e-05	8.56783e-05	7.74345e-05	4.33233e-05	3.75773e-05	3.57791e-05	PE
10.746	LP1125_PE(35:4)	PE(35:4)	H	1.21692e+06	1.55039e+06	1.31812e+06	767141	827772	678838	PE		0.0341116	0.0434591	0.0369484	0.0215038	0.0232034	0.0190286		0.000332412	0.000380097	0.000332152	0.000138735	0.000146174	0.000120737	PE
11.524	LP1126_PE(36:4)	PE(36:4)	H	63613116	60520016	62336192	63683836	54771504	49786908	PE		1.78315	1.69644	1.74735	1.78513	1.53531	1.39558		0.0173765	0.0148373	0.015708	0.011517	0.00967197	0.00885501	PE
12.644	LP1127_PE(38:4)	PE(38:4)	H	5.27104e+06	6035655	5854429	4909199	5.14142e+06	4.8204e+06	PE		0.147753	0.169186	0.164106	0.13761	0.14412	0.135121		0.00143983	0.00147972	0.00147525	0.000887812	0.000907912	0.000857347	PE
12.335	LP1128_PE(37:4)	PE(37:4)	H	6030587	5.77067e+06	6106051	8740293	8542758	7195064	PE		0.169044	0.161758	0.171159	0.245	0.239463	0.201686		0.00164731	0.00141475	0.00153866	0.00158065	0.00150855	0.0012797	PE
13.146	LP1129_PE(38:4)	PE(38:4)	H	135976080	150963840	134662896	291125056	281201472	283375328	PE		3.81156	4.23169	3.77475	8.16056	7.88239	7.94333		0.0371431	0.0370107	0.0339335	0.052649	0.0496567	0.0504006	PE
14.175	LP1130_PE(40:4)	PE(40:4)	H	4.90636e+06	5.59237e+06	5.09979e+06	11084143	10075138	10328904	PE		0.137531	0.15676	0.142953	0.310701	0.282417	0.289531		0.00134022	0.00137104	0.00128509	0.00200453	0.00177914	0.00183708	PE
12.038	LP1132_PE(40:4)	PE(40:4)	H	5976691	5640069	4.99135e+06	13289085	10766817	10972323	PE		0.167533	0.158097	0.139913	0.372508	0.301806	0.307567		0.00163259	0.00138274	0.00125776	0.00240329	0.00190129	0.00195152	PE
10.729	LP1135_PE(36:4)	PE(36:4)	H	737112	960445	920195	618779	799625	506544	PE		0.0206621	0.0269223	0.0257941	0.0173451	0.0224144	0.014199		0.000201349	0.000235465	0.000231879	0.000111904	0.000141204	9.0093e-05	PE
14.678	LP1140_PE(40:4)	PE(40:4)	H	943711	863962	718510	3.43582e+06	2.86823e+06	2.61727e+06	PE		0.0264533	0.0242178	0.0201407	0.0963099	0.0803997	0.0733651		0.000257783	0.000211811	0.000181057	0.000621356	0.000506494	0.000465503	PE
17.16	LP1143_PE(44:4)	PE(44:4)	H	153839	164190	113925	917017	675356	586614	PE		0.00431228	0.00460242	0.00319343	0.025705	0.018931	0.0164435		4.20225e-05	4.02532e-05	2.87077e-05	0.000165839	0.00011926	0.000104334	PE
15.623	LP1145_PE(42:4)	PE(42:4)	H	301428	213999	163118	350748	299960	292818	PE		0.00844937	0.00599862	0.00457239	0.00983186	0.0084082	0.00820803		8.23379e-05	5.24645e-05	4.11039e-05	6.34316e-05	5.29691e-05	5.20802e-05	PE
18.009	LP1146_PE(46:4)	PE(46:4)	H	43463	57137.2	40547.4	272753	202743	176550	PE		0.00121832	0.00160162	0.00113659	0.00764558	0.00568311	0.0049489		1.18723e-05	1.40079e-05	1.02175e-05	4.93265e-05	3.58019e-05	3.14009e-05	PE
11.967	LP1147_PE(41:4)	PE(41:4)	H	13935050	14709986	13497252	59564392	57156492	54227024	PE		0.390615	0.412337	0.378343	1.66966	1.60216	1.52004		0.00380649	0.00360634	0.00340116	0.010772	0.0100931	0.00964472	PE
13.935	LP1149_PE-E(40:5)	PE-E(40:5)	H	119393	95512.5	69426.4	288378	232175	200720	PE		0.00334672	0.00267732	0.0019461	0.00808357	0.00650813	0.00562642		3.26133e-05	2.34161e-05	1.74947e-05	5.21523e-05	4.09992e-05	3.56998e-05	PE
12.365	LP1150_PE-E(38:5)	PE-E(38:5)	H	1.3e+06	1.4674e+06	1.1485e+06	3.67323e+06	3.40552e+06	3.64912e+06	PE		0.0364406	0.041133	0.0321938	0.102965	0.0954605	0.102289		0.000355108	0.000359753	0.000289409	0.000664291	0.000601373	0.000649025	PE
10.532	LP1153_PE(36:5)	PE(36:5)	H	1.00768e+06	1.08729e+06	782315	553954	526963	445390	PE		0.0282465	0.030478	0.0219292	0.0155279	0.0147714	0.0124848		0.000275258	0.000266563	0.000197134	0.000100181	9.30552e-05	7.92162e-05	PE
10.104	LP1154_PE(36:5)	PE(36:5)	H	2.21866e+06	2377861	2.15466e+06	2.00274e+06	1.83254e+06	1.48928e+06	PE		0.0621916	0.0666541	0.0603975	0.0561391	0.0513681	0.0417463		0.000606048	0.000582963	0.00054295	0.000362189	0.000323603	0.000264881	PE
12.149	LP1158_PE(38:5)	PE(38:5)	H	5019530	4659665	4.32088e+06	5066948	5.02151e+06	4524541	PE		0.140703	0.130616	0.121119	0.142032	0.140759	0.126828		0.00137113	0.00114238	0.00108881	0.000916341	0.000886736	0.000804727	PE
13.177	LP1159_PE(40:5)	PE(40:5)	H	5.5525e+06	6.06937e+06	6513252	13233189	11877072	11530862	PE		0.155643	0.170131	0.182574	0.370941	0.332928	0.323223		0.00151672	0.00148798	0.00164127	0.00239318	0.00209734	0.00205086	PE
13.717	LP1160_PE(40:5)	PE(40:5)	H	2.34986e+06	1964370	1775406	2.06637e+06	1.93031e+06	1.7182e+06	PE		0.0658691	0.0550635	0.0497666	0.0579227	0.0541087	0.048163		0.000641885	0.00048159	0.000447382	0.000373696	0.000340869	0.000305596	PE
11.625	LP1161_PE(38:5)	PE(38:5)	H	42396360	49127088	43498884	67283456	68305288	57420360	PE		1.18842	1.37709	1.21932	1.88603	1.91467	1.60956		0.011581	0.0120441	0.0109612	0.012168	0.0120619	0.0102127	PE
12.668	LP1163_PE(40:5)	PE(40:5)	H	1.92971e+06	2.12691e+06	1918455	4.01279e+06	3682939	3.6813e+06	PE		0.0540921	0.0596196	0.0537765	0.112483	0.103237	0.103191		0.000527119	0.000521439	0.000483429	0.0007257	0.000650361	0.00065475	PE
14.14	LP1165_PE(42:5)	PE(42:5)	H	322903	359140	322243	935186	905553	825447	PE		0.00905135	0.0100671	0.00903283	0.0262143	0.0253837	0.0231382		8.8204e-05	8.80478e-05	8.12015e-05	0.000169125	0.000159909	0.000146812	PE
15.955	LP1167_PE(44:5)	PE(44:5)	H	513517	411889	317815	869225	597741	588179	PE		0.0143945	0.0115457	0.00890871	0.0243653	0.0167553	0.0164873		0.000140272	0.00010098	8.00858e-05	0.000157196	0.000105554	0.000104612	PE
14.592	LP1168_PE(42:5)	PE(42:5)	H	885775	711321	560176	1.51304e+06	1201869	1.09957e+06	PE		0.0248293	0.0199391	0.0157024	0.0424121	0.0336897	0.0308221		0.000241958	0.00017439	0.000141158	0.000273628	0.000212235	0.000195567	PE
16.999	LP1169_PE(46:5)	PE(46:5)	H	306294	243192	214815	463824	357421	307165	PE		0.00858578	0.00681696	0.00602151	0.0130015	0.0100189	0.00861019		8.36671e-05	5.96217e-05	5.4131e-05	8.3881e-05	6.31161e-05	5.46319e-05	PE
15.647	LP1171_PE(44:5)	PE(44:5)	H	257487	203057	158520	392547	397985	333212	PE		0.00721766	0.00569191	0.00444348	0.0110035	0.011156	0.0093403		7.0335e-05	4.9782e-05	3.99451e-05	7.09908e-05	7.02792e-05	5.92644e-05	PE
8.742	LP1174_PE-E(34:6)	PE-E(34:6)	H	65376.5	49857.9	53345.9	55517.7	38923.3	39477	PE		0.00183258	0.00139757	0.00149535	0.00155622	0.00109106	0.00110659		1.78582e-05	1.22233e-05	1.34426e-05	1.00402e-05	6.87338e-06	7.02131e-06	PE
9.545	LP1175_PE(36:6)	PE(36:6)	H	216990	228328	181285	202821	164944	143488	PE		0.00608248	0.00640029	0.00508162	0.00568529	0.00462357	0.00402213		5.92728e-05	5.59775e-05	4.56818e-05	3.66794e-05	2.91271e-05	2.55205e-05	PE
11.145	LP1177_PE(38:6)	PE(38:6)	H	25757914	25913356	23731886	23536556	22977138	20934416	PE		0.722023	0.726381	0.665232	0.659756	0.644075	0.586815		0.00703601	0.00635299	0.00598017	0.00425651	0.00405748	0.00372336	PE
11.934	LP1180_PE(39:6)	PE(39:6)	H	1.06926e+06	1.1172e+06	991652	1.30221e+06	1261060	1.17394e+06	PE		0.0299724	0.0313164	0.0277971	0.0365024	0.0353489	0.0329069		0.000292077	0.000273896	0.000249885	0.0002355	0.000222688	0.000208795	PE
12.753	LP1181_PE(40:6)	PE(40:6)	H	14816604	14906326	14567101	24385286	22053454	22150860	PE		0.415326	0.417841	0.408332	0.683547	0.618183	0.620914		0.00404729	0.00365448	0.00367074	0.00441	0.00389437	0.00393971	PE
13.664	LP1183_PE(42:6)	PE(42:6)	H	995103	755212	682310	1.59573e+06	1360870	1.1907e+06	PE		0.0278939	0.0211694	0.0191259	0.0447301	0.0381467	0.0333766		0.000271821	0.00018515	0.000171934	0.000288583	0.000240313	0.000211775	PE
10.711	LP1186_PE(38:6)	PE(38:6)	H	1.73505e+06	1.9173e+06	1.90508e+06	1.48174e+06	1551255	1.21186e+06	PE		0.0486355	0.0537442	0.0534016	0.041535	0.0434834	0.0339698		0.000473946	0.000470052	0.000480059	0.000267969	0.000273932	0.000215539	PE
14.329	LP1189_PE(42:6)	PE(42:6)	H	121982	123381	91790.6	336183	346166	321101	PE		0.00341929	0.00345852	0.002573	0.00942358	0.00970343	0.00900083		3.33205e-05	3.02485e-05	2.31302e-05	6.07975e-05	6.11287e-05	5.71105e-05	PE
14.236	LP1191_PE(44:6)	PE(44:6)	H	342044	356799	262316	464007	489675	552881	PE		0.00958789	0.0100015	0.00735301	0.0130066	0.0137261	0.0154979		9.34325e-05	8.74739e-05	6.61006e-05	8.39141e-05	8.64706e-05	9.83344e-05	PE
14.677	LP1192_PE(44:6)	PE(44:6)	H	243149	180699	156746	272317	236823	194259	PE		0.00681575	0.0050652	0.00439377	0.00763336	0.00663843	0.00544529		6.64184e-05	4.43007e-05	3.94983e-05	4.92477e-05	4.18201e-05	3.45505e-05	PE
13.137	LP1193_PE(42:6)	PE(42:6)	H	781001	774438	663888	1.15054e+06	1.2279e+06	1045645	PE		0.0218923	0.0217084	0.0186095	0.032251	0.0344195	0.0293106		0.000213338	0.000189863	0.000167292	0.000208072	0.000216832	0.000185977	PE
9.71	LP1196_PE(38:7)	PE(38:7)	H	614176	520289	510058	400383	348985	325572	PE		0.017216	0.0145843	0.0142975	0.0112232	0.00978245	0.00912614		0.000167768	0.000127556	0.000128529	7.24079e-05	6.16265e-05	5.79056e-05	PE
10.471	LP1199_PE(39:7)	PE(39:7)	H	164468	165640	132698	195860	160259	153592	PE		0.00461022	0.00464306	0.00371968	0.00549018	0.00449225	0.00430535		4.49259e-05	4.06087e-05	3.34385e-05	3.54207e-05	2.82998e-05	2.73176e-05	PE
11.24	LP1202_PE(40:7)	PE(40:7)	H	9346391	9456635	8403268	11671961	10972612	9609034	PE		0.26199	0.26508	0.235553	0.327178	0.307575	0.269352		0.00255305	0.00231842	0.00211753	0.00211084	0.00193763	0.00170905	PE
12.707	LP1204_PE(42:7)	PE(42:7)	H	798171	764892	670282	1.41586e+06	1.25957e+06	1.29356e+06	PE		0.0223736	0.0214408	0.0187888	0.039688	0.0353071	0.0362599		0.000218028	0.000187523	0.000168903	0.000256053	0.000222424	0.00023007	PE
13.552	LP1206_PE(44:7)	PE(44:7)	H	177056	164934	140936	398212	346082	306206	PE		0.00496308	0.00462328	0.00395059	0.0111623	0.00970108	0.0085833		4.83644e-05	4.04356e-05	3.55143e-05	7.20154e-05	6.11139e-05	5.44612e-05	PE
13.244	LP1208_PE(44:7)	PE(44:7)	H	213114	256934	203412	365205	305819	306846	PE		0.00597383	0.00720215	0.00570188	0.0102371	0.00857246	0.00860124		5.82141e-05	6.29907e-05	5.12576e-05	6.60461e-05	5.40039e-05	5.45751e-05	PE
10.112	LP1212_PE(40:8)	PE(40:8)	H	254844	275432	274990	249624	284844	266996	PE		0.00714357	0.00772066	0.00770828	0.00699723	0.0079845	0.00748419		6.9613e-05	6.75256e-05	6.92944e-05	4.51436e-05	5.03e-05	4.74873e-05	PE
11.248	LP1213_PE(42:8)	PE(42:8)	H	377450	352284	354590	1.66015e+06	1.55878e+06	1.4251e+06	PE		0.0105803	0.00987493	0.00993955	0.0465359	0.0436945	0.039947		0.000103104	8.6367e-05	8.93526e-05	0.000300233	0.000275262	0.000253465	PE
11.695	LP1217_PE(44:9)	PE(44:9)	H	372168	385725	352805	881877	779411	910842	PE		0.0104323	0.0108123	0.00988951	0.02472	0.0218478	0.0255319		0.000101661	9.45653e-05	8.89028e-05	0.000159485	0.000137634	0.000162001	PE
12.862	LP1218_PE(46:9)	PE(46:9)	H	314543	331925	320468	404027	498989	471870	PE		0.008817	0.00930423	0.00898307	0.0113253	0.0139872	0.013227		8.59203e-05	8.13756e-05	8.07543e-05	7.30669e-05	8.81153e-05	8.3926e-05	PE
9.707	LP1219_PE(42:10)	PE(42:10)	H	79256.9	84358.5	72970.8	261671	209890	194409	PE		0.00222166	0.00236466	0.00204545	0.00733492	0.00588347	0.00544951		2.16498e-05	2.06816e-05	1.83878e-05	4.73223e-05	3.7064e-05	3.45773e-05	PE
10.72	LP1220_PE(44:10)	PE(44:10)	H	734321	992831	978429	2.07103e+06	1.92187e+06	1.87429e+06	PE		0.0205839	0.0278302	0.0274265	0.0580532	0.0538722	0.0525383		0.000200587	0.000243405	0.000246553	0.000374538	0.000339378	0.000333357	PE
11.842	LP1221_PE(46:10)	PE(46:10)	H	118348	206749	157664	331215	396370	254039	PE		0.00331742	0.00579541	0.0044195	0.00928434	0.0111107	0.00712101		3.23277e-05	5.06872e-05	3.97296e-05	5.98992e-05	6.99941e-05	4.5183e-05	PE
11.792	LP1223_PE(51:13)	PE(51:13)	H	396262	481334	426533	575766	484369	482888	PE		0.0111077	0.0134923	0.0119562	0.0161394	0.0135774	0.0135359		0.000108243	0.000118005	0.000107481	0.000104125	8.55336e-05	8.58855e-05	PE
10.338	LP1224_PG(32:1)	PG(32:1)	H	17431.9	0	24376.4	106702	84483.9	88973.1	PG		0.00566159	0	0.00791705	0.0346549	0.027439	0.028897		5.51714e-05	0	7.11711e-05	0.000223581	0.000172857	0.000183352	PG
11.845	LP1225_PG(34:1)	PG(34:1)	H	341057	353778	305879	2.26913e+06	2.18625e+06	1.76738e+06	PG		0.11077	0.114901	0.0993443	0.736974	0.710058	0.574015		0.00107943	0.00100494	0.000893066	0.00475469	0.00447315	0.00364214	PG
13.491	LP1227_PG(36:1)	PG(36:1)	H	200011	165886	161003	440170	370180	347410	PG		0.0649602	0.0538771	0.0522912	0.14296	0.120228	0.112833		0.000633028	0.000471214	0.000470077	0.000922326	0.000757402	0.000715928	PG
11.951	LP1231_PG(36:2)	PG(36:2)	H	136205	322608	343949	1.03471e+06	970870	846681	PG		0.0442372	0.104778	0.111709	0.336056	0.315322	0.274988		0.000431085	0.000916394	0.00100422	0.00216811	0.00198644	0.00174481	PG
9.536	LP1233_PG(40:7)	PG(40:7)	H	103728	100542	77950.9	101760	129805	107849	PG		0.033689	0.0326545	0.0253171	0.0330499	0.0421585	0.0350275		0.000328294	0.000285599	0.000227591	0.000213226	0.000265586	0.00022225	PG
9.247	LP1235_PG(44:10)	PG(44:10)	H	42009.3	30930.6	26003.1	245203	154243	128188	PG		0.0136439	0.0100458	0.00844537	0.0796378	0.0500955	0.0416334		0.000132958	8.78611e-05	7.59206e-05	0.000513794	0.000315587	0.000264165	PG
8.03	LP1237_PG(44:12)	PG(44:12)	H	113723	94671.7	76137.8	312939	283187	228971	PG		0.0369354	0.0307478	0.0247283	0.101637	0.0919745	0.0743659		0.00035993	0.000268923	0.000222298	0.000655727	0.000579411	0.000471854	PG
11.31	LP1241_PI(36:3)	PI(36:3)	H	319714	439980	434842	41779.9	43899.9	53466.1	PI		0.103519	0.142459	0.140795	0.0135277	0.0142142	0.0173115		0.00100878	0.00124596	0.0012657	8.72761e-05	8.95449e-05	0.000109842	PI
12.238	LP1242_PI(37:3)	PI(37:3)	H	75448.9	94996.9	88986.4	0	0	0	PI		0.0244292	0.0307586	0.0288125	0	0	0		0.000238059	0.000269018	0.000259013	0	0	0	PI
12.879	LP1243_PI(38:3)	PI(38:3)	H	910522	1.1181e+06	775550	146545	125352	182828	PI		0.294814	0.362023	0.251112	0.0474491	0.0405871	0.0591969		0.00287292	0.00316629	0.0022574	0.000306125	0.000255686	0.000375606	PI
10.255	LP1244_PI(36:4)	PI(36:4)	H	1.95356e+06	1.81317e+06	1.48741e+06	1.4713e+06	1.38604e+06	1221327	PI		0.632536	0.587079	0.481601	0.476385	0.448779	0.395448		0.00616396	0.00513464	0.0043294	0.00307346	0.00282717	0.00250913	PI
11.046	LP1246_PI(37:4)	PI(37:4)	H	341383	228232	259594	379542	273463	232638	PI		0.110535	0.0738984	0.0840527	0.12289	0.0885433	0.0753248		0.00107715	0.000646322	0.000755601	0.000792843	0.000557796	0.000477938	PI
11.816	LP1247_PI(38:4)	PI(38:4)	H	6.63658e+06	9155871	6.82625e+06	10272482	10379993	9267339	PI		2.14883	2.96454	2.21024	3.32608	3.36089	3.00063		0.02094	0.0259281	0.0198692	0.0214587	0.0211726	0.0190391	PI
12.852	LP1248_PI(40:4)	PI(40:4)	H	273905	301644	265366	402345	212820	269313	PI		0.0886865	0.0976678	0.0859217	0.130273	0.0689081	0.0871996		0.000864236	0.000854211	0.000772402	0.000840477	0.0004341	0.000553284	PI
10.372	LP1250_PI(38:5)	PI(38:5)	H	966360	1.05271e+06	995736	1.22908e+06	1061062	981287	PI		0.312893	0.340852	0.322405	0.397959	0.343556	0.317726		0.0030491	0.00298112	0.00289829	0.00256749	0.0021643	0.00201598	PI
9.916	LP1251_PI(38:6)	PI(38:6)	H	134172	154154	101643	82452.4	78833.3	58256.7	PI		0.0434429	0.0499128	0.0329106	0.0266969	0.0255251	0.0188627		0.000423345	0.000436542	0.000295853	0.000172239	0.0001608	0.000119684	PI
8.589	LP1252_PS(28:0)	PS(28:0)	H	49945.2	44135.6	29453.9	31592.3	29769.4	23322.1	PS		0.00976468	0.00862887	0.00575846	0.00617655	0.00582016	0.00455966		9.51553e-05	7.54689e-05	5.17663e-05	3.98489e-05	3.66653e-05	2.89311e-05	PS
10.456	LP1255_PS(32:1)	PS(32:1)	H	820686	948256	878072	163614	167614	152050	PS		0.160451	0.185392	0.17167	0.0319878	0.0327698	0.0297269		0.00156357	0.00162145	0.00154325	0.000206374	0.00020644	0.000188618	PS
12.663	LP1256_PS(35:1)	PS(35:1)	H	461365	664258	613670	398234	402725	412577	PS		0.0902005	0.129868	0.119977	0.0778578	0.0787359	0.0806621		0.00087899	0.00113584	0.00107855	0.000502311	0.000496012	0.000511803	PS
11.785	LP1258_PS(34:1)	PS(34:1)	H	3.25827e+06	2.84492e+06	2.83476e+06	1.8901e+06	2.18604e+06	1.97911e+06	PS		0.637018	0.556204	0.554218	0.36953	0.427389	0.386932		0.00620765	0.00486461	0.0049822	0.00238408	0.00269242	0.00245509	PS
12.17	LP1259_PS(34:1)	PS(34:1)	H	3.25827e+06	2.933e+06	3.16239e+06	1.81422e+06	2.03409e+06	1.43762e+06	PS		0.637018	0.573425	0.618272	0.354694	0.39768	0.281065		0.00620765	0.00501523	0.00555802	0.00228835	0.00250526	0.00178337	PS
13.368	LP1261_PS(36:1)	PS(36:1)	H	2.74816e+06	2.80568e+06	2.87282e+06	4.15563e+06	4.8602e+06	4.68116e+06	PS		0.537286	0.548533	0.56166	0.81246	0.950208	0.915203		0.00523578	0.00479752	0.0050491	0.0052417	0.00598602	0.00580699	PS
10.642	LP1263_PS(34:2)	PS(34:2)	H	1.32013e+06	1503611	1.47255e+06	693490	752620	446802	PS		0.258095	0.293968	0.287896	0.135583	0.147143	0.0873534		0.0025151	0.00257107	0.00258807	0.000874732	0.000926958	0.000554259	PS
12.26	LP1264_PS(36:2)	PS(36:2)	H	1.40459e+06	1.52648e+06	1.61025e+06	2641583	2.9224e+06	2857296	PS		0.274608	0.29844	0.314817	0.51645	0.571352	0.558624		0.00267602	0.00261018	0.00283008	0.00333195	0.00359935	0.00354448	PS
12.65	LP1270_PS(38:3)	PS(38:3)	H	1.79052e+06	2.36387e+06	2.09006e+06	2.39793e+06	2.60413e+06	2838520	PS		0.350061	0.462155	0.408624	0.468815	0.509128	0.554953		0.00341129	0.00404205	0.00367337	0.00302463	0.00320735	0.00352119	PS
14.204	LP1272_PS(40:3)	PS(40:3)	H	263259	317033	289050	107647	134594	149311	PS		0.0514691	0.0619825	0.0565115	0.0210458	0.0263142	0.0291915		0.000501559	0.000542105	0.000508016	0.00013578	0.000165772	0.000185221	PS
10.312	LP1273_PS(36:4)	PS(36:4)	H	1.09222e+06	1.35617e+06	1.3086e+06	773251	857925	833546	PS		0.213538	0.265142	0.255842	0.151177	0.167731	0.162965		0.0020809	0.00231896	0.00229992	0.000975337	0.00105666	0.00103402	PS
12.003	LP1276_PS(38:4)	PS(38:4)	H	10764674	14660788	17948654	22419202	22101322	24728562	PS		2.10458	2.8663	3.5091	4.38313	4.32098	4.83463		0.0205088	0.0250689	0.0315455	0.0282784	0.0272209	0.0306759	PS
13.067	LP1277_PS(40:4)	PS(40:4)	H	830321	1.25788e+06	1.33063e+06	1641712	2.00475e+06	1.75861e+06	PS		0.162334	0.245925	0.26015	0.320968	0.391945	0.343821		0.00158192	0.00215089	0.00233864	0.00207077	0.00246913	0.00218156	PS
12.087	LP1278_PS(40:5)	PS(40:5)	H	1.78537e+06	2.45752e+06	2170207	2.86299e+06	2.88103e+06	3232511	PS		0.349053	0.480465	0.424293	0.559738	0.563263	0.631982		0.00340147	0.00420219	0.00381422	0.00361123	0.00354839	0.00400994	PS
10.652	LP1279_PS(38:5)	PS(38:5)	H	1335743	1.25449e+06	1.19441e+06	1.20584e+06	1.26969e+06	835685	PS		0.261148	0.245263	0.233516	0.235751	0.248235	0.163383		0.00254485	0.00214509	0.00209922	0.00152098	0.0015638	0.00103667	PS
11.509	LP1281_PS(40:6)	PS(40:6)	H	5874219	8.14227e+06	7802243	6.91413e+06	7.35329e+06	7.06108e+06	PS		1.14846	1.59188	1.5254	1.35177	1.43763	1.3805		0.0111915	0.0139227	0.0137127	0.00872111	0.00905661	0.00875929	PS
2.809	LP1286_SM(d20:0)	SM(d20:0)	H	6268.38	6953.54	5807.23	17226.2	19694.2	14827.4	SM		0.000150556	0.000167012	0.00013948	0.000413745	0.000473022	0.000356131		1.46715e-06	1.46071e-06	1.25387e-06	2.66934e-06	2.9799e-06	2.25966e-06	SM
8.115	LP1287_SM(d30:0)	SM(d30:0)	H	153485	131341	131908	145097	160122	132098	SM		0.00368645	0.0031546	0.00316821	0.00348499	0.00384587	0.00317278		3.59239e-05	2.75904e-05	2.8481e-05	2.24839e-05	2.42278e-05	2.01314e-05	SM
8.906	LP1289_SM(d31:0)	SM(d31:0)	H	153692	130487	122537	122440	94735.5	89160.5	SM		0.00369142	0.00313407	0.00294314	0.00294081	0.00227539	0.00214149		3.59724e-05	2.74109e-05	2.64577e-05	1.89731e-05	1.43343e-05	1.35878e-05	SM
9.726	LP1290_SM(d32:0)	SM(d32:0)	H	7.34687e+06	6.99613e+06	5.49441e+06	9889408	8942913	7541307	SM		0.17646	0.168036	0.131967	0.237527	0.214794	0.18113		0.00171957	0.00146965	0.00118633	0.00153244	0.00135314	0.00114927	SM
10.607	LP1292_SM(d33:0)	SM(d33:0)	H	7081352	8468409	8835958	8950270	8679308	6.87178e+06	SM		0.170082	0.203397	0.212225	0.214971	0.208463	0.165049		0.00165743	0.00177893	0.00190782	0.00138691	0.00131325	0.00104724	SM
11.409	LP1293_SM(d34:0)	SM(d34:0)	H	73155352	73727256	64901940	147519472	120499600	116259144	SM		1.75707	1.77081	1.55884	3.54317	2.8942	2.79235		0.0171224	0.0154876	0.0140133	0.0228593	0.0182326	0.0177175	SM
11.894	LP1294_SM(d35:0)	SM(d35:0)	H	1.29032e+06	1.34968e+06	1.16333e+06	1.99697e+06	1.76935e+06	1.87205e+06	SM		0.0309913	0.0324172	0.0279412	0.047964	0.0424968	0.0449635		0.000302006	0.000283523	0.00025118	0.000309447	0.000267717	0.000285295	SM
12.261	LP1295_SM(d35:0)	SM(d35:0)	H	932588	867950	812348	2.02926e+06	1.70821e+06	1759474	SM		0.0223992	0.0208467	0.0195112	0.0487396	0.0410283	0.0422597		0.000218277	0.000182327	0.000175398	0.00031445	0.000258466	0.000268139	SM
13.109	LP1296_SM(d36:0)	SM(d36:0)	H	3.79145e+06	4.0528e+06	3614863	6.87894e+06	6.65074e+06	6.38536e+06	SM		0.0910645	0.0973415	0.086823	0.165221	0.15974	0.153366		0.000887409	0.000851358	0.000780505	0.00106595	0.00100631	0.00097311	SM
13.937	LP1297_SM(d37:0)	SM(d37:0)	H	174017	169502	167903	340379	257641	242815	SM		0.0041796	0.00407115	0.00403274	0.00817535	0.00618811	0.00583202		4.07295e-05	3.56067e-05	3.62528e-05	5.27444e-05	3.89832e-05	3.70043e-05	SM
14.776	LP1298_SM(d38:0)	SM(d38:0)	H	862944	695522	525849	1.46166e+06	1.21338e+06	1.01915e+06	SM		0.0207265	0.0167053	0.01263	0.0351066	0.0291433	0.0244782		0.000201977	0.000146106	0.000113539	0.000226495	0.000183594	0.000155315	SM
15.557	LP1299_SM(d39:0)	SM(d39:0)	H	239235	209698	206077	447575	396750	300442	SM		0.00574602	0.0050366	0.00494962	0.01075	0.00952927	0.00721613		5.59941e-05	4.40505e-05	4.44951e-05	6.93552e-05	6.00315e-05	4.57865e-05	SM
16.209	LP1300_SM(d40:0)	SM(d40:0)	H	867506	630451	565976	2.34766e+06	1.68291e+06	1408148	SM		0.0208361	0.0151424	0.0135938	0.056387	0.0404208	0.0338214		0.000203044	0.000132437	0.000122203	0.000363789	0.000254639	0.000214598	SM
16.812	LP1301_SM(d41:0)	SM(d41:0)	H	195357	157115	119798	512500	402648	331963	SM		0.00469216	0.00377364	0.00287736	0.0123094	0.00967093	0.00797321		4.57244e-05	3.30046e-05	2.58663e-05	7.94159e-05	6.09239e-05	5.05902e-05	SM
17.308	LP1302_SM(d42:0)	SM(d42:0)	H	273864	226854	183937	1.02052e+06	891649	686804	SM		0.00657777	0.00544866	0.00441785	0.0245112	0.0214159	0.0164959		6.40994e-05	4.76545e-05	3.97148e-05	0.000158138	0.000134914	0.000104667	SM
14.198	LP1303_SM(d38:1)	SM(d38:1)	H	4313150	4.17879e+06	3.55761e+06	4781231	4553347	4.44001e+06	SM		0.103595	0.100368	0.0854479	0.114837	0.109364	0.106642		0.00100952	0.000877825	0.000768142	0.000740889	0.000688959	0.000676644	SM
11.019	LP1304_SM(d31:1)	SM(d31:1)	H	325794	395213	348954	343758	334195	348782	SM		0.00782503	0.00949235	0.00838131	0.00825651	0.00802681	0.00837716		7.62537e-05	8.3021e-05	7.53446e-05	5.3268e-05	5.05665e-05	5.31533e-05	SM
9.131	LP1305_SM(d32:1)	SM(d32:1)	H	14480619	13859267	12094342	12750083	12203220	10021849	SM		0.347801	0.332877	0.290486	0.306236	0.293101	0.240708		0.00338926	0.00291137	0.00261136	0.00197572	0.00184645	0.0015273	SM
15.721	LP1310_SM(d40:1)	SM(d40:1)	H	5570931	4762073	3529013	8848615	8.1732e+06	6877617	SM		0.133805	0.114377	0.0847611	0.212529	0.196307	0.165189		0.00130391	0.00100035	0.000761968	0.00137116	0.00123667	0.00104813	SM
7.574	LP1311_SM(d30:1)	SM(d30:1)	H	285857	286473	214157	156128	169879	125640	SM		0.00686581	0.0068806	0.00514371	0.00374995	0.0040802	0.00301768		6.69063e-05	6.01784e-05	4.62399e-05	2.41933e-05	2.5704e-05	1.91472e-05	SM
8.324	LP1312_SM(d31:1)	SM(d31:1)	H	447640	383438	391550	202252	199975	168572	SM		0.0107516	0.00920955	0.0094044	0.00485775	0.00480307	0.00404881		0.000104773	8.05476e-05	8.45418e-05	3.13405e-05	3.02579e-05	2.56898e-05	SM
9.948	LP1315_SM(d33:1)	SM(d33:1)	H	27245812	23522398	21207988	14965973	13805139	11416102	SM		0.654399	0.564969	0.509381	0.359458	0.331577	0.274196		0.00637702	0.00494127	0.00457913	0.00231909	0.00208883	0.00173978	SM
10.757	LP1319_SM(d34:1)	SM(d34:1)	H	322740672	339700224	336507296	502448128	460693376	451215360	SM		7.7517	8.15904	8.08235	12.068	11.0651	10.8374		0.0755391	0.0713597	0.0726571	0.0778582	0.0697068	0.0687639	SM
11.253	LP1322_SM(d35:1)	SM(d35:1)	H	8172794	7.41445e+06	6.91865e+06	7.4938e+06	6384386	5.70721e+06	SM		0.196297	0.178083	0.166175	0.179989	0.153342	0.137078		0.00191289	0.00155753	0.00149384	0.00116122	0.000966011	0.000869761	SM
11.626	LP1323_SM(d35:1)	SM(d35:1)	H	3.69224e+06	4.32658e+06	3.63339e+06	6014340	5.81226e+06	4.612e+06	SM		0.0886816	0.103917	0.0872681	0.144455	0.139601	0.110773		0.000864189	0.000908871	0.000784506	0.000931968	0.000879444	0.000702856	SM
11.756	LP1324_SM(d36:1)	SM(d36:1)	H	587601	663716	608339	555185	718404	558913	SM		0.0141132	0.0159414	0.0146113	0.0133346	0.0172549	0.0134242		0.000137531	0.000139425	0.00013135	8.60302e-05	0.0001087	8.51767e-05	SM
12.078	LP1325_SM(d36:1)	SM(d36:1)	H	410129	531794	300520	555185	561924	374079	SM		0.00985063	0.0127728	0.00721798	0.0133346	0.0134965	0.00898476		9.59929e-05	0.000111712	6.48868e-05	8.60302e-05	8.50238e-05	5.70085e-05	SM
12.469	LP1326_SM(d36:1)	SM(d36:1)	H	7.79588e+06	7425007	7.2365e+06	12114945	10092316	9419517	SM		0.187244	0.178336	0.173809	0.290981	0.242401	0.226241		0.00182467	0.00155975	0.00156247	0.0018773	0.00152705	0.00143551	SM
12.916	LP1329_SM(d37:1)	SM(d37:1)	H	740037	817702	639454	872498	910029	674831	SM		0.0177745	0.0196399	0.0153586	0.020956	0.0218574	0.0162083		0.00017321	0.000171772	0.000138068	0.0001352	0.000137695	0.000102842	SM
13.356	LP1330_SM(d37:1)	SM(d37:1)	H	773680	689679	580257	712505	833875	694870	SM		0.0185825	0.016565	0.0139368	0.0171132	0.0200283	0.0166896		0.000181084	0.000144879	0.000125286	0.000110408	0.000126172	0.000105896	SM
13.082	LP1331_SM(d38:1)	SM(d38:1)	H	445020	511298	385198	467780	428784	404350	SM		0.0106886	0.0122805	0.00925181	0.0112353	0.0102987	0.00971183		0.000104159	0.000107407	8.31701e-05	7.24861e-05	6.48786e-05	6.16218e-05	SM
13.841	LP1334_SM(d39:1)	SM(d39:1)	H	238793	194614	187347	179150	150273	131993	SM		0.0057354	0.00467432	0.00449977	0.00430288	0.0036093	0.00317025		5.58906e-05	4.0882e-05	4.04511e-05	2.77606e-05	2.27375e-05	2.01153e-05	SM
15.019	LP1336_SM(d39:1)	SM(d39:1)	H	1.14057e+06	848708	744028	934925	768604	707645	SM		0.0273946	0.0203846	0.0178703	0.0224554	0.0184606	0.0169965		0.000266956	0.000178285	0.000160647	0.000144874	0.000116296	0.000107843	SM
14.621	LP1338_SM(d40:1)	SM(d40:1)	H	2.15374e+06	1560398	1.43193e+06	2.01155e+06	1.69662e+06	1.39068e+06	SM		0.0517294	0.0374782	0.0343926	0.0483142	0.04075	0.0334019		0.000504095	0.000327788	0.000309176	0.000311706	0.000256713	0.000211936	SM
15.361	LP1340_SM(d41:1)	SM(d41:1)	H	959928	719287	565888	1.14151e+06	872972	771808	SM		0.0230559	0.0172761	0.0135917	0.0274171	0.0209674	0.0185375		0.000224676	0.000151098	0.000122184	0.000176885	0.000132088	0.000117621	SM
16.066	LP1341_SM(d41:1)	SM(d41:1)	H	434783	319805	298153	765888	520971	494740	SM		0.0104428	0.00768118	0.00716114	0.0183954	0.0125129	0.0118828		0.000101763	6.71803e-05	6.43758e-05	0.00011868	7.88273e-05	7.53969e-05	SM
16.411	LP1342_SM(d41:1)	SM(d41:1)	H	2.49393e+06	1.82002e+06	1.49733e+06	3.16102e+06	2.65353e+06	2.09764e+06	SM		0.0599001	0.0437139	0.0359633	0.0759224	0.0637335	0.0503819		0.000583717	0.000382326	0.000323296	0.000489824	0.000401502	0.000319675	SM
16.022	LP1344_SM(d42:1)	SM(d42:1)	H	4.18876e+06	2.99979e+06	2.46734e+06	7771162	6409944	4.99844e+06	SM		0.100607	0.0720499	0.0592613	0.18665	0.153956	0.120054		0.000980401	0.000630155	0.000532736	0.0012042	0.000969878	0.000761747	SM
16.945	LP1345_SM(d42:1)	SM(d42:1)	H	5398965	3.88816e+06	3.4396e+06	13571559	10402132	8860879	SM		0.129674	0.0933871	0.0826135	0.325966	0.249842	0.212824		0.00126366	0.000816772	0.000742662	0.00210302	0.00157393	0.00135037	SM
16.634	LP1347_SM(d43:1)	SM(d43:1)	H	195605	135752	121242	347967	287407	217013	SM		0.00469811	0.00326055	0.00291203	0.0083576	0.00690303	0.00521229		4.57824e-05	2.8517e-05	2.6178e-05	5.39202e-05	4.3487e-05	3.30721e-05	SM
17.206	LP1349_SM(d43:1)	SM(d43:1)	H	457703	383110	311832	980783	763958	597188	SM		0.0109933	0.00920167	0.0074897	0.0235568	0.018349	0.0143435		0.000107128	8.04786e-05	6.73294e-05	0.00015198	0.000115593	9.10097e-05	SM
17.117	LP1351_SM(d44:1)	SM(d44:1)	H	162671	116397	94091.5	238821	199108	157375	SM		0.00390708	0.00279565	0.00225992	0.00573609	0.00478226	0.00377988		3.80739e-05	2.4451e-05	2.03158e-05	3.70072e-05	3.01268e-05	2.39834e-05	SM
17.914	LP1352_SM(d44:1)	SM(d44:1)	H	182495	146545	121921	461312	353546	313526	SM		0.00438324	0.00351977	0.00292834	0.01108	0.00849159	0.00753037		4.2714e-05	3.07842e-05	2.63246e-05	7.14838e-05	5.34944e-05	4.77804e-05	SM
8.847	LP1354_SM(d33:2)	SM(d33:2)	H	62570.1	76712.4	62505.3	67638.3	59190.5	53726	SM		0.00150283	0.0018425	0.00150127	0.00162456	0.00142166	0.00129041		1.46449e-05	1.61147e-05	1.34959e-05	1.04811e-05	8.95602e-06	8.18768e-06	SM
15.514	LP1355_SM(d42:2)	SM(d42:2)	H	28603724	22945312	19252532	36387320	31007276	25437938	SM		0.687014	0.551109	0.462414	0.873963	0.744744	0.610977		0.00669485	0.00482005	0.00415692	0.0056385	0.00469166	0.00387667	SM
9.478	LP1356_SM(d34:2)	SM(d34:2)	H	10068094	9827557	7330574	16942976	14192832	11623930	SM		0.241819	0.236042	0.176068	0.406942	0.340888	0.279188		0.00235649	0.00206444	0.00158278	0.00262544	0.00214749	0.00177145	SM
14.062	LP1359_SM(d40:2)	SM(d40:2)	H	6.92748e+06	6919696	5.83683e+06	5583619	5061272	4581597	SM		0.166387	0.1662	0.140191	0.134109	0.121563	0.110042		0.00162141	0.0014536	0.00126026	0.000865225	0.000765813	0.000698222	SM
14.799	LP1360_SM(d41:2)	SM(d41:2)	H	5612907	3.9697e+06	3.18492e+06	3.44769e+06	2.64172e+06	2.40852e+06	SM		0.134813	0.0953457	0.0764965	0.0828079	0.0634497	0.0578486		0.00131373	0.000833902	0.000687673	0.000534247	0.000399714	0.000367051	SM
7.842	LP1366_SM(d32:2)	SM(d32:2)	H	146017	135948	120599	130787	146287	129787	SM		0.00350709	0.00326524	0.00289659	0.00314129	0.00351357	0.00311726		3.41761e-05	2.85581e-05	2.60392e-05	2.02665e-05	2.21344e-05	1.97791e-05	SM
10.284	LP1368_SM(d35:2)	SM(d35:2)	H	257141	212297	189508	301362	278907	246206	SM		0.00617611	0.00509902	0.00455167	0.00723821	0.00669888	0.00591347		6.01853e-05	4.45965e-05	4.09177e-05	4.66983e-05	4.22009e-05	3.75211e-05	SM
11.111	LP1370_SM(d36:2)	SM(d36:2)	H	2.29583e+06	2.40827e+06	2363760	4516385	4.46005e+06	3.87271e+06	SM		0.0551421	0.0578427	0.0567736	0.108476	0.107123	0.0930161		0.000537352	0.000505897	0.000510372	0.000699849	0.000674843	0.000590189	SM
12.476	LP1372_SM(d38:2)	SM(d38:2)	H	511273	527672	443426	402715	291616	326961	SM		0.0122799	0.0126738	0.0106503	0.00967255	0.00700414	0.00785306		0.000119666	0.000110846	9.57424e-05	6.24038e-05	4.4124e-05	4.98278e-05	SM
12.791	LP1373_SM(d38:2)	SM(d38:2)	H	830768	701760	730264	1.12932e+06	895885	957637	SM		0.0199537	0.0168551	0.0175397	0.0271245	0.0215177	0.0230009		0.000194446	0.000147416	0.000157675	0.000174997	0.000135555	0.000145941	SM
13.258	LP1375_SM(d39:2)	SM(d39:2)	H	624877	600683	478074	421728	365791	357014	SM		0.0150085	0.0144274	0.0114826	0.0101292	0.00878569	0.0085749		0.000146256	0.000126184	0.000103224	6.53501e-05	5.53472e-05	5.44079e-05	SM
13.298	LP1376_SM(d40:2)	SM(d40:2)	H	249914	213844	213235	258056	261939	224290	SM		0.00600253	0.00513618	0.00512155	0.00619807	0.00629134	0.00538707		5.84937e-05	4.49215e-05	4.60407e-05	3.99877e-05	3.96336e-05	3.41811e-05	SM
14.827	LP1381_SM(d42:2)	SM(d42:2)	H	695084	477079	411775	822863	659167	519008	SM		0.0166948	0.0114586	0.00989016	0.0197638	0.0158321	0.0124657		0.000162688	0.000100218	8.89086e-05	0.000127509	9.97374e-05	7.90953e-05	SM
15.878	LP1384_SM(d43:2)	SM(d43:2)	H	1840969	1.43642e+06	1.11512e+06	1.78887e+06	1.3425e+06	1.11182e+06	SM		0.044217	0.0345004	0.0267833	0.0429656	0.0322447	0.0267042		0.000430888	0.000301744	0.000240771	0.000277198	0.000203132	0.000169439	SM
16.172	LP1385_SM(d43:2)	SM(d43:2)	H	1962862	1.32649e+06	1.16468e+06	1.90814e+06	1.43685e+06	1.27238e+06	SM		0.0471447	0.0318602	0.0279736	0.0458304	0.0345108	0.0305606		0.000459418	0.000278652	0.000251472	0.000295681	0.000217408	0.000193908	SM
16.751	LP1387_SM(d44:2)	SM(d44:2)	H	1.65721e+06	1.32878e+06	1.11958e+06	2.24438e+06	1.46063e+06	1.2811e+06	SM		0.0398035	0.0319152	0.0268905	0.0539064	0.0350819	0.0307698		0.000387879	0.000279133	0.000241735	0.000347784	0.000221005	0.000195235	SM
17.013	LP1389_SM(d45:2)	SM(d45:2)	H	121153	98946.7	87645.9	98746.9	91134.8	56691.6	SM		0.0029099	0.00237654	0.00210511	0.00237174	0.00218891	0.00136164		2.83566e-05	2.07854e-05	1.89241e-05	1.53016e-05	1.37895e-05	8.63963e-06	SM
14.763	LP1394_SM(d40:3)	SM(d40:3)	H	183379	162616	118732	278867	272409	212824	SM		0.00440446	0.00390577	0.00285174	0.00669793	0.00654282	0.00511169		4.29208e-05	3.41602e-05	2.5636e-05	4.32126e-05	4.12178e-05	3.24338e-05	SM
14.252	LP1395_SM(d42:3)	SM(d42:3)	H	4766159	4529500	3.69681e+06	5185576	4625156	4.11275e+06	SM		0.114475	0.108791	0.0887914	0.124549	0.111089	0.0987814		0.00111554	0.000951497	0.000798199	0.000803545	0.000699825	0.00062677	SM
13.458	LP1407_SM(d41:3)	SM(d41:3)	H	473367	380655	327975	324743	281780	243599	SM		0.0113695	0.00914271	0.00787741	0.0077998	0.0067679	0.00585085		0.000110794	7.9963e-05	7.08148e-05	5.03215e-05	4.26357e-05	3.71238e-05	SM
15.001	LP1411_SM(d43:3)	SM(d43:3)	H	430130	299936	244135	265260	226350	195431	SM		0.010331	0.00720397	0.00586373	0.00637112	0.00543655	0.00469393		0.000100674	6.30066e-05	5.27126e-05	4.11042e-05	3.42486e-05	2.97831e-05	SM
16.823	LP1412_SM(d43:3)	SM(d43:3)	H	41542.1	23262.7	15699.2	84791.3	73070.5	61386.9	SM		0.000997774	0.000558731	0.000377069	0.00203655	0.00175503	0.00147441		9.72315e-06	4.88671e-06	3.3897e-06	1.31391e-05	1.10562e-05	9.35519e-06	SM
15.715	LP1414_SM(d44:3)	SM(d44:3)	H	687499	562752	446807	524634	480358	411472	SM		0.0165126	0.0135164	0.0107316	0.0126008	0.0115374	0.00988288		0.000160913	0.000118216	9.64725e-05	8.12961e-05	7.26822e-05	6.27071e-05	SM
15.727	LP1421_SM(d42:4)	SM(d42:4)	H	965142	703796	638931	1.58e+06	1.49244e+06	1394748	SM		0.0231811	0.016904	0.0153461	0.037949	0.035846	0.0334995		0.000225896	0.000147844	0.000137955	0.000244833	0.000225819	0.000212555	SM
13.188	LP1440_SM(d42:4)	SM(d42:4)	H	396410	379235	388610	575304	510046	547648	SM		0.0095211	0.0091086	0.00933376	0.0138179	0.0122505	0.0131536		9.27817e-05	7.96646e-05	8.39068e-05	8.91478e-05	7.71742e-05	8.346e-05	SM
9.399	LP1459_SM(d36:5)	SM(d36:5)	H	924847	787424	696416	1.54192e+06	1354490	1.2828e+06	SM		0.0222133	0.0189126	0.0167268	0.0370344	0.0325326	0.0308107		0.000216465	0.000165412	0.000150367	0.000238933	0.000204946	0.000195495	SM
11.101	LP1462_SM(d38:5)	SM(d38:5)	H	75068.3	153548	156180	358566	355952	260275	SM		0.00180302	0.00368796	0.00375119	0.00861216	0.00854938	0.00625137		1.75701e-05	3.22552e-05	3.37217e-05	5.55625e-05	5.38585e-05	3.96651e-05	SM
13.636	LP1467_SM(d44:5)	SM(d44:5)	H	274214	225679	190420	148016	140804	126096	SM		0.00658618	0.00542044	0.00457358	0.0035551	0.00338188	0.00302861		6.41813e-05	4.74077e-05	4.11146e-05	2.29362e-05	2.13048e-05	1.92166e-05	SM
14.267	LP1475_SM(d44:6)	SM(d44:6)	H	930954	841134	765011	860778	787471	793433	SM		0.02236	0.0202027	0.0183743	0.0206745	0.0189138	0.0190569		0.000217895	0.000176694	0.000165178	0.000133384	0.000119151	0.000120917	SM
12.005	LP1480_SM(d44:6)	SM(d44:6)	H	201197	195707	209023	396823	364961	330564	SM		0.00483243	0.00470055	0.00502039	0.00953104	0.00876576	0.0079396		4.70913e-05	4.11115e-05	4.51313e-05	6.14908e-05	5.52217e-05	5.0377e-05	SM
12.469	LP1481_SM(d44:6)	SM(d44:6)	H	453285	480443	432504	978099	776506	720254	SM		0.0108872	0.0115395	0.010388	0.0234923	0.0186504	0.0172993		0.000106094	0.000100925	9.33843e-05	0.000151564	0.000117492	0.000109765	SM
											Total	102.618	114.337	111.24	154.999	158.738	157.604
