# Supplementary material for: Hepatoviruses promote very-long-chain fatty acid and sphingolipid synthesis for viral RNA replication and quasi-enveloped virus release
Source: Sci Adv. 2023 Oct 20;9(42):eadj4198. doi: 10.1126/sciadv.adj4198 (PMC10588952; doi:10.1126/sciadv.adj4198)
Supplement: Supplementary file 2 — Tables S1 to S5 [file sciadv.adj4198_tables_s1_to_s5.zip › adj4198_Table_S5.xlsx]

## Sheet: 5 RNAseq statistics
Sample	Total reads	Mapped reads	Percent reads mapped	Mapping to HAV (+)RNA	Mapping to HAV (-)RNA
D7_MOCK1	26602145	19688146	0.7401	0	0
D7_MOCK2	32306880	24807921	0.7679	0	0
D7_MOCK3	30690571	23461134	0.7644	0	0
D7_HAV1	20461649	15044476	0.7353	184094	136
D7_HAV2	29617277	20956845	0.7076	238019	168
D7_HAV3	34058815	23758453	0.6976	289180	213
D14_MOCK1	30682353	23716551	0.773	0	0
D14_MOCK2	26570426	19882668	0.7483	1	0
D14_MOCK3	31393414	24404457	0.7774	1	0
D14_HAV1	27849979	21106803	0.7579	276658	172
D14_HAV2	27346901	20699890	0.7569	264742	250
D14_HAV3	29928029	22197529	0.7417	273010	263
